# Supplementary material for: A Drosophila model of Pontocerebellar Hypoplasia reveals a critical role for the RNA exosome in neurons
Source: PLoS Genet. 2020 Jul 9;16(7):e1008901. doi: 10.1371/journal.pgen.1008901 (PMC7373318; doi:10.1371/journal.pgen.1008901)
Supplement: S2 Table — (XLSX) [file pgen.1008901.s007.xlsx]

## Sheet: Galaxy19-(Join_on_data_18_and_d
S2 Table: RNA-Seq data analysis of Rrp40 alleles
##gene_symbol	baseMean	log2FoldChange	FOLD	Direction G11AR/RRP40	lfcSE	stat	pvalue	padj (FDR)	RRP40-WT_1	RRP40-WT_2	RRP40-WT_3	G11A/G11A_1	G11A/G11A_2	G11A/G11A_3	0	0	0	0	0	0	0	0	0	0	0	0	0	0	0	0	0	0	0	0	0	0	0	0	0	0	0	0	0	0	0	0	0	0	0
CG3397	43.8888	-8.60189	388.5	Up	1.22844	-7.00231	2.5178e-12	1.16e-10	0	0	0	73.3	56.1	119	0	0	0	0	0	0	0	0	0	0	0	0	0	0	0	0	0	0	0	0	0	0	0	0	0	0	0	0	0	0	0	0	0	0	0
CG32581	47.2112	-8.36984	330.8	Up	1.24589	-6.71795	1.84295e-11	7.5e-10	0	0	0	83.7	56.1	71.8	0	0	0	0	0	0	0	0	0	0	0	0	0	0	0	0	0	0	0	0	0	0	0	0	0	0	0	0	0	0	0	0	0	0	0
CG32625	25.9448	-8.35528	327.5	Up	1.20262	-6.94758	3.71615e-12	1.68e-10	0	0	0	79.4	61.8	68	0	0	0	0	0	0	0	0	0	0	0	0	0	0	0	0	0	0	0	0	0	0	0	0	0	0	0	0	0	0	0	0	0	0	0
hkb	109.536	-8.191	292.2	Up	0.802827	-10.2027	1.92845e-24	2.21e-22	2.2	0.9	1.6	363.3	691.5	275.8	0	0	0	0	0	0	0	0	0	0	0	0	0	0	0	0	0	0	0	0	0	0	0	0	0	0	0	0	0	0	0	0	0	0	0
CG8620	398.673	-7.25062	152.3	Up	0.402069	-18.0333	1.0676e-72	1.45e-69	11.2	4.5	9.4	1199.4	1167.7	1302.3	0	0	0	0	0	0	0	0	0	0	0	0	0	0	0	0	0	0	0	0	0	0	0	0	0	0	0	0	0	0	0	0	0	0	0
CG13872	15.2771	-7.19887	146.9	Up	1.77648	-4.05232	5.07114e-05	0.000642	0	0	0	27.6	57.2	9.4	0	0	0	0	0	0	0	0	0	0	0	0	0	0	0	0	0	0	0	0	0	0	0	0	0	0	0	0	0	0	0	0	0	0	0
lncRNA:CR44736	52.9305	-6.87627	117.5	Up	0.890395	-7.72272	1.13877e-14	6.45e-13	0	0.9	3.1	145	170.6	87.8	0	0	0	0	0	0	0	0	0	0	0	0	0	0	0	0	0	0	0	0	0	0	0	0	0	0	0	0	0	0	0	0	0	0	0
CG12224	34.4379	-6.7697	109.1	Up	0.894345	-7.56945	3.74798e-14	2.04e-12	1.1	0.9	1.6	117.4	83.6	170	0	0	0	0	0	0	0	0	0	0	0	0	0	0	0	0	0	0	0	0	0	0	0	0	0	0	0	0	0	0	0	0	0	0	0
CG44569	20.8736	-6.65783	101	Up	1.35386	-4.91766	8.75843e-07	1.71e-05	0	0	1.6	31.9	71	23.6	0	0	0	0	0	0	0	0	0	0	0	0	0	0	0	0	0	0	0	0	0	0	0	0	0	0	0	0	0	0	0	0	0	0	0
CG31459	9.9247	-6.59939	97	Up	1.34084	-4.92184	8.57364e-07	1.68e-05	0	0.9	0	38.8	67.5	15.1	0	0	0	0	0	0	0	0	0	0	0	0	0	0	0	0	0	0	0	0	0	0	0	0	0	0	0	0	0	0	0	0	0	0	0
CR44383	7.16846	-6.58623	96.1	Up	1.33609	-4.92948	8.24486e-07	1.63e-05	0	0	0	31.9	10.3	18.9	0	0	0	0	0	0	0	0	0	0	0	0	0	0	0	0	0	0	0	0	0	0	0	0	0	0	0	0	0	0	0	0	0	0	0
lncRNA:CR44842	6.32391	-6.44411	87.1	Up	1.27721	-5.04544	4.52472e-07	9.4e-06	0	0	0	20.7	16	18.9	0	0	0	0	0	0	0	0	0	0	0	0	0	0	0	0	0	0	0	0	0	0	0	0	0	0	0	0	0	0	0	0	0	0	0
lncRNA:CR44572	8.82268	-6.35719	82	Up	2.05272	-3.09696	0.00195518	0.014	0	0	0	18.1	29.8	4.7	0	0	0	0	0	0	0	0	0	0	0	0	0	0	0	0	0	0	0	0	0	0	0	0	0	0	0	0	0	0	0	0	0	0	0
lncRNA:CR44734	21.3932	-6.26218	76.8	Up	1.12878	-5.54777	2.89341e-08	7.79e-07	0	1.8	0	55.2	84.7	31.2	0	0	0	0	0	0	0	0	0	0	0	0	0	0	0	0	0	0	0	0	0	0	0	0	0	0	0	0	0	0	0	0	0	0	0
lncRNA:CR44571	8.17554	-6.19589	73.3	Up	2.04438	-3.0307	0.00243989	0.017	0	0	0	14.7	28.6	3.8	0	0	0	0	0	0	0	0	0	0	0	0	0	0	0	0	0	0	0	0	0	0	0	0	0	0	0	0	0	0	0	0	0	0	0
lncRNA:CR44570	8.96768	-6.00042	64	Up	1.99955	-3.00089	0.00269191	0.018	0	0	0	11.2	25.2	4.7	0	0	0	0	0	0	0	0	0	0	0	0	0	0	0	0	0	0	0	0	0	0	0	0	0	0	0	0	0	0	0	0	0	0	0
lncRNA:CR32553	170.492	-5.96374	62.4	Up	0.490937	-12.1477	5.90212e-34	1.11e-31	8.9	7.1	11	434	784.2	435.4	0	0	0	0	0	0	0	0	0	0	0	0	0	0	0	0	0	0	0	0	0	0	0	0	0	0	0	0	0	0	0	0	0	0	0
CG44622	6.64379	-5.83754	57.2	Up	2.22929	-2.61856	0.00883011	0.047	0	0	0	9.5	20.6	6.6	0	0	0	0	0	0	0	0	0	0	0	0	0	0	0	0	0	0	0	0	0	0	0	0	0	0	0	0	0	0	0	0	0	0	0
CG14644	36.4489	-5.73387	53.2	Up	0.626159	-9.15721	5.32567e-20	4.63e-18	4.5	1.8	1.6	112.2	201.5	109.6	0	0	0	0	0	0	0	0	0	0	0	0	0	0	0	0	0	0	0	0	0	0	0	0	0	0	0	0	0	0	0	0	0	0	0
lncRNA:CR44494	7.67595	-5.70771	52.3	Up	1.24472	-4.58554	4.52808e-06	7.66e-05	0	0.9	0	22.4	24	18.9	0	0	0	0	0	0	0	0	0	0	0	0	0	0	0	0	0	0	0	0	0	0	0	0	0	0	0	0	0	0	0	0	0	0	0
snoRNA:Me28S-C3420b	4.29478	-5.64721	50.1	Up	1.27669	-4.42333	9.71906e-06	0.000152	0	0	0	10.4	11.4	10.4	0	0	0	0	0	0	0	0	0	0	0	0	0	0	0	0	0	0	0	0	0	0	0	0	0	0	0	0	0	0	0	0	0	0	0
CG10822	4.75634	-5.62931	49.5	Up	1.71536	-3.2817	0.00103183	0.00848	0	0	0	6	24	1.9	0	0	0	0	0	0	0	0	0	0	0	0	0	0	0	0	0	0	0	0	0	0	0	0	0	0	0	0	0	0	0	0	0	0	0
Muc4B	3.11617	-5.61699	49.1	Up	1.5911	-3.53027	0.000415142	0.00393	0	0	0	6.9	17.2	7.6	0	0	0	0	0	0	0	0	0	0	0	0	0	0	0	0	0	0	0	0	0	0	0	0	0	0	0	0	0	0	0	0	0	0	0
Obp56i	11.6184	-5.55408	47	Up	1.49593	-3.71278	0.000204992	0.00213	0	0.9	0	18.1	33.2	7.6	0	0	0	0	0	0	0	0	0	0	0	0	0	0	0	0	0	0	0	0	0	0	0	0	0	0	0	0	0	0	0	0	0	0	0
CG15784	2632.03	-5.53422	46.3	Up	0.187622	-29.4966	3.181e-191	3.9e-187	194.5	161.8	188.2	7771.3	6452.1	10937.1	0	0	0	0	0	0	0	0	0	0	0	0	0	0	0	0	0	0	0	0	0	0	0	0	0	0	0	0	0	0	0	0	0	0	0
lncRNA:CR45297	3.5541	-5.48351	44.7	Up	1.50426	-3.64532	0.000267063	0.0027	0	0	0	8.6	12.6	7.6	0	0	0	0	0	0	0	0	0	0	0	0	0	0	0	0	0	0	0	0	0	0	0	0	0	0	0	0	0	0	0	0	0	0	0
lncRNA:TS9	3.63458	-5.48174	44.7	Up	1.51454	-3.6194	0.000295287	0.00292	0	0	0	7.8	18.3	2.8	0	0	0	0	0	0	0	0	0	0	0	0	0	0	0	0	0	0	0	0	0	0	0	0	0	0	0	0	0	0	0	0	0	0	0
lncRNA:CR45191	6.53623	-5.47982	44.6	Up	1.25257	-4.37487	1.21505e-05	0.000184	0	0	1.6	18.1	21.8	16.1	0	0	0	0	0	0	0	0	0	0	0	0	0	0	0	0	0	0	0	0	0	0	0	0	0	0	0	0	0	0	0	0	0	0	0
lncRNA:CR45005	3.79818	-5.47489	44.5	Up	1.32795	-4.12283	3.74254e-05	0.000491	0	0	0	9.5	12.6	6.6	0	0	0	0	0	0	0	0	0	0	0	0	0	0	0	0	0	0	0	0	0	0	0	0	0	0	0	0	0	0	0	0	0	0	0
lncRNA:CR44750	3.14899	-5.46685	44.2	Up	1.64087	-3.33168	0.000863233	0.00729	0	0	0	5.2	20.6	2.8	0	0	0	0	0	0	0	0	0	0	0	0	0	0	0	0	0	0	0	0	0	0	0	0	0	0	0	0	0	0	0	0	0	0	0
lncRNA:CR45919	2420.27	-5.46585	44.2	Up	0.31729	-17.2267	1.67486e-66	1.87e-63	178.9	95.6	145.8	6460.5	7958.7	4105.3	0	0	0	0	0	0	0	0	0	0	0	0	0	0	0	0	0	0	0	0	0	0	0	0	0	0	0	0	0	0	0	0	0	0	0
lncRNA:CR44735	3.85238	-5.44924	43.7	Up	1.31435	-4.14597	3.3838e-05	0.000449	0	0	0	11.2	9.2	7.6	0	0	0	0	0	0	0	0	0	0	0	0	0	0	0	0	0	0	0	0	0	0	0	0	0	0	0	0	0	0	0	0	0	0	0
lncRNA:CR46247	3.70457	-5.44796	43.7	Up	1.36729	-3.9845	6.76217e-05	0.000825	0	0	0	6	13.7	8.5	0	0	0	0	0	0	0	0	0	0	0	0	0	0	0	0	0	0	0	0	0	0	0	0	0	0	0	0	0	0	0	0	0	0	0
lncRNA:CR44495	3.42408	-5.44128	43.4	Up	1.33378	-4.0796	4.51127e-05	0.00058	0	0	0	9.5	6.9	11.3	0	0	0	0	0	0	0	0	0	0	0	0	0	0	0	0	0	0	0	0	0	0	0	0	0	0	0	0	0	0	0	0	0	0	0
CG32588	3.91967	-5.35052	40.8	Up	1.51532	-3.53096	0.00041406	0.00393	0	0	0	8.6	14.9	2.8	0	0	0	0	0	0	0	0	0	0	0	0	0	0	0	0	0	0	0	0	0	0	0	0	0	0	0	0	0	0	0	0	0	0	0
lncRNA:CR44573	9.00949	-5.34848	40.7	Up	2.01685	-2.6519	0.00800399	0.044	0	0.9	0	12.1	38.9	0	0	0	0	0	0	0	0	0	0	0	0	0	0	0	0	0	0	0	0	0	0	0	0	0	0	0	0	0	0	0	0	0	0	0	0
IM14	199.427	-5.33661	40.4	Up	0.850578	-6.2741	3.51666e-10	1.25e-08	1.1	0	11	128.6	108.8	187.9	0	0	0	0	0	0	0	0	0	0	0	0	0	0	0	0	0	0	0	0	0	0	0	0	0	0	0	0	0	0	0	0	0	0	0
lncRNA:CR44957	4.80582	-5.27622	38.8	Up	1.32962	-3.96823	7.24093e-05	0.000874	0	0	0	8.6	13.7	2.8	0	0	0	0	0	0	0	0	0	0	0	0	0	0	0	0	0	0	0	0	0	0	0	0	0	0	0	0	0	0	0	0	0	0	0
lncRNA:CR44127	3.43679	-5.26065	38.3	Up	1.32433	-3.9723	7.11824e-05	0.000861	0	0	0	6.9	10.3	7.6	0	0	0	0	0	0	0	0	0	0	0	0	0	0	0	0	0	0	0	0	0	0	0	0	0	0	0	0	0	0	0	0	0	0	0
CG42691	7.60104	-5.22198	37.3	Up	1.50004	-3.48122	0.000499143	0.00461	1.1	0	0	10.4	30.9	5.7	0	0	0	0	0	0	0	0	0	0	0	0	0	0	0	0	0	0	0	0	0	0	0	0	0	0	0	0	0	0	0	0	0	0	0
CG3448	52.6764	-5.19841	36.7	Up	0.499306	-10.4113	2.20255e-25	2.75e-23	2.2	3.6	6.3	156.2	120.2	139.8	0	0	0	0	0	0	0	0	0	0	0	0	0	0	0	0	0	0	0	0	0	0	0	0	0	0	0	0	0	0	0	0	0	0	0
asRNA:CR44291	2.34322	-5.18891	36.5	Up	1.41195	-3.67501	0.000237842	0.00244	0	0	0	12.1	3.4	7.6	0	0	0	0	0	0	0	0	0	0	0	0	0	0	0	0	0	0	0	0	0	0	0	0	0	0	0	0	0	0	0	0	0	0	0
CG9875	2.36698	-5.14175	35.3	Up	1.42755	-3.6018	0.000316024	0.0031	0	0	0	11.2	4.6	6.6	0	0	0	0	0	0	0	0	0	0	0	0	0	0	0	0	0	0	0	0	0	0	0	0	0	0	0	0	0	0	0	0	0	0	0
Or82a	136.935	-5.13411	35.1	Up	0.3111	-16.5031	3.48497e-61	3.05e-58	13.4	12.5	18.8	442.7	649.1	435.4	0	0	0	0	0	0	0	0	0	0	0	0	0	0	0	0	0	0	0	0	0	0	0	0	0	0	0	0	0	0	0	0	0	0	0
CG31279	6.80491	-5.10017	34.3	Up	1.26524	-4.03098	5.55453e-05	0.00069	0	0.9	0	19	9.2	14.2	0	0	0	0	0	0	0	0	0	0	0	0	0	0	0	0	0	0	0	0	0	0	0	0	0	0	0	0	0	0	0	0	0	0	0
lncRNA:CR44458	118.581	-5.09109	34.1	Up	0.375554	-13.5562	7.27956e-42	2.12e-39	3.4	9.8	14.1	311.5	326.3	255.9	0	0	0	0	0	0	0	0	0	0	0	0	0	0	0	0	0	0	0	0	0	0	0	0	0	0	0	0	0	0	0	0	0	0	0
CG7173	5.15072	-5.05337	33.2	Up	1.31572	-3.84078	0.000122643	0.00138	0	0	0	6	5.7	9.4	0	0	0	0	0	0	0	0	0	0	0	0	0	0	0	0	0	0	0	0	0	0	0	0	0	0	0	0	0	0	0	0	0	0	0
TwdlV	19.3895	-5.01023	32.2	Up	0.73422	-6.82388	8.86115e-12	3.77e-10	0	1.8	6.3	63.9	117.9	45.3	0	0	0	0	0	0	0	0	0	0	0	0	0	0	0	0	0	0	0	0	0	0	0	0	0	0	0	0	0	0	0	0	0	0	0
lncRNA:CR44814	9.9667	-5.00671	32.1	Up	1.07747	-4.64674	3.37218e-06	5.84e-05	1.1	0	1.6	24.2	29.8	19.8	0	0	0	0	0	0	0	0	0	0	0	0	0	0	0	0	0	0	0	0	0	0	0	0	0	0	0	0	0	0	0	0	0	0	0
DptA	59.8745	-5.00071	32	Up	1.0038	-4.98179	6.3e-07	1.27e-05	2.2	1.8	4.7	163.1	25.2	78.4	0	0	0	0	0	0	0	0	0	0	0	0	0	0	0	0	0	0	0	0	0	0	0	0	0	0	0	0	0	0	0	0	0	0	0
lncRNA:CR45364	5.22004	-4.98126	31.6	Up	1.32004	-3.77356	0.000160934	0.00174	1.1	0	0	19	13.7	6.6	0	0	0	0	0	0	0	0	0	0	0	0	0	0	0	0	0	0	0	0	0	0	0	0	0	0	0	0	0	0	0	0	0	0	0
lncRNA:CR43421	4.64532	-4.97009	31.3	Up	1.40245	-3.54385	0.000394325	0.00377	0	0	0	5.2	11.4	3.8	0	0	0	0	0	0	0	0	0	0	0	0	0	0	0	0	0	0	0	0	0	0	0	0	0	0	0	0	0	0	0	0	0	0	0
CG10445	34.8584	-4.95854	31.1	Up	0.5383	-9.21148	3.21659e-20	2.86e-18	0	7.1	3.1	110.5	125.9	110.5	0	0	0	0	0	0	0	0	0	0	0	0	0	0	0	0	0	0	0	0	0	0	0	0	0	0	0	0	0	0	0	0	0	0	0
lncRNA:CR45023	2.64095	-4.93569	30.6	Up	1.61254	-3.06082	0.00220728	0.016	0	0	0	5.2	13.7	0.9	0	0	0	0	0	0	0	0	0	0	0	0	0	0	0	0	0	0	0	0	0	0	0	0	0	0	0	0	0	0	0	0	0	0	0
Arc1	19082.5	-4.91741	30.2	Up	0.186242	-26.4034	1.2518e-153	5.11e-150	2165.4	1664.9	1935	54653.6	62401.9	57131.5	0	0	0	0	0	0	0	0	0	0	0	0	0	0	0	0	0	0	0	0	0	0	0	0	0	0	0	0	0	0	0	0	0	0	0
lncRNA:CR14310	2.36579	-4.90309	29.9	Up	1.39964	-3.50312	0.000459844	0.00429	0	0	0	8.6	5.7	4.7	0	0	0	0	0	0	0	0	0	0	0	0	0	0	0	0	0	0	0	0	0	0	0	0	0	0	0	0	0	0	0	0	0	0	0
CG17177	24.9424	-4.89791	29.8	Up	0.74751	-6.5523	5.66559e-11	2.13e-09	2.2	1.8	1.6	68.2	60.7	39.7	0	0	0	0	0	0	0	0	0	0	0	0	0	0	0	0	0	0	0	0	0	0	0	0	0	0	0	0	0	0	0	0	0	0	0
rev7	132.941	-4.88696	29.6	Up	0.373518	-13.0836	4.08515e-39	1.04e-36	11.2	8	11	352.1	286.2	238	0	0	0	0	0	0	0	0	0	0	0	0	0	0	0	0	0	0	0	0	0	0	0	0	0	0	0	0	0	0	0	0	0	0	0
Ote	80.2891	-4.84708	28.8	Up	0.441337	-10.9827	4.62791e-28	6.83e-26	8.9	4.5	6.3	217.5	155.7	183.2	0	0	0	0	0	0	0	0	0	0	0	0	0	0	0	0	0	0	0	0	0	0	0	0	0	0	0	0	0	0	0	0	0	0	0
Iyd	43.9161	-4.84143	28.7	Up	0.626945	-7.72227	1.1428e-14	6.45e-13	3.4	1.8	6.3	86.3	155.7	59.5	0	0	0	0	0	0	0	0	0	0	0	0	0	0	0	0	0	0	0	0	0	0	0	0	0	0	0	0	0	0	0	0	0	0	0
Gr64a	27.2107	-4.83103	28.5	Up	0.83279	-5.80102	6.59111e-09	1.94e-07	3.4	1.8	6.3	110.5	136.2	60.4	0	0	0	0	0	0	0	0	0	0	0	0	0	0	0	0	0	0	0	0	0	0	0	0	0	0	0	0	0	0	0	0	0	0	0
lncRNA:CR45585	3.46769	-4.82975	28.4	Up	1.3978	-3.45525	0.000549779	0.00499	0	0	0	8.6	5.7	3.8	0	0	0	0	0	0	0	0	0	0	0	0	0	0	0	0	0	0	0	0	0	0	0	0	0	0	0	0	0	0	0	0	0	0	0
AttD	3.36832	-4.81929	28.2	Up	1.54386	-3.12158	0.00179885	0.013	0	0	0	12.1	0	5.7	0	0	0	0	0	0	0	0	0	0	0	0	0	0	0	0	0	0	0	0	0	0	0	0	0	0	0	0	0	0	0	0	0	0	0
Arc2	90.7592	-4.80794	28	Up	0.390921	-12.299	9.16791e-35	1.84e-32	8.9	7.1	11	233	222.1	280.5	0	0	0	0	0	0	0	0	0	0	0	0	0	0	0	0	0	0	0	0	0	0	0	0	0	0	0	0	0	0	0	0	0	0	0
CG33766	2.24133	-4.79245	27.7	Up	1.55608	-3.07981	0.0020713	0.015	0	0	0	1.7	12.6	3.8	0	0	0	0	0	0	0	0	0	0	0	0	0	0	0	0	0	0	0	0	0	0	0	0	0	0	0	0	0	0	0	0	0	0	0
CG34283	35.4522	-4.7846	27.6	Up	0.700399	-6.83126	8.41728e-12	3.63e-10	1.1	5.4	3.1	99.2	124.8	51	0	0	0	0	0	0	0	0	0	0	0	0	0	0	0	0	0	0	0	0	0	0	0	0	0	0	0	0	0	0	0	0	0	0	0
Osi21	2.80474	-4.7836	27.5	Up	1.42927	-3.34687	0.000817296	0.00696	0	0	0	6.9	8	2.8	0	0	0	0	0	0	0	0	0	0	0	0	0	0	0	0	0	0	0	0	0	0	0	0	0	0	0	0	0	0	0	0	0	0	0
goddard	1.93653	-4.75524	27	Up	1.42732	-3.33158	0.000863553	0.00729	0	0	0	6	4.6	6.6	0	0	0	0	0	0	0	0	0	0	0	0	0	0	0	0	0	0	0	0	0	0	0	0	0	0	0	0	0	0	0	0	0	0	0
CG18213	359.423	-4.7295	26.5	Up	0.332086	-14.2418	5.04229e-46	1.72e-43	34.7	26.8	32.9	893.1	955.9	640.3	0	0	0	0	0	0	0	0	0	0	0	0	0	0	0	0	0	0	0	0	0	0	0	0	0	0	0	0	0	0	0	0	0	0	0
lncRNA:CR44365	9.65569	-4.6991	26	Up	0.980744	-4.79136	1.65651e-06	3.08e-05	0	0.9	3.1	30.2	24	35.9	0	0	0	0	0	0	0	0	0	0	0	0	0	0	0	0	0	0	0	0	0	0	0	0	0	0	0	0	0	0	0	0	0	0	0
Spn42Db	3.97927	-4.69387	25.9	Up	1.35581	-3.46205	0.000536077	0.00489	0	0	0	4.3	5.7	6.6	0	0	0	0	0	0	0	0	0	0	0	0	0	0	0	0	0	0	0	0	0	0	0	0	0	0	0	0	0	0	0	0	0	0	0
nvd	10.9058	-4.68904	25.8	Up	0.917152	-5.11261	3.17735e-07	6.79e-06	1.1	0.9	1.6	35.4	29.8	22.7	0	0	0	0	0	0	0	0	0	0	0	0	0	0	0	0	0	0	0	0	0	0	0	0	0	0	0	0	0	0	0	0	0	0	0
CG5662	2.14109	-4.67385	25.5	Up	1.50835	-3.09865	0.00194408	0.014	0	0	0	7.8	5.7	2.8	0	0	0	0	0	0	0	0	0	0	0	0	0	0	0	0	0	0	0	0	0	0	0	0	0	0	0	0	0	0	0	0	0	0	0
wa-cup	2.95391	-4.67026	25.5	Up	1.37988	-3.38455	0.000712956	0.00619	0	0	0	6.9	4.6	4.7	0	0	0	0	0	0	0	0	0	0	0	0	0	0	0	0	0	0	0	0	0	0	0	0	0	0	0	0	0	0	0	0	0	0	0
CG3557	1.84349	-4.64421	25	Up	1.66965	-2.78155	0.00541	0.032	0	0	0	6	9.2	0.9	0	0	0	0	0	0	0	0	0	0	0	0	0	0	0	0	0	0	0	0	0	0	0	0	0	0	0	0	0	0	0	0	0	0	0
lncRNA:CR45358	19.3393	-4.62071	24.6	Up	0.781115	-5.91553	3.30818e-09	1.02e-07	2.2	0	3.1	37.1	38.9	36.8	0	0	0	0	0	0	0	0	0	0	0	0	0	0	0	0	0	0	0	0	0	0	0	0	0	0	0	0	0	0	0	0	0	0	0
CG43968	115.571	-4.61739	24.5	Up	0.409133	-11.2858	1.54243e-29	2.49e-27	19	23.2	9.4	371.9	516.3	422.1	0	0	0	0	0	0	0	0	0	0	0	0	0	0	0	0	0	0	0	0	0	0	0	0	0	0	0	0	0	0	0	0	0	0	0
lncRNA:CR31386	3.83198	-4.60934	24.4	Up	1.41776	-3.25115	0.00114939	0.00925	0	0	0	4.3	5.7	5.7	0	0	0	0	0	0	0	0	0	0	0	0	0	0	0	0	0	0	0	0	0	0	0	0	0	0	0	0	0	0	0	0	0	0	0
scaRNA:MeU5-U42	8.03022	-4.56121	23.6	Up	1.14551	-3.98181	6.83913e-05	0.000832	0	0.9	1.6	27.6	11.4	14.2	0	0	0	0	0	0	0	0	0	0	0	0	0	0	0	0	0	0	0	0	0	0	0	0	0	0	0	0	0	0	0	0	0	0	0
knon	9.637	-4.55791	23.6	Up	0.953548	-4.77995	1.75338e-06	3.25e-05	0	1.8	1.6	24.2	40.1	16.1	0	0	0	0	0	0	0	0	0	0	0	0	0	0	0	0	0	0	0	0	0	0	0	0	0	0	0	0	0	0	0	0	0	0	0
lncRNA:CR45426	3.91712	-4.55531	23.5	Up	1.44549	-3.15139	0.00162498	0.012	0	0	0	2.6	8	4.7	0	0	0	0	0	0	0	0	0	0	0	0	0	0	0	0	0	0	0	0	0	0	0	0	0	0	0	0	0	0	0	0	0	0	0
lncRNA:CR44126	5.87962	-4.54985	23.4	Up	1.45832	-3.11993	0.00180894	0.013	0	0	1.6	9.5	17.2	2.8	0	0	0	0	0	0	0	0	0	0	0	0	0	0	0	0	0	0	0	0	0	0	0	0	0	0	0	0	0	0	0	0	0	0	0
lncRNA:CR45387	43.704	-4.52828	23.1	Up	0.522319	-8.66956	4.33787e-18	3.3e-16	3.4	6.3	0	97.5	91.6	68	0	0	0	0	0	0	0	0	0	0	0	0	0	0	0	0	0	0	0	0	0	0	0	0	0	0	0	0	0	0	0	0	0	0	0
lncRNA:CR45517	438.697	-4.52062	23	Up	0.176839	-25.5635	3.8892e-144	1.19e-140	57	57.2	56.5	1385.8	1254.7	1278.7	0	0	0	0	0	0	0	0	0	0	0	0	0	0	0	0	0	0	0	0	0	0	0	0	0	0	0	0	0	0	0	0	0	0	0
CG11106	3.16322	-4.5056	22.7	Up	1.49203	-3.01979	0.00252953	0.018	0	0.9	0	6.9	16	5.7	0	0	0	0	0	0	0	0	0	0	0	0	0	0	0	0	0	0	0	0	0	0	0	0	0	0	0	0	0	0	0	0	0	0	0
snoRNA:Irbp-a	27.5549	-4.42131	21.4	Up	0.649084	-6.81162	9.65042e-12	4.06e-10	2.2	3.6	3.1	79.4	67.5	46.3	0	0	0	0	0	0	0	0	0	0	0	0	0	0	0	0	0	0	0	0	0	0	0	0	0	0	0	0	0	0	0	0	0	0	0
COX7AL	15.2707	-4.40693	21.2	Up	0.684349	-6.4396	1.19787e-10	4.39e-09	1.1	2.7	3.1	55.2	49.2	39.7	0	0	0	0	0	0	0	0	0	0	0	0	0	0	0	0	0	0	0	0	0	0	0	0	0	0	0	0	0	0	0	0	0	0	0
CG15572	1.9755	-4.38098	20.8	Up	1.57275	-2.78556	0.00534349	0.032	0	0	0	7.8	4.6	0.9	0	0	0	0	0	0	0	0	0	0	0	0	0	0	0	0	0	0	0	0	0	0	0	0	0	0	0	0	0	0	0	0	0	0	0
CG13083	3.8096	-4.31462	19.9	Up	1.32175	-3.26433	0.00109723	0.0089	0	0.9	0	12.1	6.9	5.7	0	0	0	0	0	0	0	0	0	0	0	0	0	0	0	0	0	0	0	0	0	0	0	0	0	0	0	0	0	0	0	0	0	0	0
snoRNA:Me28S-A774b	3.77778	-4.29508	19.6	Up	1.34591	-3.19122	0.00141675	0.011	1.1	0	0	4.3	8	12.3	0	0	0	0	0	0	0	0	0	0	0	0	0	0	0	0	0	0	0	0	0	0	0	0	0	0	0	0	0	0	0	0	0	0	0
lncRNA:CR46214	2.35932	-4.28193	19.5	Up	1.56667	-2.73314	0.0062733	0.036	0	0	0	6.9	4.6	0.9	0	0	0	0	0	0	0	0	0	0	0	0	0	0	0	0	0	0	0	0	0	0	0	0	0	0	0	0	0	0	0	0	0	0	0
AttC	105.997	-4.27062	19.3	Up	0.966917	-4.41673	1.00204e-05	0.000155	3.4	4.5	7.8	156.2	53.8	85.9	0	0	0	0	0	0	0	0	0	0	0	0	0	0	0	0	0	0	0	0	0	0	0	0	0	0	0	0	0	0	0	0	0	0	0
lncRNA:CR40053	3.86393	-4.23025	18.8	Up	1.45748	-2.90244	0.00370264	0.024	0	0.9	0	6	14.9	2.8	0	0	0	0	0	0	0	0	0	0	0	0	0	0	0	0	0	0	0	0	0	0	0	0	0	0	0	0	0	0	0	0	0	0	0
scaRNA:MeU2-48	14.6547	-4.21206	18.5	Up	0.740251	-5.69004	1.27006e-08	3.56e-07	2.2	2.7	0	45.7	22.9	34	0	0	0	0	0	0	0	0	0	0	0	0	0	0	0	0	0	0	0	0	0	0	0	0	0	0	0	0	0	0	0	0	0	0	0
CG15650	3.2825	-4.19953	18.4	Up	1.31772	-3.18697	0.00143774	0.011	0	0.9	0	10.4	5.7	6.6	0	0	0	0	0	0	0	0	0	0	0	0	0	0	0	0	0	0	0	0	0	0	0	0	0	0	0	0	0	0	0	0	0	0	0
lncRNA:CR45730	3.1333	-4.20123	18.4	Up	1.35317	-3.10473	0.00190455	0.014	0	0	1.6	11.2	6.9	4.7	0	0	0	0	0	0	0	0	0	0	0	0	0	0	0	0	0	0	0	0	0	0	0	0	0	0	0	0	0	0	0	0	0	0	0
RPA3	84.3017	-4.18381	18.2	Up	0.385358	-10.8569	1.8483e-27	2.63e-25	8.9	9.8	15.7	211.4	169.4	223.8	0	0	0	0	0	0	0	0	0	0	0	0	0	0	0	0	0	0	0	0	0	0	0	0	0	0	0	0	0	0	0	0	0	0	0
lncRNA:CR44589	36.8849	-4.15192	17.8	Up	0.486291	-8.53794	1.36639e-17	9.85e-16	6.7	2.7	6.3	119.1	63	81.2	0	0	0	0	0	0	0	0	0	0	0	0	0	0	0	0	0	0	0	0	0	0	0	0	0	0	0	0	0	0	0	0	0	0	0
lncRNA:CR44460	8.57788	-4.14134	17.6	Up	1.3664	-3.03084	0.00243874	0.017	0	0.9	1.6	12.1	24	4.7	0	0	0	0	0	0	0	0	0	0	0	0	0	0	0	0	0	0	0	0	0	0	0	0	0	0	0	0	0	0	0	0	0	0	0
CG17917	13.6148	-4.12597	17.5	Up	0.821564	-5.02209	5.11118e-07	1.05e-05	1.1	3.6	0	32.8	48.1	15.1	0	0	0	0	0	0	0	0	0	0	0	0	0	0	0	0	0	0	0	0	0	0	0	0	0	0	0	0	0	0	0	0	0	0	0
CG31862	5.47755	-4.12738	17.5	Up	1.08261	-3.81244	0.0001376	0.00153	1.1	0	3.1	11.2	21.8	30.2	0	0	0	0	0	0	0	0	0	0	0	0	0	0	0	0	0	0	0	0	0	0	0	0	0	0	0	0	0	0	0	0	0	0	0
CR43276	13.2901	-4.12826	17.5	Up	0.820383	-5.03211	4.8511e-07	1.01e-05	1.1	2.7	0	30.2	22.9	24.6	0	0	0	0	0	0	0	0	0	0	0	0	0	0	0	0	0	0	0	0	0	0	0	0	0	0	0	0	0	0	0	0	0	0	0
lncRNA:CR43857	338.981	-4.12793	17.5	Up	0.260672	-15.8357	1.76537e-56	1.2e-53	48.1	59	22	834.4	776.2	724.4	0	0	0	0	0	0	0	0	0	0	0	0	0	0	0	0	0	0	0	0	0	0	0	0	0	0	0	0	0	0	0	0	0	0	0
lncRNA:CR45284	2.99034	-4.12481	17.4	Up	1.34412	-3.06878	0.00214933	0.015	1.1	0	0	11.2	4.6	5.7	0	0	0	0	0	0	0	0	0	0	0	0	0	0	0	0	0	0	0	0	0	0	0	0	0	0	0	0	0	0	0	0	0	0	0
Oseg2	84.5872	-4.10154	17.2	Up	0.39014	-10.513	7.52644e-26	9.61e-24	13.4	12.5	7.8	215.7	219.8	159.6	0	0	0	0	0	0	0	0	0	0	0	0	0	0	0	0	0	0	0	0	0	0	0	0	0	0	0	0	0	0	0	0	0	0	0
asRNA:CR44031	38.2635	-4.09334	17.1	Up	0.488663	-8.37661	5.44726e-17	3.73e-15	7.8	2.7	4.7	109.6	76.7	66.1	0	0	0	0	0	0	0	0	0	0	0	0	0	0	0	0	0	0	0	0	0	0	0	0	0	0	0	0	0	0	0	0	0	0	0
lncRNA:CR44762	2.51039	-4.09227	17.1	Up	1.38434	-2.95613	0.0031153	0.021	1.1	0	0	9.5	8	3.8	0	0	0	0	0	0	0	0	0	0	0	0	0	0	0	0	0	0	0	0	0	0	0	0	0	0	0	0	0	0	0	0	0	0	0
CG15578	2.54815	-4.08583	17	Up	1.40439	-2.90932	0.00362211	0.023	1.1	0	0	5.2	12.6	3.8	0	0	0	0	0	0	0	0	0	0	0	0	0	0	0	0	0	0	0	0	0	0	0	0	0	0	0	0	0	0	0	0	0	0	0
lncRNA:CR44506	172.483	-4.08958	17	Up	0.285617	-14.3184	1.67927e-46	6.05e-44	17.9	23.2	25.1	420.2	391.5	307.9	0	0	0	0	0	0	0	0	0	0	0	0	0	0	0	0	0	0	0	0	0	0	0	0	0	0	0	0	0	0	0	0	0	0	0
lncRNA:CR43651	1364.87	-4.06714	16.8	Up	0.138355	-29.3965	6.0883e-190	3.73e-186	214.6	187.7	203.8	3297.1	3587.8	3255.3	0	0	0	0	0	0	0	0	0	0	0	0	0	0	0	0	0	0	0	0	0	0	0	0	0	0	0	0	0	0	0	0	0	0	0
CG43236	5.66712	-4.06018	16.7	Up	1.34947	-3.00872	0.0026235	0.018	1.1	0	0	11.2	4.6	4.7	0	0	0	0	0	0	0	0	0	0	0	0	0	0	0	0	0	0	0	0	0	0	0	0	0	0	0	0	0	0	0	0	0	0	0
lncRNA:CR44357	1.7826	-4.06541	16.7	Up	1.45538	-2.79337	0.00521614	0.031	0	0	0	4.3	4.6	1.9	0	0	0	0	0	0	0	0	0	0	0	0	0	0	0	0	0	0	0	0	0	0	0	0	0	0	0	0	0	0	0	0	0	0	0
lncRNA:CR46015	1.78875	-4.05894	16.7	Up	1.53138	-2.65052	0.00803691	0.044	0	0	0	5.2	4.6	0.9	0	0	0	0	0	0	0	0	0	0	0	0	0	0	0	0	0	0	0	0	0	0	0	0	0	0	0	0	0	0	0	0	0	0	0
CG13474	1.97521	-4.03376	16.4	Up	1.53347	-2.63048	0.00852645	0.046	0	0	0	6	3.4	0.9	0	0	0	0	0	0	0	0	0	0	0	0	0	0	0	0	0	0	0	0	0	0	0	0	0	0	0	0	0	0	0	0	0	0	0
CG14907	146.743	-4.01146	16.1	Up	0.265676	-15.099	1.64319e-51	7.74e-49	31.3	16.1	22	404.7	395	305	0	0	0	0	0	0	0	0	0	0	0	0	0	0	0	0	0	0	0	0	0	0	0	0	0	0	0	0	0	0	0	0	0	0	0
CG6071	49.7956	-3.96879	15.7	Up	0.490008	-8.09945	5.52086e-16	3.49e-14	8.9	8.9	0	119.1	113.3	75.6	0	0	0	0	0	0	0	0	0	0	0	0	0	0	0	0	0	0	0	0	0	0	0	0	0	0	0	0	0	0	0	0	0	0	0
lncRNA:CR46141	2.81764	-3.97034	15.7	Up	1.39108	-2.85414	0.00431537	0.027	1.1	0	0	11.2	2.3	5.7	0	0	0	0	0	0	0	0	0	0	0	0	0	0	0	0	0	0	0	0	0	0	0	0	0	0	0	0	0	0	0	0	0	0	0
lncRNA:CR44530	9.60261	-3.95893	15.6	Up	0.714508	-5.54078	3.01133e-08	8.06e-07	1.1	1.8	6.3	40.6	57.2	30.2	0	0	0	0	0	0	0	0	0	0	0	0	0	0	0	0	0	0	0	0	0	0	0	0	0	0	0	0	0	0	0	0	0	0	0
ouib	2.76889	-3.952	15.5	Up	1.41469	-2.79355	0.00521331	0.031	1.1	0	0	2.6	11.4	5.7	0	0	0	0	0	0	0	0	0	0	0	0	0	0	0	0	0	0	0	0	0	0	0	0	0	0	0	0	0	0	0	0	0	0	0
CG14195	2.99823	-3.94499	15.4	Up	1.36283	-2.8947	0.00379523	0.024	0	0.9	0	4.3	3.4	11.3	0	0	0	0	0	0	0	0	0	0	0	0	0	0	0	0	0	0	0	0	0	0	0	0	0	0	0	0	0	0	0	0	0	0	0
CG3748	1.99354	-3.94108	15.4	Up	1.40699	-2.80107	0.00509336	0.03	1.1	0	0	8.6	5.7	4.7	0	0	0	0	0	0	0	0	0	0	0	0	0	0	0	0	0	0	0	0	0	0	0	0	0	0	0	0	0	0	0	0	0	0	0
CG43702	6.28878	-3.93481	15.3	Up	1.19922	-3.28114	0.0010339	0.00849	1.1	0.9	0	13.8	14.9	5.7	0	0	0	0	0	0	0	0	0	0	0	0	0	0	0	0	0	0	0	0	0	0	0	0	0	0	0	0	0	0	0	0	0	0	0
lncRNA:CR44763	3.53063	-3.93931	15.3	Up	1.3071	-3.01378	0.00258012	0.018	0	1.8	0	13.8	8	11.3	0	0	0	0	0	0	0	0	0	0	0	0	0	0	0	0	0	0	0	0	0	0	0	0	0	0	0	0	0	0	0	0	0	0	0
CG44438	5.63376	-3.92581	15.2	Up	1.18764	-3.30556	0.000947856	0.00787	2.2	0	0	12.9	17.2	4.7	0	0	0	0	0	0	0	0	0	0	0	0	0	0	0	0	0	0	0	0	0	0	0	0	0	0	0	0	0	0	0	0	0	0	0
lncRNA:CR45911	180.091	-3.92652	15.2	Up	0.333449	-11.7754	5.22392e-32	8.89e-30	31.3	20.6	23.5	383.1	488.8	272	0	0	0	0	0	0	0	0	0	0	0	0	0	0	0	0	0	0	0	0	0	0	0	0	0	0	0	0	0	0	0	0	0	0	0
CG14695	36.8876	-3.91623	15.1	Up	0.483959	-8.09206	5.86621e-16	3.67e-14	5.6	6.3	4.7	84.6	101.9	68.9	0	0	0	0	0	0	0	0	0	0	0	0	0	0	0	0	0	0	0	0	0	0	0	0	0	0	0	0	0	0	0	0	0	0	0
lncRNA:CR43626	73.5799	-3.91694	15.1	Up	0.353004	-11.096	1.31161e-28	2.01e-26	17.9	10.7	14.1	202.8	172.9	261.6	0	0	0	0	0	0	0	0	0	0	0	0	0	0	0	0	0	0	0	0	0	0	0	0	0	0	0	0	0	0	0	0	0	0	0
lncRNA:CR44828	11.0104	-3.91992	15.1	Up	0.815	-4.80972	1.51141e-06	2.83e-05	2.2	1.8	0	21.6	30.9	16.1	0	0	0	0	0	0	0	0	0	0	0	0	0	0	0	0	0	0	0	0	0	0	0	0	0	0	0	0	0	0	0	0	0	0	0
mus205	345.385	-3.90052	14.9	Up	0.310538	-12.5605	3.48029e-36	7.48e-34	58.1	38.4	54.9	814.6	923.9	506.2	0	0	0	0	0	0	0	0	0	0	0	0	0	0	0	0	0	0	0	0	0	0	0	0	0	0	0	0	0	0	0	0	0	0	0
lncRNA:CR44023	184.944	-3.89217	14.8	Up	0.291143	-13.3686	9.22884e-41	2.46e-38	26.8	26.8	20.4	456.5	399.5	258.8	0	0	0	0	0	0	0	0	0	0	0	0	0	0	0	0	0	0	0	0	0	0	0	0	0	0	0	0	0	0	0	0	0	0	0
feo	30.4643	-3.8805	14.7	Up	0.486881	-7.97012	1.58515e-15	9.71e-14	6.7	1.8	6.3	77.7	63	61.4	0	0	0	0	0	0	0	0	0	0	0	0	0	0	0	0	0	0	0	0	0	0	0	0	0	0	0	0	0	0	0	0	0	0	0
Desat2	3.9638	-3.87866	14.7	Up	1.32179	-2.9344	0.00334195	0.022	0	0.9	0	6.9	5.7	5.7	0	0	0	0	0	0	0	0	0	0	0	0	0	0	0	0	0	0	0	0	0	0	0	0	0	0	0	0	0	0	0	0	0	0	0
CG31897	168.41	-3.87885	14.7	Up	0.372329	-10.4178	2.05667e-25	2.6e-23	30.2	21.4	25.1	371.9	524.3	229.5	0	0	0	0	0	0	0	0	0	0	0	0	0	0	0	0	0	0	0	0	0	0	0	0	0	0	0	0	0	0	0	0	0	0	0
snoRNA:U3:54Ab	2.35529	-3.88175	14.7	Up	1.3723	-2.82865	0.00467444	0.028	0	0.9	0	6	5.7	6.6	0	0	0	0	0	0	0	0	0	0	0	0	0	0	0	0	0	0	0	0	0	0	0	0	0	0	0	0	0	0	0	0	0	0	0
ver	24.7794	-3.8652	14.6	Up	0.524306	-7.37203	1.68051e-13	8.65e-12	3.4	3.6	4.7	53.5	57.2	54.8	0	0	0	0	0	0	0	0	0	0	0	0	0	0	0	0	0	0	0	0	0	0	0	0	0	0	0	0	0	0	0	0	0	0	0
Ku80	137.85	-3.85493	14.5	Up	0.264276	-14.5867	3.41145e-48	1.35e-45	22.4	15.2	32.9	330.5	313.7	325.8	0	0	0	0	0	0	0	0	0	0	0	0	0	0	0	0	0	0	0	0	0	0	0	0	0	0	0	0	0	0	0	0	0	0	0
CG34254	10.1002	-3.85698	14.5	Up	0.728903	-5.29148	1.21331e-07	2.79e-06	3.4	0.9	1.6	31.9	28.6	21.7	0	0	0	0	0	0	0	0	0	0	0	0	0	0	0	0	0	0	0	0	0	0	0	0	0	0	0	0	0	0	0	0	0	0	0
lncRNA:CR44691	4.11863	-3.84406	14.4	Up	1.01071	-3.80332	0.000142772	0.00158	1.1	1.8	0	20.7	12.6	14.2	0	0	0	0	0	0	0	0	0	0	0	0	0	0	0	0	0	0	0	0	0	0	0	0	0	0	0	0	0	0	0	0	0	0	0
lncRNA:CR44936	2.55239	-3.8499	14.4	Up	1.35263	-2.84623	0.00442407	0.027	0	0	1.6	4.3	10.3	3.8	0	0	0	0	0	0	0	0	0	0	0	0	0	0	0	0	0	0	0	0	0	0	0	0	0	0	0	0	0	0	0	0	0	0	0
CG34007	2.47877	-3.84226	14.3	Up	1.36624	-2.81229	0.00491902	0.029	0	0.9	0	4.3	9.2	4.7	0	0	0	0	0	0	0	0	0	0	0	0	0	0	0	0	0	0	0	0	0	0	0	0	0	0	0	0	0	0	0	0	0	0	0
lncRNA:CR45215	6.28805	-3.83432	14.3	Up	0.892705	-4.29517	1.74563e-05	0.000253	3.4	0.9	0	16.4	19.5	28.3	0	0	0	0	0	0	0	0	0	0	0	0	0	0	0	0	0	0	0	0	0	0	0	0	0	0	0	0	0	0	0	0	0	0	0
lncRNA:CR45916	295.376	-3.81099	14	Up	0.260049	-14.6549	1.2535e-48	5.12e-46	59.2	75.1	58	824.9	1034.9	860.3	0	0	0	0	0	0	0	0	0	0	0	0	0	0	0	0	0	0	0	0	0	0	0	0	0	0	0	0	0	0	0	0	0	0	0
Pzl	27.5016	-3.79316	13.9	Up	0.535375	-7.08505	1.38999e-12	6.5e-11	5.6	4.5	6.3	63.9	101.9	56.7	0	0	0	0	0	0	0	0	0	0	0	0	0	0	0	0	0	0	0	0	0	0	0	0	0	0	0	0	0	0	0	0	0	0	0
lncRNA:CR45618	2.9259	-3.79082	13.8	Up	1.3526	-2.80262	0.005069	0.03	0	0	1.6	5.2	3.4	8.5	0	0	0	0	0	0	0	0	0	0	0	0	0	0	0	0	0	0	0	0	0	0	0	0	0	0	0	0	0	0	0	0	0	0	0
lncRNA:CR44904	2.21152	-3.7695	13.6	Up	1.40045	-2.69163	0.00711032	0.04	1.1	0	0	8.6	3.4	4.7	0	0	0	0	0	0	0	0	0	0	0	0	0	0	0	0	0	0	0	0	0	0	0	0	0	0	0	0	0	0	0	0	0	0	0
lncRNA:CR45427	4.88047	-3.75416	13.5	Up	1.39326	-2.69451	0.00704918	0.039	0	0.9	0	4.3	8	4.7	0	0	0	0	0	0	0	0	0	0	0	0	0	0	0	0	0	0	0	0	0	0	0	0	0	0	0	0	0	0	0	0	0	0	0
Nepl3	53.1027	-3.73548	13.3	Up	0.388948	-9.60405	7.686e-22	7.53e-20	8.9	8.9	7.8	113.9	130.5	102	0	0	0	0	0	0	0	0	0	0	0	0	0	0	0	0	0	0	0	0	0	0	0	0	0	0	0	0	0	0	0	0	0	0	0
asRNA:CR43833	2.30042	-3.71844	13.2	Up	1.40294	-2.65047	0.00803807	0.044	0	0.9	0	6.9	5.7	3.8	0	0	0	0	0	0	0	0	0	0	0	0	0	0	0	0	0	0	0	0	0	0	0	0	0	0	0	0	0	0	0	0	0	0	0
mus201	404.674	-3.70463	13	Up	0.278551	-13.2996	2.32608e-40	6.06e-38	78.3	63.5	62.7	855.1	1152.8	662	0	0	0	0	0	0	0	0	0	0	0	0	0	0	0	0	0	0	0	0	0	0	0	0	0	0	0	0	0	0	0	0	0	0	0
CG13476	3.16286	-3.70471	13	Up	1.18927	-3.11511	0.00183874	0.014	1.1	0.9	0	11.2	11.4	6.6	0	0	0	0	0	0	0	0	0	0	0	0	0	0	0	0	0	0	0	0	0	0	0	0	0	0	0	0	0	0	0	0	0	0	0
lncRNA:CR45582	40.1245	-3.70201	13	Up	0.436384	-8.48339	2.18719e-17	1.56e-15	6.7	4.5	6.3	83.7	67.5	69.9	0	0	0	0	0	0	0	0	0	0	0	0	0	0	0	0	0	0	0	0	0	0	0	0	0	0	0	0	0	0	0	0	0	0	0
lncRNA:CR44809	26.8618	-3.68497	12.9	Up	0.477178	-7.72242	1.14143e-14	6.45e-13	6.7	4.5	3.1	74.2	65.3	49.1	0	0	0	0	0	0	0	0	0	0	0	0	0	0	0	0	0	0	0	0	0	0	0	0	0	0	0	0	0	0	0	0	0	0	0
lncRNA:CR31044	288.965	-3.65346	12.6	Up	0.191446	-19.0835	3.46288e-81	6.06e-78	71.5	55.4	59.6	795.6	814	733.8	0	0	0	0	0	0	0	0	0	0	0	0	0	0	0	0	0	0	0	0	0	0	0	0	0	0	0	0	0	0	0	0	0	0	0
Pepck2	102.625	-3.6381	12.5	Up	0.383044	-9.49787	2.14228e-21	2e-19	21.2	27.7	25.1	333.9	261	328.7	0	0	0	0	0	0	0	0	0	0	0	0	0	0	0	0	0	0	0	0	0	0	0	0	0	0	0	0	0	0	0	0	0	0	0
Gr64f	4.70577	-3.62717	12.4	Up	1.37353	-2.64076	0.00827206	0.045	3.4	0	0	18.1	19.5	4.7	0	0	0	0	0	0	0	0	0	0	0	0	0	0	0	0	0	0	0	0	0	0	0	0	0	0	0	0	0	0	0	0	0	0	0
lncRNA:CR46265	27.5317	-3.63706	12.4	Up	0.616803	-5.89663	3.70999e-09	1.13e-07	7.8	5.4	3.1	63	111	34.9	0	0	0	0	0	0	0	0	0	0	0	0	0	0	0	0	0	0	0	0	0	0	0	0	0	0	0	0	0	0	0	0	0	0	0
Btnd	2.91057	-3.60499	12.2	Up	1.21626	-2.96401	0.00303659	0.02	0	1.8	0	6.9	12.6	7.6	0	0	0	0	0	0	0	0	0	0	0	0	0	0	0	0	0	0	0	0	0	0	0	0	0	0	0	0	0	0	0	0	0	0	0
ttm2	25.9689	-3.60619	12.2	Up	0.490024	-7.35921	1.85007e-13	9.48e-12	3.4	8.9	0	57	72.1	46.3	0	0	0	0	0	0	0	0	0	0	0	0	0	0	0	0	0	0	0	0	0	0	0	0	0	0	0	0	0	0	0	0	0	0	0
CG7856	4.52057	-3.59189	12.1	Up	1.16679	-3.07844	0.00208085	0.015	1.1	0.9	0	12.9	10.3	3.8	0	0	0	0	0	0	0	0	0	0	0	0	0	0	0	0	0	0	0	0	0	0	0	0	0	0	0	0	0	0	0	0	0	0	0
CG18547	45.5897	-3.59671	12.1	Up	0.41049	-8.76198	1.91845e-18	1.52e-16	10.1	7.1	7.8	98.4	80.1	122.8	0	0	0	0	0	0	0	0	0	0	0	0	0	0	0	0	0	0	0	0	0	0	0	0	0	0	0	0	0	0	0	0	0	0	0
snoRNA:Me28S-G764	3.94235	-3.58759	12	Up	1.23302	-2.9096	0.00361889	0.023	0	0.9	1.6	8.6	3.4	15.1	0	0	0	0	0	0	0	0	0	0	0	0	0	0	0	0	0	0	0	0	0	0	0	0	0	0	0	0	0	0	0	0	0	0	0
CG13581	3.90912	-3.58166	12	Up	1.17572	-3.04634	0.00231646	0.016	1.1	0	1.6	13.8	8	5.7	0	0	0	0	0	0	0	0	0	0	0	0	0	0	0	0	0	0	0	0	0	0	0	0	0	0	0	0	0	0	0	0	0	0	0
CG15579	4.68535	-3.58832	12	Up	1.21516	-2.95295	0.00314748	0.021	0	0.9	1.6	11.2	12.6	3.8	0	0	0	0	0	0	0	0	0	0	0	0	0	0	0	0	0	0	0	0	0	0	0	0	0	0	0	0	0	0	0	0	0	0	0
Cyp9f3	111.78	-3.5663	11.8	Up	0.345269	-10.3291	5.20696e-25	6.13e-23	20.1	15.2	20.4	206.2	239.3	205.9	0	0	0	0	0	0	0	0	0	0	0	0	0	0	0	0	0	0	0	0	0	0	0	0	0	0	0	0	0	0	0	0	0	0	0
lncRNA:CR46006	2718.24	-3.55968	11.8	Up	0.180341	-19.7386	1.00455e-86	2.05e-83	647.3	490.6	562.9	6949.8	7521.3	5572	0	0	0	0	0	0	0	0	0	0	0	0	0	0	0	0	0	0	0	0	0	0	0	0	0	0	0	0	0	0	0	0	0	0	0
CG34181	3.36626	-3.54499	11.7	Up	1.36826	-2.59087	0.00957328	0.05	0	0	1.6	6	5.7	2.8	0	0	0	0	0	0	0	0	0	0	0	0	0	0	0	0	0	0	0	0	0	0	0	0	0	0	0	0	0	0	0	0	0	0	0
agt	50.0743	-3.5364	11.6	Up	0.356341	-9.92418	3.26772e-23	3.42e-21	6.7	10.7	9.4	98.4	115.6	101.1	0	0	0	0	0	0	0	0	0	0	0	0	0	0	0	0	0	0	0	0	0	0	0	0	0	0	0	0	0	0	0	0	0	0	0
CG13334	4.47607	-3.52795	11.5	Up	1.13716	-3.10241	0.00191951	0.014	1.1	0	1.6	7.8	11.4	7.6	0	0	0	0	0	0	0	0	0	0	0	0	0	0	0	0	0	0	0	0	0	0	0	0	0	0	0	0	0	0	0	0	0	0	0
DNAlig3	334.564	-3.52931	11.5	Up	0.228131	-15.4705	5.48747e-54	3.06e-51	67.1	65.2	65.9	790.4	841.4	656.4	0	0	0	0	0	0	0	0	0	0	0	0	0	0	0	0	0	0	0	0	0	0	0	0	0	0	0	0	0	0	0	0	0	0	0
Ssrp	310.114	-3.50713	11.4	Up	0.215245	-16.2936	1.09521e-59	8.95e-57	64.8	50.9	70.6	782.7	605.6	701.7	0	0	0	0	0	0	0	0	0	0	0	0	0	0	0	0	0	0	0	0	0	0	0	0	0	0	0	0	0	0	0	0	0	0	0
CR43086	3.93695	-3.51037	11.4	Up	1.20137	-2.92198	0.00347816	0.023	1.1	0.9	0	3.5	8	14.2	0	0	0	0	0	0	0	0	0	0	0	0	0	0	0	0	0	0	0	0	0	0	0	0	0	0	0	0	0	0	0	0	0	0	0
lncRNA:CR45200	23.5449	-3.50646	11.4	Up	0.731591	-4.79292	1.64369e-06	3.07e-05	0	5.4	1.6	24.2	30.9	32.1	0	0	0	0	0	0	0	0	0	0	0	0	0	0	0	0	0	0	0	0	0	0	0	0	0	0	0	0	0	0	0	0	0	0	0
lncRNA:CR44125	9.28866	-3.50251	11.3	Up	1.02589	-3.41412	0.000639875	0.00568	1.1	1.8	1.6	17.3	27.5	6.6	0	0	0	0	0	0	0	0	0	0	0	0	0	0	0	0	0	0	0	0	0	0	0	0	0	0	0	0	0	0	0	0	0	0	0
lncRNA:CR46028	24.0608	-3.45424	11	Up	0.494081	-6.99124	2.72458e-12	1.24e-10	12.3	7.1	4.7	107	115.6	48.2	0	0	0	0	0	0	0	0	0	0	0	0	0	0	0	0	0	0	0	0	0	0	0	0	0	0	0	0	0	0	0	0	0	0	0
lncRNA:CR44642	38.06	-3.41648	10.7	Up	0.415493	-8.22271	1.98948e-16	1.32e-14	8.9	7.1	6.3	103.5	83.6	53.8	0	0	0	0	0	0	0	0	0	0	0	0	0	0	0	0	0	0	0	0	0	0	0	0	0	0	0	0	0	0	0	0	0	0	0
JYalpha	3.65848	-3.41907	10.7	Up	1.12416	-3.04143	0.00235454	0.017	1.1	1.8	0	11.2	19.5	4.7	0	0	0	0	0	0	0	0	0	0	0	0	0	0	0	0	0	0	0	0	0	0	0	0	0	0	0	0	0	0	0	0	0	0	0
lncRNA:CR42651	16.3045	-3.40017	10.6	Up	0.551084	-6.16996	6.83078e-10	2.3e-08	3.4	3.6	6.3	31.9	58.4	43.4	0	0	0	0	0	0	0	0	0	0	0	0	0	0	0	0	0	0	0	0	0	0	0	0	0	0	0	0	0	0	0	0	0	0	0
snoRNA:Me28S-A1322	97.1895	-3.38829	10.5	Up	0.306614	-11.0507	2.17603e-28	3.25e-26	24.6	19.7	23.5	271.8	178.6	252.2	0	0	0	0	0	0	0	0	0	0	0	0	0	0	0	0	0	0	0	0	0	0	0	0	0	0	0	0	0	0	0	0	0	0	0
Cpr72Eb	5.40923	-3.38432	10.4	Up	1.25698	-2.69242	0.00709348	0.04	0	0.9	1.6	2.6	17.2	4.7	0	0	0	0	0	0	0	0	0	0	0	0	0	0	0	0	0	0	0	0	0	0	0	0	0	0	0	0	0	0	0	0	0	0	0
GstD5	10.8905	-3.36791	10.3	Up	0.609284	-5.52764	3.2456e-08	8.55e-07	2.2	4.5	1.6	28.5	30.9	33.1	0	0	0	0	0	0	0	0	0	0	0	0	0	0	0	0	0	0	0	0	0	0	0	0	0	0	0	0	0	0	0	0	0	0	0
lncRNA:CR43928	5.90616	-3.36942	10.3	Up	0.985054	-3.42054	0.000624961	0.00556	1.1	0.9	1.6	18.1	10.3	6.6	0	0	0	0	0	0	0	0	0	0	0	0	0	0	0	0	0	0	0	0	0	0	0	0	0	0	0	0	0	0	0	0	0	0	0
lncRNA:CR43459	12088	-3.3501	10.2	Up	0.194644	-17.2115	2.17786e-66	2.22e-63	3435.3	2956.3	3087.5	30094.6	40555.7	26011.6	0	0	0	0	0	0	0	0	0	0	0	0	0	0	0	0	0	0	0	0	0	0	0	0	0	0	0	0	0	0	0	0	0	0	0
lncRNA:CR44206	243.583	-3.34485	10.2	Up	0.263165	-12.7101	5.19718e-37	1.18e-34	54.8	52.7	58	561.7	698.3	417.4	0	0	0	0	0	0	0	0	0	0	0	0	0	0	0	0	0	0	0	0	0	0	0	0	0	0	0	0	0	0	0	0	0	0	0
asRNA:CR45281	95.9262	-3.34198	10.1	Up	0.297783	-11.2229	3.1489e-29	4.95e-27	33.5	25	9.4	219.2	290.8	208.7	0	0	0	0	0	0	0	0	0	0	0	0	0	0	0	0	0	0	0	0	0	0	0	0	0	0	0	0	0	0	0	0	0	0	0
Dro	168.543	-3.30837	9.9	Up	0.773741	-4.27581	1.9044e-05	0.000272	20.1	12.5	14.1	183.8	60.7	218.2	0	0	0	0	0	0	0	0	0	0	0	0	0	0	0	0	0	0	0	0	0	0	0	0	0	0	0	0	0	0	0	0	0	0	0
lncRNA:CR45388	85.4836	-3.31391	9.9	Up	0.371366	-8.92359	4.51413e-19	3.76e-17	21.2	10.7	15.7	179.5	199.2	89.7	0	0	0	0	0	0	0	0	0	0	0	0	0	0	0	0	0	0	0	0	0	0	0	0	0	0	0	0	0	0	0	0	0	0	0
Irbp	128.949	-3.29375	9.8	Up	0.256331	-12.8496	8.64796e-38	2.08e-35	30.2	26.8	26.7	283	267.9	270.1	0	0	0	0	0	0	0	0	0	0	0	0	0	0	0	0	0	0	0	0	0	0	0	0	0	0	0	0	0	0	0	0	0	0	0
CG2064	98.4251	-3.29919	9.8	Up	0.243972	-13.5228	1.14709e-41	3.27e-39	29.1	17	26.7	245.9	223.2	227.6	0	0	0	0	0	0	0	0	0	0	0	0	0	0	0	0	0	0	0	0	0	0	0	0	0	0	0	0	0	0	0	0	0	0	0
Cyp309a2	65.6528	-3.28824	9.8	Up	0.457699	-7.18427	6.75685e-13	3.29e-11	15.7	11.6	4.7	67.3	100.7	155.8	0	0	0	0	0	0	0	0	0	0	0	0	0	0	0	0	0	0	0	0	0	0	0	0	0	0	0	0	0	0	0	0	0	0	0
lncRNA:CR45045	7.06009	-3.29225	9.8	Up	0.989105	-3.32852	0.000873093	0.00735	2.2	1.8	0	19	6.9	17	0	0	0	0	0	0	0	0	0	0	0	0	0	0	0	0	0	0	0	0	0	0	0	0	0	0	0	0	0	0	0	0	0	0	0
CG10638	180.37	-3.28424	9.7	Up	0.205365	-15.9922	1.4481e-57	1.04e-54	42.5	37.5	47	485.8	365.2	368.3	0	0	0	0	0	0	0	0	0	0	0	0	0	0	0	0	0	0	0	0	0	0	0	0	0	0	0	0	0	0	0	0	0	0	0
CG42867	9.96345	-3.27781	9.7	Up	0.717935	-4.56561	4.98035e-06	8.31e-05	1.1	2.7	3.1	28.5	17.2	19.8	0	0	0	0	0	0	0	0	0	0	0	0	0	0	0	0	0	0	0	0	0	0	0	0	0	0	0	0	0	0	0	0	0	0	0
Ir76a	213.91	-3.25806	9.6	Up	0.314497	-10.3596	3.78589e-25	4.55e-23	90.6	59.9	47	590.2	887.2	425	0	0	0	0	0	0	0	0	0	0	0	0	0	0	0	0	0	0	0	0	0	0	0	0	0	0	0	0	0	0	0	0	0	0	0
CG43750	4.63951	-3.26433	9.6	Up	1.1581	-2.81869	0.00482206	0.029	1.1	0.9	0	7.8	10.3	3.8	0	0	0	0	0	0	0	0	0	0	0	0	0	0	0	0	0	0	0	0	0	0	0	0	0	0	0	0	0	0	0	0	0	0	0
lncRNA:CR45709	26.7632	-3.25302	9.5	Up	0.591964	-5.49529	3.9e-08	1.02e-06	10.1	7.1	11	100.1	133.9	31.2	0	0	0	0	0	0	0	0	0	0	0	0	0	0	0	0	0	0	0	0	0	0	0	0	0	0	0	0	0	0	0	0	0	0	0
lncRNA:CR45920	17.6676	-3.24087	9.5	Up	0.54733	-5.92123	3.19537e-09	9.91e-08	3.4	7.1	3.1	60.4	50.4	25.5	0	0	0	0	0	0	0	0	0	0	0	0	0	0	0	0	0	0	0	0	0	0	0	0	0	0	0	0	0	0	0	0	0	0	0
RpA-70	474.982	-3.23995	9.4	Up	0.170425	-19.011	1.38179e-80	2.12e-77	104	126	101.9	1026	958.2	1174.8	0	0	0	0	0	0	0	0	0	0	0	0	0	0	0	0	0	0	0	0	0	0	0	0	0	0	0	0	0	0	0	0	0	0	0
DptB	29.8533	-3.23906	9.4	Up	0.868448	-3.72972	0.000191696	0.00201	1.1	4.5	3.1	40.6	12.6	30.2	0	0	0	0	0	0	0	0	0	0	0	0	0	0	0	0	0	0	0	0	0	0	0	0	0	0	0	0	0	0	0	0	0	0	0
CG6171	55.2555	-3.22187	9.3	Up	0.334176	-9.64125	5.35329e-22	5.29e-20	13.4	13.4	9.4	113.9	112.2	119.9	0	0	0	0	0	0	0	0	0	0	0	0	0	0	0	0	0	0	0	0	0	0	0	0	0	0	0	0	0	0	0	0	0	0	0
Archease	104.276	-3.21119	9.3	Up	0.253728	-12.656	1.03629e-36	2.27e-34	26.8	22.3	18.8	231.3	220.9	185.1	0	0	0	0	0	0	0	0	0	0	0	0	0	0	0	0	0	0	0	0	0	0	0	0	0	0	0	0	0	0	0	0	0	0	0
dgt2	24.3409	-3.19912	9.2	Up	0.436117	-7.33547	2.20948e-13	1.12e-11	5.6	7.1	4.7	49.2	64.1	52.9	0	0	0	0	0	0	0	0	0	0	0	0	0	0	0	0	0	0	0	0	0	0	0	0	0	0	0	0	0	0	0	0	0	0	0
St4	9.06988	-3.20057	9.2	Up	0.84689	-3.7792	0.000157333	0.00171	1.1	2.7	0	17.3	17.2	6.6	0	0	0	0	0	0	0	0	0	0	0	0	0	0	0	0	0	0	0	0	0	0	0	0	0	0	0	0	0	0	0	0	0	0	0
Ugt302K1	16.6527	-3.20467	9.2	Up	0.665861	-4.81282	1.48816e-06	2.8e-05	1.1	3.6	1.6	17.3	19.5	25.5	0	0	0	0	0	0	0	0	0	0	0	0	0	0	0	0	0	0	0	0	0	0	0	0	0	0	0	0	0	0	0	0	0	0	0
CG33947	133.347	-3.19854	9.2	Up	0.247126	-12.943	2.57489e-38	6.31e-36	34.7	25	23.5	293.4	241.6	232.3	0	0	0	0	0	0	0	0	0	0	0	0	0	0	0	0	0	0	0	0	0	0	0	0	0	0	0	0	0	0	0	0	0	0	0
CG11077	3.07265	-3.18951	9.1	Up	1.19943	-2.65918	0.00783303	0.043	1.1	0.9	0	7.8	8	4.7	0	0	0	0	0	0	0	0	0	0	0	0	0	0	0	0	0	0	0	0	0	0	0	0	0	0	0	0	0	0	0	0	0	0	0
Gcn5	777.196	-3.17522	9	Up	0.220853	-14.3771	7.20846e-47	2.68e-44	186.7	179.6	196	1813.8	2016	1243.8	0	0	0	0	0	0	0	0	0	0	0	0	0	0	0	0	0	0	0	0	0	0	0	0	0	0	0	0	0	0	0	0	0	0	0
CG16710	6.5022	-3.17539	9	Up	0.971245	-3.2694	0.00107774	0.00879	1.1	0.9	1.6	13.8	10.3	6.6	0	0	0	0	0	0	0	0	0	0	0	0	0	0	0	0	0	0	0	0	0	0	0	0	0	0	0	0	0	0	0	0	0	0	0
CG43366	138.288	-3.16567	9	Up	0.551554	-5.73954	9.49323e-09	2.69e-07	33.5	30.4	22	210.5	428.2	136.9	0	0	0	0	0	0	0	0	0	0	0	0	0	0	0	0	0	0	0	0	0	0	0	0	0	0	0	0	0	0	0	0	0	0	0
CG15475	114.625	-3.14742	8.9	Up	0.383487	-8.20737	2.26079e-16	1.48e-14	38	19.7	22	238.2	313.7	154.9	0	0	0	0	0	0	0	0	0	0	0	0	0	0	0	0	0	0	0	0	0	0	0	0	0	0	0	0	0	0	0	0	0	0	0
lncRNA:CR44784	7.67825	-3.15268	8.9	Up	0.800976	-3.93605	8.28323e-05	0.000987	1.1	1.8	3.1	24.2	16	10.4	0	0	0	0	0	0	0	0	0	0	0	0	0	0	0	0	0	0	0	0	0	0	0	0	0	0	0	0	0	0	0	0	0	0	0
lncRNA:CR45381	6.60161	-3.15381	8.9	Up	0.941854	-3.34851	0.000812482	0.00692	1.1	0	3.1	12.1	9.2	9.4	0	0	0	0	0	0	0	0	0	0	0	0	0	0	0	0	0	0	0	0	0	0	0	0	0	0	0	0	0	0	0	0	0	0	0
lncRNA:CR45740	4.69423	-3.15128	8.9	Up	1.05711	-2.98104	0.00287269	0.019	1.1	0.9	1.6	12.9	14.9	2.8	0	0	0	0	0	0	0	0	0	0	0	0	0	0	0	0	0	0	0	0	0	0	0	0	0	0	0	0	0	0	0	0	0	0	0
alpha-Est4	14.3834	-3.13878	8.8	Up	0.802336	-3.91205	9.15142e-05	0.00108	5.6	4.5	3.1	46.6	58.4	13.2	0	0	0	0	0	0	0	0	0	0	0	0	0	0	0	0	0	0	0	0	0	0	0	0	0	0	0	0	0	0	0	0	0	0	0
CG14102	81.5972	-3.14168	8.8	Up	0.37096	-8.46905	2.47405e-17	1.74e-15	31.3	23.2	25.1	208.8	337.7	156.8	0	0	0	0	0	0	0	0	0	0	0	0	0	0	0	0	0	0	0	0	0	0	0	0	0	0	0	0	0	0	0	0	0	0	0
snoRNA:Me28S-G2017	5.78494	-3.13232	8.8	Up	0.881383	-3.55387	0.00037961	0.00364	0	1.8	3.1	18.1	10.3	11.3	0	0	0	0	0	0	0	0	0	0	0	0	0	0	0	0	0	0	0	0	0	0	0	0	0	0	0	0	0	0	0	0	0	0	0
lncRNA:CR45402	3.42595	-3.13898	8.8	Up	1.18707	-2.64431	0.00818565	0.044	0	0.9	1.6	8.6	4.6	6.6	0	0	0	0	0	0	0	0	0	0	0	0	0	0	0	0	0	0	0	0	0	0	0	0	0	0	0	0	0	0	0	0	0	0	0
CG13231	35.0523	-3.12662	8.7	Up	0.451437	-6.92593	4.33132e-12	1.94e-10	7.8	8	4.7	86.3	65.3	34	0	0	0	0	0	0	0	0	0	0	0	0	0	0	0	0	0	0	0	0	0	0	0	0	0	0	0	0	0	0	0	0	0	0	0
CG10189	175.557	-3.10816	8.6	Up	0.208129	-14.9338	1.9863e-50	8.69e-48	45.8	50.9	40.8	415.1	407.5	377.8	0	0	0	0	0	0	0	0	0	0	0	0	0	0	0	0	0	0	0	0	0	0	0	0	0	0	0	0	0	0	0	0	0	0	0
CG32641	30.3516	-3.08659	8.5	Up	0.542756	-5.68689	1.29377e-08	3.62e-07	3.4	6.3	6.3	52.6	32.1	49.1	0	0	0	0	0	0	0	0	0	0	0	0	0	0	0	0	0	0	0	0	0	0	0	0	0	0	0	0	0	0	0	0	0	0	0
eIF6	185.975	-3.06748	8.4	Up	0.189729	-16.1677	8.52291e-59	6.53e-56	39.1	38.4	59.6	361.6	345.7	406.1	0	0	0	0	0	0	0	0	0	0	0	0	0	0	0	0	0	0	0	0	0	0	0	0	0	0	0	0	0	0	0	0	0	0	0
obe	661.384	-3.07859	8.4	Up	0.202168	-15.2278	2.31067e-52	1.23e-49	178.9	173.4	175.6	1510.1	1650.8	1298.5	0	0	0	0	0	0	0	0	0	0	0	0	0	0	0	0	0	0	0	0	0	0	0	0	0	0	0	0	0	0	0	0	0	0	0
lncRNA:CR43818	8.60928	-3.03764	8.2	Up	1.04693	-2.90148	0.00371403	0.024	0	1.8	6.3	15.5	38.9	6.6	0	0	0	0	0	0	0	0	0	0	0	0	0	0	0	0	0	0	0	0	0	0	0	0	0	0	0	0	0	0	0	0	0	0	0
lncRNA:CR44717	18.7515	-3.02804	8.2	Up	0.538724	-5.62077	1.9e-08	5.22e-07	4.5	3.6	4.7	42.3	30.9	28.3	0	0	0	0	0	0	0	0	0	0	0	0	0	0	0	0	0	0	0	0	0	0	0	0	0	0	0	0	0	0	0	0	0	0	0
sisRNA:CR46364	32.5449	-3.04081	8.2	Up	0.381674	-7.96703	1.6254e-15	9.91e-14	7.8	4.5	17.2	78.5	64.1	76.5	0	0	0	0	0	0	0	0	0	0	0	0	0	0	0	0	0	0	0	0	0	0	0	0	0	0	0	0	0	0	0	0	0	0	0
CG8757	13.5609	-3.02635	8.1	Up	0.605057	-5.00177	5.68071e-07	1.16e-05	3.4	5.4	0	26.7	30.9	23.6	0	0	0	0	0	0	0	0	0	0	0	0	0	0	0	0	0	0	0	0	0	0	0	0	0	0	0	0	0	0	0	0	0	0	0
CG14079	3.529	-3.01395	8.1	Up	1.06251	-2.83663	0.00455922	0.028	0	2.7	0	13.8	4.6	7.6	0	0	0	0	0	0	0	0	0	0	0	0	0	0	0	0	0	0	0	0	0	0	0	0	0	0	0	0	0	0	0	0	0	0	0
CG10298	10.7503	-3.00961	8.1	Up	0.790765	-3.80595	0.000141262	0.00156	2.2	2.7	1.6	20.7	25.2	8.5	0	0	0	0	0	0	0	0	0	0	0	0	0	0	0	0	0	0	0	0	0	0	0	0	0	0	0	0	0	0	0	0	0	0	0
lncRNA:CR45055	4.80908	-3.01651	8.1	Up	1.0515	-2.86877	0.0041207	0.026	1.1	1.8	0	14.7	9.2	2.8	0	0	0	0	0	0	0	0	0	0	0	0	0	0	0	0	0	0	0	0	0	0	0	0	0	0	0	0	0	0	0	0	0	0	0
Mtk	46.5761	-2.99186	8	Up	1.13514	-2.63567	0.00839703	0.045	1.1	5.4	6.3	58.7	16	25.5	0	0	0	0	0	0	0	0	0	0	0	0	0	0	0	0	0	0	0	0	0	0	0	0	0	0	0	0	0	0	0	0	0	0	0
Rad51D	19.9432	-2.97271	7.9	Up	0.503504	-5.90404	3.54702e-09	1.08e-07	6.7	4.5	4.7	40.6	51.5	33.1	0	0	0	0	0	0	0	0	0	0	0	0	0	0	0	0	0	0	0	0	0	0	0	0	0	0	0	0	0	0	0	0	0	0	0
CG31798	40.4638	-2.97398	7.9	Up	0.390914	-7.60774	2.78928e-14	1.53e-12	17.9	9.8	4.7	95.8	104.2	64.2	0	0	0	0	0	0	0	0	0	0	0	0	0	0	0	0	0	0	0	0	0	0	0	0	0	0	0	0	0	0	0	0	0	0	0
snoRNA:U49:66Da	4.72542	-2.98583	7.9	Up	1.035	-2.88486	0.00391593	0.025	0	1.8	1.6	6.9	12.6	7.6	0	0	0	0	0	0	0	0	0	0	0	0	0	0	0	0	0	0	0	0	0	0	0	0	0	0	0	0	0	0	0	0	0	0	0
COX4L	6.45594	-2.9675	7.8	Up	0.895779	-3.31275	0.000923825	0.00771	2.2	1.8	0	16.4	13.7	4.7	0	0	0	0	0	0	0	0	0	0	0	0	0	0	0	0	0	0	0	0	0	0	0	0	0	0	0	0	0	0	0	0	0	0	0
lncRNA:CR43334	1577.97	-2.9675	7.8	Up	0.233983	-12.6826	7.38725e-37	1.65e-34	620.4	466.5	558.2	4354.2	5140.2	3366.8	0	0	0	0	0	0	0	0	0	0	0	0	0	0	0	0	0	0	0	0	0	0	0	0	0	0	0	0	0	0	0	0	0	0	0
CG43675	50.9334	-2.94572	7.7	Up	0.336215	-8.76142	1.9281e-18	1.52e-16	24.6	9.8	7.8	101.8	119.1	110.5	0	0	0	0	0	0	0	0	0	0	0	0	0	0	0	0	0	0	0	0	0	0	0	0	0	0	0	0	0	0	0	0	0	0	0
lncRNA:CR45361	246.149	-2.94935	7.7	Up	0.368618	-8.00108	1.23329e-15	7.59e-14	100.6	33.1	56.5	497.9	638.8	327.7	0	0	0	0	0	0	0	0	0	0	0	0	0	0	0	0	0	0	0	0	0	0	0	0	0	0	0	0	0	0	0	0	0	0	0
asRNA:CR45198	3.88844	-2.93119	7.6	Up	1.00688	-2.91116	0.00360087	0.023	2.2	0	1.6	7.8	10.3	8.5	0	0	0	0	0	0	0	0	0	0	0	0	0	0	0	0	0	0	0	0	0	0	0	0	0	0	0	0	0	0	0	0	0	0	0
asRNA:CR46354	110.587	-2.92095	7.6	Up	0.217585	-13.4244	4.34977e-41	1.18e-38	30.2	33.1	53.3	305.5	286.2	261.6	0	0	0	0	0	0	0	0	0	0	0	0	0	0	0	0	0	0	0	0	0	0	0	0	0	0	0	0	0	0	0	0	0	0	0
La	305.525	-2.90172	7.5	Up	0.184804	-15.7016	1.4759e-55	9.52e-53	82.7	87.6	78.4	654.1	544.9	666.7	0	0	0	0	0	0	0	0	0	0	0	0	0	0	0	0	0	0	0	0	0	0	0	0	0	0	0	0	0	0	0	0	0	0	0
Corp	22.3482	-2.90276	7.5	Up	0.472924	-6.13791	8.36149e-10	2.78e-08	2.2	10.7	3.1	48.3	38.9	44.4	0	0	0	0	0	0	0	0	0	0	0	0	0	0	0	0	0	0	0	0	0	0	0	0	0	0	0	0	0	0	0	0	0	0	0
CG2909	178.817	-2.91263	7.5	Up	0.213537	-13.6399	2.31917e-42	6.93e-40	64.8	33.1	65.9	393.5	386.9	419.3	0	0	0	0	0	0	0	0	0	0	0	0	0	0	0	0	0	0	0	0	0	0	0	0	0	0	0	0	0	0	0	0	0	0	0
TwdlG	111.048	-2.89993	7.5	Up	0.279889	-10.361	3.72977e-25	4.52e-23	53.7	31.3	47	261.5	428.2	286.2	0	0	0	0	0	0	0	0	0	0	0	0	0	0	0	0	0	0	0	0	0	0	0	0	0	0	0	0	0	0	0	0	0	0	0
ppk8	28.1972	-2.90951	7.5	Up	0.524277	-5.54957	2.86374e-08	7.73e-07	13.4	4.5	1.6	54.4	66.4	31.2	0	0	0	0	0	0	0	0	0	0	0	0	0	0	0	0	0	0	0	0	0	0	0	0	0	0	0	0	0	0	0	0	0	0	0
Ercc1	16.3359	-2.86935	7.3	Up	0.5781	-4.96341	6.92669e-07	1.39e-05	2.2	5.4	4.7	40.6	22.9	26.4	0	0	0	0	0	0	0	0	0	0	0	0	0	0	0	0	0	0	0	0	0	0	0	0	0	0	0	0	0	0	0	0	0	0	0
APC7	18.9376	-2.87307	7.3	Up	0.504667	-5.69301	1.24819e-08	3.51e-07	4.5	7.1	1.6	39.7	38.9	27.4	0	0	0	0	0	0	0	0	0	0	0	0	0	0	0	0	0	0	0	0	0	0	0	0	0	0	0	0	0	0	0	0	0	0	0
CG33235	5.90709	-2.86581	7.3	Up	0.84961	-3.37309	0.000743308	0.0064	1.1	1.8	1.6	12.9	11.4	8.5	0	0	0	0	0	0	0	0	0	0	0	0	0	0	0	0	0	0	0	0	0	0	0	0	0	0	0	0	0	0	0	0	0	0	0
lncRNA:CR45280	9.23816	-2.86363	7.3	Up	0.74639	-3.83664	0.000124729	0.0014	3.4	4.5	0	27.6	26.3	9.4	0	0	0	0	0	0	0	0	0	0	0	0	0	0	0	0	0	0	0	0	0	0	0	0	0	0	0	0	0	0	0	0	0	0	0
Qtzl	44.2129	-2.83867	7.2	Up	0.34349	-8.26421	1.40622e-16	9.36e-15	14.5	14.3	9.4	93.2	103	85	0	0	0	0	0	0	0	0	0	0	0	0	0	0	0	0	0	0	0	0	0	0	0	0	0	0	0	0	0	0	0	0	0	0	0
CG9313	24.9881	-2.82763	7.1	Up	0.495304	-5.70887	1.13728e-08	3.21e-07	3.4	13.4	4.7	52.6	74.4	35.9	0	0	0	0	0	0	0	0	0	0	0	0	0	0	0	0	0	0	0	0	0	0	0	0	0	0	0	0	0	0	0	0	0	0	0
tRNA:Gln-CTG-2-5	4.9383	-2.83379	7.1	Up	0.855655	-3.31183	0.000926871	0.00773	0	4.5	1.6	13.8	21.8	11.3	0	0	0	0	0	0	0	0	0	0	0	0	0	0	0	0	0	0	0	0	0	0	0	0	0	0	0	0	0	0	0	0	0	0	0
lncRNA:CR43461	11.8351	-2.81909	7.1	Up	0.577595	-4.88074	1.0569e-06	2.03e-05	6.7	1.8	1.6	23.3	25.2	23.6	0	0	0	0	0	0	0	0	0	0	0	0	0	0	0	0	0	0	0	0	0	0	0	0	0	0	0	0	0	0	0	0	0	0	0
Cyp6d2	21.8381	-2.78313	6.9	Up	0.459276	-6.05982	1.36272e-09	4.45e-08	3.4	9.8	11	44.9	41.2	77.4	0	0	0	0	0	0	0	0	0	0	0	0	0	0	0	0	0	0	0	0	0	0	0	0	0	0	0	0	0	0	0	0	0	0	0
wfs1	284.385	-2.77784	6.9	Up	0.164886	-16.8471	1.10247e-63	1.04e-60	93.9	82.2	97.2	631.6	621.6	607.2	0	0	0	0	0	0	0	0	0	0	0	0	0	0	0	0	0	0	0	0	0	0	0	0	0	0	0	0	0	0	0	0	0	0	0
lncRNA:CR45199	10.9534	-2.78246	6.9	Up	0.691536	-4.02359	5.73173e-05	0.000707	2.2	0.9	7.8	30.2	17.2	17.9	0	0	0	0	0	0	0	0	0	0	0	0	0	0	0	0	0	0	0	0	0	0	0	0	0	0	0	0	0	0	0	0	0	0	0
Orc1	53.0936	-2.79206	6.9	Up	0.318463	-8.7673	1.83009e-18	1.47e-16	11.2	13.4	18.8	113	99.6	79.3	0	0	0	0	0	0	0	0	0	0	0	0	0	0	0	0	0	0	0	0	0	0	0	0	0	0	0	0	0	0	0	0	0	0	0
spn-E	99.3454	-2.77003	6.8	Up	0.420381	-6.58932	4.41851e-11	1.69e-09	24.6	17.9	26.7	187.2	185.5	93.5	0	0	0	0	0	0	0	0	0	0	0	0	0	0	0	0	0	0	0	0	0	0	0	0	0	0	0	0	0	0	0	0	0	0	0
CG12766	9.57413	-2.76504	6.8	Up	0.658332	-4.20008	2.66826e-05	0.000367	4.5	2.7	4.7	25	14.9	37.8	0	0	0	0	0	0	0	0	0	0	0	0	0	0	0	0	0	0	0	0	0	0	0	0	0	0	0	0	0	0	0	0	0	0	0
RnrL	85.5723	-2.75297	6.7	Up	0.261801	-10.5155	7.32906e-26	9.45e-24	24.6	31.3	25.1	181.2	151.1	219.1	0	0	0	0	0	0	0	0	0	0	0	0	0	0	0	0	0	0	0	0	0	0	0	0	0	0	0	0	0	0	0	0	0	0	0
CG14906	41.5492	-2.7428	6.7	Up	0.319678	-8.57988	9.49741e-18	6.97e-16	16.8	11.6	11	95.8	93.9	75.6	0	0	0	0	0	0	0	0	0	0	0	0	0	0	0	0	0	0	0	0	0	0	0	0	0	0	0	0	0	0	0	0	0	0	0
Fum2	4.66764	-2.73512	6.7	Up	0.847188	-3.22847	0.00124453	0.01	1.1	4.5	1.6	15.5	25.2	10.4	0	0	0	0	0	0	0	0	0	0	0	0	0	0	0	0	0	0	0	0	0	0	0	0	0	0	0	0	0	0	0	0	0	0	0
CG13898	7.75614	-2.74239	6.7	Up	0.826138	-3.31953	0.000901678	0.00756	4.5	0	1.6	9.5	17.2	12.3	0	0	0	0	0	0	0	0	0	0	0	0	0	0	0	0	0	0	0	0	0	0	0	0	0	0	0	0	0	0	0	0	0	0	0
lncRNA:CR43314	256.471	-2.75047	6.7	Up	0.253413	-10.8537	1.91494e-27	2.7e-25	127.4	65.2	111.3	576.4	749.8	703.6	0	0	0	0	0	0	0	0	0	0	0	0	0	0	0	0	0	0	0	0	0	0	0	0	0	0	0	0	0	0	0	0	0	0	0
DJ-1alpha	20.8292	-2.7154	6.6	Up	0.598396	-4.5378	5.68429e-06	9.42e-05	5.6	6.3	7.8	31.9	71	25.5	0	0	0	0	0	0	0	0	0	0	0	0	0	0	0	0	0	0	0	0	0	0	0	0	0	0	0	0	0	0	0	0	0	0	0
CG11279	132.448	-2.72861	6.6	Up	0.223928	-12.1852	3.72763e-34	7.25e-32	39.1	31.3	40.8	284.8	234.7	205.9	0	0	0	0	0	0	0	0	0	0	0	0	0	0	0	0	0	0	0	0	0	0	0	0	0	0	0	0	0	0	0	0	0	0	0
CG34276	26.7358	-2.71842	6.6	Up	0.394031	-6.89899	5.23717e-12	2.32e-10	14.5	8	17.2	75.9	112.2	65.2	0	0	0	0	0	0	0	0	0	0	0	0	0	0	0	0	0	0	0	0	0	0	0	0	0	0	0	0	0	0	0	0	0	0	0
lncRNA:CR44514	4.01049	-2.71666	6.6	Up	0.907772	-2.99267	0.0027655	0.019	1.1	1.8	1.6	9.5	14.9	5.7	0	0	0	0	0	0	0	0	0	0	0	0	0	0	0	0	0	0	0	0	0	0	0	0	0	0	0	0	0	0	0	0	0	0	0
lncRNA:CR45308	39.4354	-2.71935	6.6	Up	0.414304	-6.56365	5.25057e-11	2e-09	13.4	14.3	9.4	97.5	99.6	52.9	0	0	0	0	0	0	0	0	0	0	0	0	0	0	0	0	0	0	0	0	0	0	0	0	0	0	0	0	0	0	0	0	0	0	0
2019-09-05	7.17053	-2.69172	6.5	Up	0.862961	-3.11917	0.00181361	0.013	1.1	1.8	1.6	11.2	11.4	6.6	0	0	0	0	0	0	0	0	0	0	0	0	0	0	0	0	0	0	0	0	0	0	0	0	0	0	0	0	0	0	0	0	0	0	0
rad50	225.887	-2.70435	6.5	Up	0.248736	-10.8724	1.56073e-27	2.25e-25	74.9	50	75.3	529.8	448.8	311.7	0	0	0	0	0	0	0	0	0	0	0	0	0	0	0	0	0	0	0	0	0	0	0	0	0	0	0	0	0	0	0	0	0	0	0
CG13640	12.2435	-2.70911	6.5	Up	0.522316	-5.18673	2.14e-07	4.75e-06	5.6	3.6	7.8	33.7	32.1	39.7	0	0	0	0	0	0	0	0	0	0	0	0	0	0	0	0	0	0	0	0	0	0	0	0	0	0	0	0	0	0	0	0	0	0	0
CG15155	31.7674	-2.66941	6.4	Up	0.37448	-7.12833	1.01596e-12	4.86e-11	11.2	15.2	6.3	75.1	83.6	60.4	0	0	0	0	0	0	0	0	0	0	0	0	0	0	0	0	0	0	0	0	0	0	0	0	0	0	0	0	0	0	0	0	0	0	0
CG17669	6.47366	-2.68024	6.4	Up	0.790273	-3.39153	0.000695023	0.00606	2.2	3.6	0	12.9	17.2	12.3	0	0	0	0	0	0	0	0	0	0	0	0	0	0	0	0	0	0	0	0	0	0	0	0	0	0	0	0	0	0	0	0	0	0	0
asRNA:CR45140	45.7124	-2.66746	6.4	Up	0.312063	-8.54783	1.25422e-17	9.09e-16	21.2	17.9	22	101.8	136.2	146.4	0	0	0	0	0	0	0	0	0	0	0	0	0	0	0	0	0	0	0	0	0	0	0	0	0	0	0	0	0	0	0	0	0	0	0
noi	183.391	-2.66508	6.3	Up	0.191276	-13.9332	3.98128e-44	1.32e-41	58.1	44.7	50.2	343.4	334.3	288	0	0	0	0	0	0	0	0	0	0	0	0	0	0	0	0	0	0	0	0	0	0	0	0	0	0	0	0	0	0	0	0	0	0	0
CG33158	176.588	-2.65485	6.3	Up	0.221084	-12.0083	3.21223e-33	5.79e-31	67.1	47.4	65.9	385.7	430.4	306.9	0	0	0	0	0	0	0	0	0	0	0	0	0	0	0	0	0	0	0	0	0	0	0	0	0	0	0	0	0	0	0	0	0	0	0
asRNA:CR43454	4.80842	-2.65446	6.3	Up	0.980328	-2.70772	0.00677469	0.038	2.2	0.9	0	8.6	6.9	5.7	0	0	0	0	0	0	0	0	0	0	0	0	0	0	0	0	0	0	0	0	0	0	0	0	0	0	0	0	0	0	0	0	0	0	0
Mdr50	19.125	-2.62167	6.2	Up	0.615292	-4.26085	2.03651e-05	0.000289	3.4	8	0	22.4	30.9	26.4	0	0	0	0	0	0	0	0	0	0	0	0	0	0	0	0	0	0	0	0	0	0	0	0	0	0	0	0	0	0	0	0	0	0	0
CG3494	11.2545	-2.64089	6.2	Up	0.674789	-3.91366	9.09092e-05	0.00107	1.1	5.4	6.3	28.5	36.6	13.2	0	0	0	0	0	0	0	0	0	0	0	0	0	0	0	0	0	0	0	0	0	0	0	0	0	0	0	0	0	0	0	0	0	0	0
CG32650	5.53957	-2.62217	6.2	Up	0.991161	-2.64556	0.00815561	0.044	0	2.7	0	6	6.9	7.6	0	0	0	0	0	0	0	0	0	0	0	0	0	0	0	0	0	0	0	0	0	0	0	0	0	0	0	0	0	0	0	0	0	0	0
lncRNA:CR43126	151.757	-2.64149	6.2	Up	0.243456	-10.85	1.99496e-27	2.78e-25	55.9	50	40.8	319.3	386.9	219.1	0	0	0	0	0	0	0	0	0	0	0	0	0	0	0	0	0	0	0	0	0	0	0	0	0	0	0	0	0	0	0	0	0	0	0
lncRNA:CR43995	5.21968	-2.63867	6.2	Up	0.880668	-2.99621	0.00273357	0.019	3.4	0.9	0	8.6	8	11.3	0	0	0	0	0	0	0	0	0	0	0	0	0	0	0	0	0	0	0	0	0	0	0	0	0	0	0	0	0	0	0	0	0	0	0
DNAlig4	88.9556	-2.60943	6.1	Up	0.255672	-10.2062	1.86041e-24	2.15e-22	35.8	24.1	26.7	196.7	179.7	150.2	0	0	0	0	0	0	0	0	0	0	0	0	0	0	0	0	0	0	0	0	0	0	0	0	0	0	0	0	0	0	0	0	0	0	0
CG6066	34.5739	-2.61697	6.1	Up	0.34711	-7.53931	4.72462e-14	2.52e-12	11.2	8	12.5	68.2	60.7	59.5	0	0	0	0	0	0	0	0	0	0	0	0	0	0	0	0	0	0	0	0	0	0	0	0	0	0	0	0	0	0	0	0	0	0	0
lncRNA:CR45597	25.2771	-2.61705	6.1	Up	0.403223	-6.49033	8.5651e-11	3.18e-09	10.1	9.8	4.7	59.5	53.8	44.4	0	0	0	0	0	0	0	0	0	0	0	0	0	0	0	0	0	0	0	0	0	0	0	0	0	0	0	0	0	0	0	0	0	0	0
betaTub85D	20.2468	-2.58552	6	Up	0.621855	-4.15775	3.21399e-05	0.000428	10.1	2.7	4.7	27.6	55	21.7	0	0	0	0	0	0	0	0	0	0	0	0	0	0	0	0	0	0	0	0	0	0	0	0	0	0	0	0	0	0	0	0	0	0	0
E2f2	229.736	-2.58516	6	Up	0.171672	-15.0587	3.02632e-51	1.37e-48	79.4	69.7	65.9	469.4	454.5	371.1	0	0	0	0	0	0	0	0	0	0	0	0	0	0	0	0	0	0	0	0	0	0	0	0	0	0	0	0	0	0	0	0	0	0	0
Irbp18	210.777	-2.59666	6	Up	0.219961	-11.8051	3.67483e-32	6.34e-30	82.7	56.3	65.9	451.3	389.2	393.8	0	0	0	0	0	0	0	0	0	0	0	0	0	0	0	0	0	0	0	0	0	0	0	0	0	0	0	0	0	0	0	0	0	0	0
gkt	94.1579	-2.57665	6	Up	0.232807	-11.0678	1.79783e-28	2.72e-26	22.4	29.5	32.9	180.3	166	153.9	0	0	0	0	0	0	0	0	0	0	0	0	0	0	0	0	0	0	0	0	0	0	0	0	0	0	0	0	0	0	0	0	0	0	0
lncRNA:CR46349	9.21614	-2.57295	6	Up	0.682541	-3.76966	0.000163469	0.00176	1.1	5.4	4.7	22.4	35.5	9.4	0	0	0	0	0	0	0	0	0	0	0	0	0	0	0	0	0	0	0	0	0	0	0	0	0	0	0	0	0	0	0	0	0	0	0
CG12926	133.937	-2.55211	5.9	Up	0.334646	-7.62629	2.41602e-14	1.33e-12	45.8	35.7	31.4	248.5	272.5	145.4	0	0	0	0	0	0	0	0	0	0	0	0	0	0	0	0	0	0	0	0	0	0	0	0	0	0	0	0	0	0	0	0	0	0	0
CG13891	11.5081	-2.54805	5.8	Up	0.561884	-4.53482	5.76519e-06	9.53e-05	4.5	3.6	4.7	27.6	29.8	16.1	0	0	0	0	0	0	0	0	0	0	0	0	0	0	0	0	0	0	0	0	0	0	0	0	0	0	0	0	0	0	0	0	0	0	0
asRNA:CR44429	16.0216	-2.54325	5.8	Up	0.516429	-4.92468	8.45e-07	1.66e-05	1.1	8	6.3	28.5	40.1	23.6	0	0	0	0	0	0	0	0	0	0	0	0	0	0	0	0	0	0	0	0	0	0	0	0	0	0	0	0	0	0	0	0	0	0	0
Elba2	19.0441	-2.51764	5.7	Up	0.50217	-5.01353	5.34394e-07	1.1e-05	3.4	6.3	7.8	28.5	43.5	26.4	0	0	0	0	0	0	0	0	0	0	0	0	0	0	0	0	0	0	0	0	0	0	0	0	0	0	0	0	0	0	0	0	0	0	0
RIOK1	92.8768	-2.50122	5.7	Up	0.25006	-10.0025	1.48623e-23	1.61e-21	34.7	30.4	29.8	188.1	207.2	143.5	0	0	0	0	0	0	0	0	0	0	0	0	0	0	0	0	0	0	0	0	0	0	0	0	0	0	0	0	0	0	0	0	0	0	0
CG5664	103.769	-2.5047	5.7	Up	0.262052	-9.55804	1.2001e-21	1.16e-19	45.8	28.6	29.8	236.4	215.2	140.7	0	0	0	0	0	0	0	0	0	0	0	0	0	0	0	0	0	0	0	0	0	0	0	0	0	0	0	0	0	0	0	0	0	0	0
CG33474	4.43989	-2.50319	5.7	Up	0.915625	-2.73386	0.00625965	0.036	3.4	0	3.1	11.2	16	6.6	0	0	0	0	0	0	0	0	0	0	0	0	0	0	0	0	0	0	0	0	0	0	0	0	0	0	0	0	0	0	0	0	0	0	0
snoRNA:2R:9445410	48.7675	-2.5053	5.7	Up	0.316935	-7.90478	2.684e-15	1.59e-13	11.2	17.9	17.2	104.4	73.3	84.1	0	0	0	0	0	0	0	0	0	0	0	0	0	0	0	0	0	0	0	0	0	0	0	0	0	0	0	0	0	0	0	0	0	0	0
lncRNA:CR45957	27.0279	-2.50249	5.7	Up	0.353394	-7.0813	1.42806e-12	6.65e-11	12.3	9.8	11	66.4	65.3	54.8	0	0	0	0	0	0	0	0	0	0	0	0	0	0	0	0	0	0	0	0	0	0	0	0	0	0	0	0	0	0	0	0	0	0	0
asRNA:CR44030	21.8144	-2.49661	5.6	Up	0.430571	-5.79837	6.69627e-09	1.96e-07	8.9	4.5	9.4	44	40.1	38.7	0	0	0	0	0	0	0	0	0	0	0	0	0	0	0	0	0	0	0	0	0	0	0	0	0	0	0	0	0	0	0	0	0	0	0
CG18094	65.1419	-2.47064	5.5	Up	0.280816	-8.7981	1.39151e-18	1.14e-16	16.8	27.7	29.8	140.7	144.2	123.7	0	0	0	0	0	0	0	0	0	0	0	0	0	0	0	0	0	0	0	0	0	0	0	0	0	0	0	0	0	0	0	0	0	0	0
Lcp65Ag3	6.83717	-2.45032	5.5	Up	0.784719	-3.12255	0.00179291	0.013	3.4	2.7	0	12.1	16	8.5	0	0	0	0	0	0	0	0	0	0	0	0	0	0	0	0	0	0	0	0	0	0	0	0	0	0	0	0	0	0	0	0	0	0	0
scaRNA:PsiU6-40	9.12467	-2.44632	5.5	Up	0.640421	-3.81986	0.000133525	0.00149	5.6	2.7	1.6	24.2	12.6	17.9	0	0	0	0	0	0	0	0	0	0	0	0	0	0	0	0	0	0	0	0	0	0	0	0	0	0	0	0	0	0	0	0	0	0	0
CG44006	35.0935	-2.46346	5.5	Up	0.295794	-8.3283	8.20103e-17	5.52e-15	22.4	19.7	7.8	95.8	93.9	99.2	0	0	0	0	0	0	0	0	0	0	0	0	0	0	0	0	0	0	0	0	0	0	0	0	0	0	0	0	0	0	0	0	0	0	0
asRNA:CR44069	52.3343	-2.46624	5.5	Up	0.45245	-5.45085	5.01283e-08	1.28e-06	17.9	12.5	18.8	99.2	121.3	48.2	0	0	0	0	0	0	0	0	0	0	0	0	0	0	0	0	0	0	0	0	0	0	0	0	0	0	0	0	0	0	0	0	0	0	0
lncRNA:CR45910	391.083	-2.46696	5.5	Up	0.244988	-10.0697	7.51935e-24	8.38e-22	142	144.8	130.2	866.4	943.3	500.5	0	0	0	0	0	0	0	0	0	0	0	0	0	0	0	0	0	0	0	0	0	0	0	0	0	0	0	0	0	0	0	0	0	0	0
CG13733	11.1299	-2.43991	5.4	Up	0.610099	-3.9992	6.35562e-05	0.000778	2.2	6.3	3.1	19.8	22.9	23.6	0	0	0	0	0	0	0	0	0	0	0	0	0	0	0	0	0	0	0	0	0	0	0	0	0	0	0	0	0	0	0	0	0	0	0
CG18596	343.183	-2.43028	5.4	Up	0.137019	-17.7368	2.17967e-70	2.67e-67	130.8	129.6	117.6	723.1	691.5	632.7	0	0	0	0	0	0	0	0	0	0	0	0	0	0	0	0	0	0	0	0	0	0	0	0	0	0	0	0	0	0	0	0	0	0	0
AttB	58.9338	-2.42604	5.4	Up	0.579524	-4.18626	2.83589e-05	0.000386	8.9	12.5	14.1	102.7	24	62.3	0	0	0	0	0	0	0	0	0	0	0	0	0	0	0	0	0	0	0	0	0	0	0	0	0	0	0	0	0	0	0	0	0	0	0
GstT1	141.994	-2.44441	5.4	Up	0.260874	-9.37005	7.2496e-21	6.58e-19	53.7	36.6	51.7	289.9	290.8	184.2	0	0	0	0	0	0	0	0	0	0	0	0	0	0	0	0	0	0	0	0	0	0	0	0	0	0	0	0	0	0	0	0	0	0	0
Uhg8	13.2183	-2.43585	5.4	Up	0.630586	-3.86283	0.000112082	0.00127	2.2	1.8	6.3	11.2	18.3	20.8	0	0	0	0	0	0	0	0	0	0	0	0	0	0	0	0	0	0	0	0	0	0	0	0	0	0	0	0	0	0	0	0	0	0	0
CG42365	79.3531	-2.43303	5.4	Up	0.226257	-10.7534	5.71412e-27	7.69e-25	24.6	26.8	31.4	136.3	155.7	150.2	0	0	0	0	0	0	0	0	0	0	0	0	0	0	0	0	0	0	0	0	0	0	0	0	0	0	0	0	0	0	0	0	0	0	0
asRNA:CR42860	16.1887	-2.4308	5.4	Up	0.452544	-5.37141	7.81229e-08	1.89e-06	8.9	5.4	7.8	31.9	46.9	38.7	0	0	0	0	0	0	0	0	0	0	0	0	0	0	0	0	0	0	0	0	0	0	0	0	0	0	0	0	0	0	0	0	0	0	0
lncRNA:CR44279	5.69541	-2.43908	5.4	Up	0.906759	-2.68989	0.00714757	0.04	1.1	1.8	4.7	12.1	22.9	3.8	0	0	0	0	0	0	0	0	0	0	0	0	0	0	0	0	0	0	0	0	0	0	0	0	0	0	0	0	0	0	0	0	0	0	0
asRNA:CR45124	13.4883	-2.4378	5.4	Up	0.58121	-4.19435	2.73657e-05	0.000374	6.7	2.7	4.7	26.7	24	23.6	0	0	0	0	0	0	0	0	0	0	0	0	0	0	0	0	0	0	0	0	0	0	0	0	0	0	0	0	0	0	0	0	0	0	0
asRNA:CR46139	3.90649	-2.42064	5.4	Up	0.907187	-2.66829	0.0076239	0.042	1.1	1.8	1.6	7.8	6.9	9.4	0	0	0	0	0	0	0	0	0	0	0	0	0	0	0	0	0	0	0	0	0	0	0	0	0	0	0	0	0	0	0	0	0	0	0
cv-2	553.171	-2.41137	5.3	Up	0.214699	-11.2314	2.86007e-29	4.55e-27	224.7	213.6	228.9	1158.9	1376.1	1012.4	0	0	0	0	0	0	0	0	0	0	0	0	0	0	0	0	0	0	0	0	0	0	0	0	0	0	0	0	0	0	0	0	0	0	0
mre11	120.693	-2.41812	5.3	Up	0.223891	-10.8004	3.42549e-27	4.72e-25	43.6	42.9	48.6	264.9	214.1	237	0	0	0	0	0	0	0	0	0	0	0	0	0	0	0	0	0	0	0	0	0	0	0	0	0	0	0	0	0	0	0	0	0	0	0
Plzf	93.7457	-2.40838	5.3	Up	0.262172	-9.18626	4.06732e-20	3.56e-18	24.6	42	31.4	191.6	180.9	154.9	0	0	0	0	0	0	0	0	0	0	0	0	0	0	0	0	0	0	0	0	0	0	0	0	0	0	0	0	0	0	0	0	0	0	0
link	16.1509	-2.41848	5.3	Up	0.513141	-4.71309	2.43992e-06	4.37e-05	4.5	5.4	4.7	32.8	28.6	17	0	0	0	0	0	0	0	0	0	0	0	0	0	0	0	0	0	0	0	0	0	0	0	0	0	0	0	0	0	0	0	0	0	0	0
CG12868	75.0292	-2.41037	5.3	Up	0.280212	-8.60197	7.83621e-18	5.82e-16	22.4	23.2	32.9	156.2	104.2	146.4	0	0	0	0	0	0	0	0	0	0	0	0	0	0	0	0	0	0	0	0	0	0	0	0	0	0	0	0	0	0	0	0	0	0	0
Proc	799.114	-2.41612	5.3	Up	0.16192	-14.9217	2.38118e-50	1.01e-47	291.8	291.3	265	1551.5	1761.8	1223.9	0	0	0	0	0	0	0	0	0	0	0	0	0	0	0	0	0	0	0	0	0	0	0	0	0	0	0	0	0	0	0	0	0	0	0
Gr85a	6.46996	-2.41108	5.3	Up	0.895199	-2.69334	0.00707396	0.039	0	6.3	1.6	16.4	18.3	10.4	0	0	0	0	0	0	0	0	0	0	0	0	0	0	0	0	0	0	0	0	0	0	0	0	0	0	0	0	0	0	0	0	0	0	0
lncRNA:CR43256	43.1793	-2.40237	5.3	Up	0.340399	-7.05752	1.69501e-12	7.87e-11	14.5	16.1	12.5	100.1	81.3	50.1	0	0	0	0	0	0	0	0	0	0	0	0	0	0	0	0	0	0	0	0	0	0	0	0	0	0	0	0	0	0	0	0	0	0	0
lncRNA:CR43751	12.24	-2.39908	5.3	Up	0.675615	-3.55096	0.000383827	0.00367	4.5	4.5	3.1	24.2	22.9	17.9	0	0	0	0	0	0	0	0	0	0	0	0	0	0	0	0	0	0	0	0	0	0	0	0	0	0	0	0	0	0	0	0	0	0	0
CG15347	38.7341	-2.38842	5.2	Up	0.370406	-6.44813	1.13241e-10	4.18e-09	13.4	14.3	12.5	63.9	51.5	96.3	0	0	0	0	0	0	0	0	0	0	0	0	0	0	0	0	0	0	0	0	0	0	0	0	0	0	0	0	0	0	0	0	0	0	0
CG5800	103.212	-2.37578	5.2	Up	0.218473	-10.8745	1.52465e-27	2.22e-25	42.5	31.3	43.9	210.5	183.2	204.9	0	0	0	0	0	0	0	0	0	0	0	0	0	0	0	0	0	0	0	0	0	0	0	0	0	0	0	0	0	0	0	0	0	0	0
CG12780	9.97038	-2.39185	5.2	Up	0.697232	-3.43049	0.000602484	0.00539	5.6	2.7	3.1	19.8	30.9	9.4	0	0	0	0	0	0	0	0	0	0	0	0	0	0	0	0	0	0	0	0	0	0	0	0	0	0	0	0	0	0	0	0	0	0	0
PGRP-SD	21.4562	-2.38489	5.2	Up	0.626211	-3.80845	0.000139839	0.00155	1.1	3.6	12.5	16.4	21.8	43.4	0	0	0	0	0	0	0	0	0	0	0	0	0	0	0	0	0	0	0	0	0	0	0	0	0	0	0	0	0	0	0	0	0	0	0
Skp2	44.6421	-2.36939	5.2	Up	0.447207	-5.29819	1.17e-07	2.7e-06	31.3	25.9	15.7	99.2	212.9	70.8	0	0	0	0	0	0	0	0	0	0	0	0	0	0	0	0	0	0	0	0	0	0	0	0	0	0	0	0	0	0	0	0	0	0	0
Myc	1480.42	-2.38912	5.2	Up	0.238111	-10.0337	1.08417e-23	1.2e-21	517.6	573.7	459.4	3204	3224.9	1704.6	0	0	0	0	0	0	0	0	0	0	0	0	0	0	0	0	0	0	0	0	0	0	0	0	0	0	0	0	0	0	0	0	0	0	0
lncRNA:CR45708	25.6245	-2.37787	5.2	Up	0.585795	-4.05922	4.92377e-05	0.000625	16.8	14.3	12.5	100.1	104.2	23.6	0	0	0	0	0	0	0	0	0	0	0	0	0	0	0	0	0	0	0	0	0	0	0	0	0	0	0	0	0	0	0	0	0	0	0
CG4757	149.706	-2.35142	5.1	Up	0.414254	-5.67628	1.37659e-08	3.84e-07	35.8	39.3	80	379.7	144.2	255	0	0	0	0	0	0	0	0	0	0	0	0	0	0	0	0	0	0	0	0	0	0	0	0	0	0	0	0	0	0	0	0	0	0	0
CG3008	569.915	-2.36311	5.1	Up	0.112083	-21.0836	1.12521e-98	2.76e-95	244.8	207.3	236.8	1185.6	1103.6	1236.2	0	0	0	0	0	0	0	0	0	0	0	0	0	0	0	0	0	0	0	0	0	0	0	0	0	0	0	0	0	0	0	0	0	0	0
CG14118	15.6335	-2.34467	5.1	Up	0.79862	-2.93591	0.00332573	0.022	4.5	5.4	0	19	11.4	23.6	0	0	0	0	0	0	0	0	0	0	0	0	0	0	0	0	0	0	0	0	0	0	0	0	0	0	0	0	0	0	0	0	0	0	0
Gr94a	12.318	-2.36361	5.1	Up	0.51491	-4.59033	4.42548e-06	7.51e-05	6.7	4.5	6.3	19.8	29.8	38.7	0	0	0	0	0	0	0	0	0	0	0	0	0	0	0	0	0	0	0	0	0	0	0	0	0	0	0	0	0	0	0	0	0	0	0
CG30424	11.696	-2.35988	5.1	Up	0.745176	-3.16688	0.00154085	0.012	2.2	1.8	3.1	12.9	14.9	7.6	0	0	0	0	0	0	0	0	0	0	0	0	0	0	0	0	0	0	0	0	0	0	0	0	0	0	0	0	0	0	0	0	0	0	0
lncRNA:CR45223	307.341	-2.35255	5.1	Up	0.354573	-6.63488	3.24775e-11	1.26e-09	166.6	104.6	111.3	655.8	937.6	361.7	0	0	0	0	0	0	0	0	0	0	0	0	0	0	0	0	0	0	0	0	0	0	0	0	0	0	0	0	0	0	0	0	0	0	0
CG45428	5.8964	-2.3398	5.1	Up	0.725399	-3.22554	0.00125736	0.01	2.2	3.6	1.6	14.7	11.4	13.2	0	0	0	0	0	0	0	0	0	0	0	0	0	0	0	0	0	0	0	0	0	0	0	0	0	0	0	0	0	0	0	0	0	0	0
CG10778	47.2268	-2.3257	5	Up	0.353065	-6.58716	4.4832e-11	1.71e-09	8.9	40.2	26.7	153.6	133.9	98.2	0	0	0	0	0	0	0	0	0	0	0	0	0	0	0	0	0	0	0	0	0	0	0	0	0	0	0	0	0	0	0	0	0	0	0
CG1888	299.903	-2.33197	5	Up	0.163553	-14.2582	3.98743e-46	1.4e-43	120.7	121.5	120.7	666.2	658.3	504.3	0	0	0	0	0	0	0	0	0	0	0	0	0	0	0	0	0	0	0	0	0	0	0	0	0	0	0	0	0	0	0	0	0	0	0
CG3492	22.9553	-2.32372	5	Up	0.619779	-3.74927	0.000177349	0.00189	11.2	13.4	1.6	51.8	66.4	19.8	0	0	0	0	0	0	0	0	0	0	0	0	0	0	0	0	0	0	0	0	0	0	0	0	0	0	0	0	0	0	0	0	0	0	0
CG6569	9.28591	-2.31371	5	Up	0.722388	-3.20286	0.0013607	0.011	2.2	6.3	0	13.8	18.3	16.1	0	0	0	0	0	0	0	0	0	0	0	0	0	0	0	0	0	0	0	0	0	0	0	0	0	0	0	0	0	0	0	0	0	0	0
CG42364	9.66338	-2.31565	5	Up	0.595747	-3.88696	0.000101507	0.00118	3.4	4.5	3.1	23.3	18.3	14.2	0	0	0	0	0	0	0	0	0	0	0	0	0	0	0	0	0	0	0	0	0	0	0	0	0	0	0	0	0	0	0	0	0	0	0
CG42694	30.6236	-2.32061	5	Up	0.3504	-6.62276	3.52558e-11	1.35e-09	11.2	8.9	17.2	66.4	57.2	53.8	0	0	0	0	0	0	0	0	0	0	0	0	0	0	0	0	0	0	0	0	0	0	0	0	0	0	0	0	0	0	0	0	0	0	0
CecA1	7.82471	-2.29118	4.9	Up	0.806271	-2.8417	0.00448733	0.027	2.2	0.9	4.7	9.5	6.9	17.9	0	0	0	0	0	0	0	0	0	0	0	0	0	0	0	0	0	0	0	0	0	0	0	0	0	0	0	0	0	0	0	0	0	0	0
Nxt1	64.6916	-2.28473	4.9	Up	0.242538	-9.42006	4.50821e-21	4.18e-19	25.7	23.2	28.2	133.7	115.6	120.9	0	0	0	0	0	0	0	0	0	0	0	0	0	0	0	0	0	0	0	0	0	0	0	0	0	0	0	0	0	0	0	0	0	0	0
CG11585	5.71938	-2.28105	4.9	Up	0.788772	-2.8919	0.0038292	0.024	1.1	4.5	1.6	13.8	9.2	14.2	0	0	0	0	0	0	0	0	0	0	0	0	0	0	0	0	0	0	0	0	0	0	0	0	0	0	0	0	0	0	0	0	0	0	0
CG31664	12.116	-2.2998	4.9	Up	0.804777	-2.85769	0.00426739	0.026	1.1	0.9	6.3	10.4	13.7	11.3	0	0	0	0	0	0	0	0	0	0	0	0	0	0	0	0	0	0	0	0	0	0	0	0	0	0	0	0	0	0	0	0	0	0	0
CG31793	475.71	-2.28658	4.9	Up	0.157662	-14.5031	1.15848e-47	4.44e-45	191.2	210	175.6	901.7	991.4	935.9	0	0	0	0	0	0	0	0	0	0	0	0	0	0	0	0	0	0	0	0	0	0	0	0	0	0	0	0	0	0	0	0	0	0	0
lncRNA:CR44198	65.8679	-2.27887	4.9	Up	0.343528	-6.63373	3.27299e-11	1.27e-09	41.4	28.6	28.2	164	199.2	115.2	0	0	0	0	0	0	0	0	0	0	0	0	0	0	0	0	0	0	0	0	0	0	0	0	0	0	0	0	0	0	0	0	0	0	0
lncRNA:CR45119	6.93056	-2.29506	4.9	Up	0.663709	-3.45793	0.000544337	0.00495	4.5	1.8	3.1	18.1	9.2	17	0	0	0	0	0	0	0	0	0	0	0	0	0	0	0	0	0	0	0	0	0	0	0	0	0	0	0	0	0	0	0	0	0	0	0
CG3880	29.5159	-2.24967	4.8	Up	0.411762	-5.46351	4.66807e-08	1.2e-06	13.4	10.7	7.8	53.5	72.1	30.2	0	0	0	0	0	0	0	0	0	0	0	0	0	0	0	0	0	0	0	0	0	0	0	0	0	0	0	0	0	0	0	0	0	0	0
CG10841	7.2064	-2.27794	4.8	Up	0.668476	-3.40767	0.00065521	0.00577	5.6	4.5	1.6	19	26.3	14.2	0	0	0	0	0	0	0	0	0	0	0	0	0	0	0	0	0	0	0	0	0	0	0	0	0	0	0	0	0	0	0	0	0	0	0
snoRNA:Me28S-A2564	12.5396	-2.25989	4.8	Up	0.608623	-3.71311	0.000204725	0.00213	4.5	3.6	6.3	26.7	10.3	28.3	0	0	0	0	0	0	0	0	0	0	0	0	0	0	0	0	0	0	0	0	0	0	0	0	0	0	0	0	0	0	0	0	0	0	0
CG34250	124.115	-2.26007	4.8	Up	0.227286	-9.94372	2.68591e-23	2.84e-21	41.4	52.7	56.5	226.1	253	238.9	0	0	0	0	0	0	0	0	0	0	0	0	0	0	0	0	0	0	0	0	0	0	0	0	0	0	0	0	0	0	0	0	0	0	0
lncRNA:CR43650	691.589	-2.2731	4.8	Up	0.182454	-12.4585	1.25744e-35	2.66e-33	401.3	223.4	318.3	1354.8	1476.8	1713.1	0	0	0	0	0	0	0	0	0	0	0	0	0	0	0	0	0	0	0	0	0	0	0	0	0	0	0	0	0	0	0	0	0	0	0
lncRNA:CR44526	5.70826	-2.25034	4.8	Up	0.752295	-2.9913	0.00277797	0.019	2.2	1.8	3.1	11.2	6.9	14.2	0	0	0	0	0	0	0	0	0	0	0	0	0	0	0	0	0	0	0	0	0	0	0	0	0	0	0	0	0	0	0	0	0	0	0
Gr66a	13.8601	-2.22149	4.7	Up	0.518472	-4.28468	1.83004e-05	0.000264	7.8	5.4	4.7	32.8	37.8	14.2	0	0	0	0	0	0	0	0	0	0	0	0	0	0	0	0	0	0	0	0	0	0	0	0	0	0	0	0	0	0	0	0	0	0	0
Cpr72Ec	403.409	-2.22012	4.7	Up	0.206645	-10.7436	6.35035e-27	8.46e-25	212.4	191.2	186.6	642.9	847.2	1262.7	0	0	0	0	0	0	0	0	0	0	0	0	0	0	0	0	0	0	0	0	0	0	0	0	0	0	0	0	0	0	0	0	0	0	0
CG7370	5.6804	-2.21939	4.7	Up	0.730759	-3.0371	0.00238865	0.017	4.5	0.9	3.1	16.4	12.6	8.5	0	0	0	0	0	0	0	0	0	0	0	0	0	0	0	0	0	0	0	0	0	0	0	0	0	0	0	0	0	0	0	0	0	0	0
GstT2	61.9084	-2.23663	4.7	Up	0.285988	-7.82072	5.25208e-15	3.08e-13	20.1	26.8	22	116.5	122.5	89.7	0	0	0	0	0	0	0	0	0	0	0	0	0	0	0	0	0	0	0	0	0	0	0	0	0	0	0	0	0	0	0	0	0	0	0
scra	134.434	-2.23018	4.7	Up	0.278305	-8.01344	1.1154e-15	6.9e-14	71.5	38.4	58	289.1	295.4	197.4	0	0	0	0	0	0	0	0	0	0	0	0	0	0	0	0	0	0	0	0	0	0	0	0	0	0	0	0	0	0	0	0	0	0	0
snoRNA:2R:9445205	29.1202	-2.23607	4.7	Up	0.371476	-6.01943	1.75036e-09	5.64e-08	12.3	8.9	11	63	44.6	41.6	0	0	0	0	0	0	0	0	0	0	0	0	0	0	0	0	0	0	0	0	0	0	0	0	0	0	0	0	0	0	0	0	0	0	0
asRNA:CR43730	5.24915	-2.22825	4.7	Up	0.823788	-2.70488	0.00683282	0.038	1.1	2.7	1.6	10.4	10.3	5.7	0	0	0	0	0	0	0	0	0	0	0	0	0	0	0	0	0	0	0	0	0	0	0	0	0	0	0	0	0	0	0	0	0	0	0
phr6-4	12.6095	-2.20797	4.6	Up	0.528128	-4.18074	2.90565e-05	0.000395	7.8	1.8	7.8	27.6	30.9	17	0	0	0	0	0	0	0	0	0	0	0	0	0	0	0	0	0	0	0	0	0	0	0	0	0	0	0	0	0	0	0	0	0	0	0
CG12535	39.0683	-2.20394	4.6	Up	0.498759	-4.41885	9.92256e-06	0.000154	17.9	23.2	4.7	77.7	103	39.7	0	0	0	0	0	0	0	0	0	0	0	0	0	0	0	0	0	0	0	0	0	0	0	0	0	0	0	0	0	0	0	0	0	0	0
CG15535	79.2688	-2.18829	4.6	Up	0.248881	-8.7925	1.46272e-18	1.19e-16	34.7	25	31.4	143.2	154.5	113.3	0	0	0	0	0	0	0	0	0	0	0	0	0	0	0	0	0	0	0	0	0	0	0	0	0	0	0	0	0	0	0	0	0	0	0
lncRNA:CR43856	15.6034	-2.19703	4.6	Up	0.495614	-4.43295	9.2952e-06	0.000146	6.7	4.5	7.8	36.2	29.8	17.9	0	0	0	0	0	0	0	0	0	0	0	0	0	0	0	0	0	0	0	0	0	0	0	0	0	0	0	0	0	0	0	0	0	0	0
asRNA:CR44321	29.2953	-2.20008	4.6	Up	0.335926	-6.54929	5.78123e-11	2.17e-09	12.3	15.2	7.8	64.7	50.4	53.8	0	0	0	0	0	0	0	0	0	0	0	0	0	0	0	0	0	0	0	0	0	0	0	0	0	0	0	0	0	0	0	0	0	0	0
lncRNA:CR45677	4.2606	-2.19936	4.6	Up	0.825465	-2.66439	0.00771288	0.042	2.2	1.8	3.1	9.5	14.9	7.6	0	0	0	0	0	0	0	0	0	0	0	0	0	0	0	0	0	0	0	0	0	0	0	0	0	0	0	0	0	0	0	0	0	0	0
lncRNA:CR45706	26.8699	-2.20854	4.6	Up	0.40418	-5.46425	4.64873e-08	1.2e-06	6.7	7.1	22	61.3	57.2	34	0	0	0	0	0	0	0	0	0	0	0	0	0	0	0	0	0	0	0	0	0	0	0	0	0	0	0	0	0	0	0	0	0	0	0
snoRNA:Or-CD14	7.76197	-2.18921	4.6	Up	0.568238	-3.85263	0.000116854	0.00132	4.5	4.5	6.3	26.7	22.9	17.9	0	0	0	0	0	0	0	0	0	0	0	0	0	0	0	0	0	0	0	0	0	0	0	0	0	0	0	0	0	0	0	0	0	0	0
XRCC1	64.4975	-2.16058	4.5	Up	0.264242	-8.1765	2.92198e-16	1.88e-14	32.4	23.2	25.1	137.2	116.8	105.8	0	0	0	0	0	0	0	0	0	0	0	0	0	0	0	0	0	0	0	0	0	0	0	0	0	0	0	0	0	0	0	0	0	0	0
CG1582	406.232	-2.15767	4.5	Up	0.142511	-15.1404	8.76549e-52	4.3e-49	175.5	190.4	170.9	829.2	823.1	751.7	0	0	0	0	0	0	0	0	0	0	0	0	0	0	0	0	0	0	0	0	0	0	0	0	0	0	0	0	0	0	0	0	0	0	0
CG3515	7.76936	-2.17892	4.5	Up	0.807661	-2.69782	0.00697956	0.039	2.2	1.8	4.7	9.5	19.5	8.5	0	0	0	0	0	0	0	0	0	0	0	0	0	0	0	0	0	0	0	0	0	0	0	0	0	0	0	0	0	0	0	0	0	0	0
Prp31	88.8753	-2.15682	4.5	Up	0.241295	-8.93851	3.94446e-19	3.31e-17	41.4	38.4	29.8	185.5	145.4	163.4	0	0	0	0	0	0	0	0	0	0	0	0	0	0	0	0	0	0	0	0	0	0	0	0	0	0	0	0	0	0	0	0	0	0	0
CG13622	7.13921	-2.17283	4.5	Up	0.713084	-3.04708	0.00231073	0.016	6.7	2.7	0	16.4	19.5	9.4	0	0	0	0	0	0	0	0	0	0	0	0	0	0	0	0	0	0	0	0	0	0	0	0	0	0	0	0	0	0	0	0	0	0	0
snoRNA:Psi28S-1153	14.5871	-2.16351	4.5	Up	0.47818	-4.52447	6.05456e-06	9.92e-05	6.7	2.7	11	27.6	26.3	29.3	0	0	0	0	0	0	0	0	0	0	0	0	0	0	0	0	0	0	0	0	0	0	0	0	0	0	0	0	0	0	0	0	0	0	0
CG45105	44.554	-2.18109	4.5	Up	0.375232	-5.81265	6.14917e-09	1.82e-07	25.7	29.5	18.8	97.5	180.9	64.2	0	0	0	0	0	0	0	0	0	0	0	0	0	0	0	0	0	0	0	0	0	0	0	0	0	0	0	0	0	0	0	0	0	0	0
lncRNA:CR45659	11.8297	-2.16978	4.5	Up	0.640433	-3.38799	0.000704058	0.00612	4.5	4.5	4.7	19.8	35.5	6.6	0	0	0	0	0	0	0	0	0	0	0	0	0	0	0	0	0	0	0	0	0	0	0	0	0	0	0	0	0	0	0	0	0	0	0
c(3)G	64.0309	-2.14836	4.4	Up	0.362329	-5.92932	3e-09	9.48e-08	26.8	28.6	22	129.4	160.3	57.6	0	0	0	0	0	0	0	0	0	0	0	0	0	0	0	0	0	0	0	0	0	0	0	0	0	0	0	0	0	0	0	0	0	0	0
Def	71.6512	-2.14561	4.4	Up	0.293602	-7.30787	2.71408e-13	1.36e-11	31.3	25.9	23.5	138.1	105.3	115.2	0	0	0	0	0	0	0	0	0	0	0	0	0	0	0	0	0	0	0	0	0	0	0	0	0	0	0	0	0	0	0	0	0	0	0
Neu2	9.22625	-2.15339	4.4	Up	0.574766	-3.74654	0.000179289	0.0019	6.7	4.5	3.1	14.7	26.3	24.6	0	0	0	0	0	0	0	0	0	0	0	0	0	0	0	0	0	0	0	0	0	0	0	0	0	0	0	0	0	0	0	0	0	0	0
CG14448	20.0651	-2.13109	4.4	Up	0.568427	-3.7491	0.000177471	0.00189	3.4	12.5	11	45.7	51.5	20.8	0	0	0	0	0	0	0	0	0	0	0	0	0	0	0	0	0	0	0	0	0	0	0	0	0	0	0	0	0	0	0	0	0	0	0
snoRNA:Or-CD10	28.8036	-2.15175	4.4	Up	0.423115	-5.08549	3.66673e-07	7.77e-06	7.8	8.9	14.1	56.1	41.2	34.9	0	0	0	0	0	0	0	0	0	0	0	0	0	0	0	0	0	0	0	0	0	0	0	0	0	0	0	0	0	0	0	0	0	0	0
snoRNA:Psi18S-1389a	121.265	-2.14561	4.4	Up	0.224884	-9.54096	1.4152e-21	1.33e-19	40.2	31.3	47	192.4	156.8	162.4	0	0	0	0	0	0	0	0	0	0	0	0	0	0	0	0	0	0	0	0	0	0	0	0	0	0	0	0	0	0	0	0	0	0	0
asRNA:CR43957	45.8139	-2.13797	4.4	Up	0.276311	-7.73755	1.01347e-14	5.8e-13	21.2	20.6	26.7	105.3	87	102.9	0	0	0	0	0	0	0	0	0	0	0	0	0	0	0	0	0	0	0	0	0	0	0	0	0	0	0	0	0	0	0	0	0	0	0
lncRNA:CR45054	2563.91	-2.13911	4.4	Up	0.137313	-15.5784	1.02088e-54	6.25e-52	1207.3	1241.3	1074.1	5290.5	5876.3	4368.8	0	0	0	0	0	0	0	0	0	0	0	0	0	0	0	0	0	0	0	0	0	0	0	0	0	0	0	0	0	0	0	0	0	0	0
Sodh-2	33.844	-2.1112	4.3	Up	0.3876	-5.44686	5.12671e-08	1.31e-06	19	8.9	9.4	54.4	67.5	40.6	0	0	0	0	0	0	0	0	0	0	0	0	0	0	0	0	0	0	0	0	0	0	0	0	0	0	0	0	0	0	0	0	0	0	0
CG7024	7.73249	-2.11397	4.3	Up	0.725602	-2.91341	0.00357508	0.023	2.2	4.5	0	8.6	12.6	12.3	0	0	0	0	0	0	0	0	0	0	0	0	0	0	0	0	0	0	0	0	0	0	0	0	0	0	0	0	0	0	0	0	0	0	0
CG3198	1007.92	-2.09617	4.3	Up	0.284899	-7.35759	1.87257e-13	9.56e-12	430.4	429.9	451.6	2024.4	2424.7	1159.7	0	0	0	0	0	0	0	0	0	0	0	0	0	0	0	0	0	0	0	0	0	0	0	0	0	0	0	0	0	0	0	0	0	0	0
RPA2	37.6778	-2.11099	4.3	Up	0.31863	-6.62521	3.46747e-11	1.34e-09	21.2	13.4	17.2	83.7	58.4	78.4	0	0	0	0	0	0	0	0	0	0	0	0	0	0	0	0	0	0	0	0	0	0	0	0	0	0	0	0	0	0	0	0	0	0	0
CG3635	9.00152	-2.10712	4.3	Up	0.559154	-3.7684	0.0001643	0.00177	2.2	7.1	3.1	23.3	13.7	19.8	0	0	0	0	0	0	0	0	0	0	0	0	0	0	0	0	0	0	0	0	0	0	0	0	0	0	0	0	0	0	0	0	0	0	0
CG16837	8.46384	-2.10097	4.3	Up	0.739098	-2.84262	0.00447446	0.027	6.7	1.8	4.7	25.9	20.6	8.5	0	0	0	0	0	0	0	0	0	0	0	0	0	0	0	0	0	0	0	0	0	0	0	0	0	0	0	0	0	0	0	0	0	0	0
CG31097	12.2248	-2.1076	4.3	Up	0.498487	-4.228	2.35779e-05	0.000328	4.5	10.7	4.7	36.2	26.3	27.4	0	0	0	0	0	0	0	0	0	0	0	0	0	0	0	0	0	0	0	0	0	0	0	0	0	0	0	0	0	0	0	0	0	0	0
lncRNA:CR42646	4.67509	-2.12	4.3	Up	0.787055	-2.69358	0.00706883	0.039	5.6	2.7	0	14.7	18.3	5.7	0	0	0	0	0	0	0	0	0	0	0	0	0	0	0	0	0	0	0	0	0	0	0	0	0	0	0	0	0	0	0	0	0	0	0
dsx-c73A	30.3129	-2.11491	4.3	Up	0.505066	-4.18739	2.82182e-05	0.000385	21.2	12.5	11	70.8	92.7	32.1	0	0	0	0	0	0	0	0	0	0	0	0	0	0	0	0	0	0	0	0	0	0	0	0	0	0	0	0	0	0	0	0	0	0	0
CG44004	12.3944	-2.09135	4.3	Up	0.61796	-3.38428	0.000713642	0.00619	6.7	1.8	11	18.1	17.2	41.6	0	0	0	0	0	0	0	0	0	0	0	0	0	0	0	0	0	0	0	0	0	0	0	0	0	0	0	0	0	0	0	0	0	0	0
asRNA:CR45139	42.6142	-2.11867	4.3	Up	0.341901	-6.19672	5.76516e-10	1.96e-08	19	15.2	12.5	90.6	64.1	50.1	0	0	0	0	0	0	0	0	0	0	0	0	0	0	0	0	0	0	0	0	0	0	0	0	0	0	0	0	0	0	0	0	0	0	0
asRNA:CR46029	11.945	-2.11522	4.3	Up	0.543198	-3.89402	9.85975e-05	0.00115	5.6	5.4	4.7	26.7	29.8	12.3	0	0	0	0	0	0	0	0	0	0	0	0	0	0	0	0	0	0	0	0	0	0	0	0	0	0	0	0	0	0	0	0	0	0	0
CG12483	30.2397	-2.08269	4.2	Up	0.359478	-5.79364	6.88785e-09	2.01e-07	20.1	14.3	23.5	61.3	104.2	75.6	0	0	0	0	0	0	0	0	0	0	0	0	0	0	0	0	0	0	0	0	0	0	0	0	0	0	0	0	0	0	0	0	0	0	0
lncRNA:CR32636	57.4992	-2.07487	4.2	Up	0.343027	-6.04872	1.46006e-09	4.76e-08	27.9	39.3	26.7	142.4	163.7	95.4	0	0	0	0	0	0	0	0	0	0	0	0	0	0	0	0	0	0	0	0	0	0	0	0	0	0	0	0	0	0	0	0	0	0	0
CG33654	7.76864	-2.0568	4.2	Up	0.654679	-3.14169	0.00167974	0.013	4.5	1.8	6.3	12.9	14.9	20.8	0	0	0	0	0	0	0	0	0	0	0	0	0	0	0	0	0	0	0	0	0	0	0	0	0	0	0	0	0	0	0	0	0	0	0
Gpa2	6.49846	-2.06602	4.2	Up	0.750097	-2.75434	0.0058811	0.034	2.2	1.8	3.1	6	13.7	9.4	0	0	0	0	0	0	0	0	0	0	0	0	0	0	0	0	0	0	0	0	0	0	0	0	0	0	0	0	0	0	0	0	0	0	0
CG43191	50.2556	-2.07264	4.2	Up	0.704669	-2.9413	0.00326838	0.021	5.6	0	3.1	11.2	12.6	10.4	0	0	0	0	0	0	0	0	0	0	0	0	0	0	0	0	0	0	0	0	0	0	0	0	0	0	0	0	0	0	0	0	0	0	0
l(3)72Ab	755.883	-2.06618	4.2	Up	0.160852	-12.8453	9.14502e-38	2.15e-35	327.5	308.3	356	1440.2	1449.3	1254.2	0	0	0	0	0	0	0	0	0	0	0	0	0	0	0	0	0	0	0	0	0	0	0	0	0	0	0	0	0	0	0	0	0	0	0
lncRNA:CR44366	17.1046	-2.08102	4.2	Up	0.454747	-4.57621	4.73466e-06	7.96e-05	7.8	7.1	4.7	35.4	25.2	24.6	0	0	0	0	0	0	0	0	0	0	0	0	0	0	0	0	0	0	0	0	0	0	0	0	0	0	0	0	0	0	0	0	0	0	0
lncRNA:CR44662	51.8964	-2.05673	4.2	Up	0.372061	-5.52794	3.24016e-08	8.55e-07	25.7	22.3	17.2	91.5	98.5	85	0	0	0	0	0	0	0	0	0	0	0	0	0	0	0	0	0	0	0	0	0	0	0	0	0	0	0	0	0	0	0	0	0	0	0
lncRNA:CR44912	13.7526	-2.08568	4.2	Up	0.486965	-4.28302	1.84375e-05	0.000265	7.8	8	4.7	23.3	25.2	41.6	0	0	0	0	0	0	0	0	0	0	0	0	0	0	0	0	0	0	0	0	0	0	0	0	0	0	0	0	0	0	0	0	0	0	0
lncRNA:acal	14.0598	-2.08474	4.2	Up	0.524273	-3.97644	6.99533e-05	0.000849	6.7	4.5	4.7	25	27.5	15.1	0	0	0	0	0	0	0	0	0	0	0	0	0	0	0	0	0	0	0	0	0	0	0	0	0	0	0	0	0	0	0	0	0	0	0
mei-9	67.5886	-2.04492	4.1	Up	0.371214	-5.50872	3.61446e-08	9.48e-07	30.2	25.9	25.1	119.1	152.3	65.2	0	0	0	0	0	0	0	0	0	0	0	0	0	0	0	0	0	0	0	0	0	0	0	0	0	0	0	0	0	0	0	0	0	0	0
Cse1	270.34	-2.02537	4.1	Up	0.13358	-15.1623	6.28755e-52	3.21e-49	130.8	102.8	120.7	509.1	455.6	465.6	0	0	0	0	0	0	0	0	0	0	0	0	0	0	0	0	0	0	0	0	0	0	0	0	0	0	0	0	0	0	0	0	0	0	0
CG18568	6.09818	-2.03135	4.1	Up	0.743327	-2.73278	0.00628029	0.036	3.4	1.8	3.1	13.8	10.3	8.5	0	0	0	0	0	0	0	0	0	0	0	0	0	0	0	0	0	0	0	0	0	0	0	0	0	0	0	0	0	0	0	0	0	0	0
CG14642	9.49235	-2.02344	4.1	Up	0.582841	-3.47168	0.000517208	0.00475	5.6	5.4	3.1	16.4	17.2	25.5	0	0	0	0	0	0	0	0	0	0	0	0	0	0	0	0	0	0	0	0	0	0	0	0	0	0	0	0	0	0	0	0	0	0	0
CG16824	8.98544	-2.04443	4.1	Up	0.641252	-3.18818	0.00143173	0.011	3.4	3.6	3.1	21.6	10.3	9.4	0	0	0	0	0	0	0	0	0	0	0	0	0	0	0	0	0	0	0	0	0	0	0	0	0	0	0	0	0	0	0	0	0	0	0
RfC4	57.2494	-2.01927	4.1	Up	0.271184	-7.44614	9.61113e-14	5.01e-12	15.7	24.1	34.5	101	92.7	98.2	0	0	0	0	0	0	0	0	0	0	0	0	0	0	0	0	0	0	0	0	0	0	0	0	0	0	0	0	0	0	0	0	0	0	0
CR43275	8.21652	-2.03004	4.1	Up	0.691221	-2.93689	0.00331522	0.022	1.1	3.6	4.7	18.1	9.2	9.4	0	0	0	0	0	0	0	0	0	0	0	0	0	0	0	0	0	0	0	0	0	0	0	0	0	0	0	0	0	0	0	0	0	0	0
asRNA:CR45479	11.9332	-2.02036	4.1	Up	0.525278	-3.84626	0.000119933	0.00135	4.5	4.5	6.3	23.3	20.6	16.1	0	0	0	0	0	0	0	0	0	0	0	0	0	0	0	0	0	0	0	0	0	0	0	0	0	0	0	0	0	0	0	0	0	0	0
lncRNA:CR45531	45.4986	-2.04101	4.1	Up	0.31094	-6.56401	5.23797e-11	2e-09	29.1	23.2	18.8	94.9	117.9	84.1	0	0	0	0	0	0	0	0	0	0	0	0	0	0	0	0	0	0	0	0	0	0	0	0	0	0	0	0	0	0	0	0	0	0	0
hll	59.5249	-2.03393	4.1	Up	0.315763	-6.44133	1.18434e-10	4.36e-09	42.5	17	37.6	119.9	127.1	141.7	0	0	0	0	0	0	0	0	0	0	0	0	0	0	0	0	0	0	0	0	0	0	0	0	0	0	0	0	0	0	0	0	0	0	0
Hus1-like	78.4008	-2.01591	4	Up	0.229656	-8.77794	1.66501e-18	1.34e-16	62.6	37.5	32.9	197.6	174	170.9	0	0	0	0	0	0	0	0	0	0	0	0	0	0	0	0	0	0	0	0	0	0	0	0	0	0	0	0	0	0	0	0	0	0	0
CG16865	42.8751	-2.00281	4	Up	0.322583	-6.20869	5.34291e-10	1.82e-08	17.9	14.3	15.7	59.5	59.5	71.8	0	0	0	0	0	0	0	0	0	0	0	0	0	0	0	0	0	0	0	0	0	0	0	0	0	0	0	0	0	0	0	0	0	0	0
dmrt11E	76.4188	-1.98657	4	Up	0.518928	-3.82822	0.000129076	0.00144	82.7	49.2	26.7	242.5	308	82.2	0	0	0	0	0	0	0	0	0	0	0	0	0	0	0	0	0	0	0	0	0	0	0	0	0	0	0	0	0	0	0	0	0	0	0
atk	37.7696	-1.98846	4	Up	0.439322	-4.52619	6.00569e-06	9.86e-05	19	8	9.4	49.2	63	33.1	0	0	0	0	0	0	0	0	0	0	0	0	0	0	0	0	0	0	0	0	0	0	0	0	0	0	0	0	0	0	0	0	0	0	0
CG8526	11.5492	-2.01657	4	Up	0.553951	-3.64034	0.000272275	0.00274	6.7	3.6	3.1	23.3	17.2	14.2	0	0	0	0	0	0	0	0	0	0	0	0	0	0	0	0	0	0	0	0	0	0	0	0	0	0	0	0	0	0	0	0	0	0	0
CG31467	9.76627	-1.99595	4	Up	0.663569	-3.00789	0.00263065	0.018	1.1	4.5	4.7	14.7	12.6	13.2	0	0	0	0	0	0	0	0	0	0	0	0	0	0	0	0	0	0	0	0	0	0	0	0	0	0	0	0	0	0	0	0	0	0	0
scaRNA:MeU2-C28	5.20376	-1.99854	4	Up	0.763877	-2.6163	0.00888872	0.047	2.2	2.7	1.6	10.4	6.9	9.4	0	0	0	0	0	0	0	0	0	0	0	0	0	0	0	0	0	0	0	0	0	0	0	0	0	0	0	0	0	0	0	0	0	0	0
lncRNA:CR45973	26.833	-1.99245	4	Up	0.423305	-4.70689	2.51529e-06	4.49e-05	13.4	14.3	4.7	38.8	55	42.5	0	0	0	0	0	0	0	0	0	0	0	0	0	0	0	0	0	0	0	0	0	0	0	0	0	0	0	0	0	0	0	0	0	0	0
CG15747	207.912	-1.9553	3.9	Up	0.384478	-5.08559	3.66481e-07	7.77e-06	133	108.1	94.1	483.2	626.2	193.6	0	0	0	0	0	0	0	0	0	0	0	0	0	0	0	0	0	0	0	0	0	0	0	0	0	0	0	0	0	0	0	0	0	0	0
spz6	14.719	-1.94614	3.9	Up	0.637633	-3.05213	0.00227227	0.016	4.5	5.4	7.8	16.4	36.6	14.2	0	0	0	0	0	0	0	0	0	0	0	0	0	0	0	0	0	0	0	0	0	0	0	0	0	0	0	0	0	0	0	0	0	0	0
CG13924	17.3761	-1.97102	3.9	Up	0.584108	-3.37441	0.000739735	0.00638	6.7	8	11	39.7	44.6	15.1	0	0	0	0	0	0	0	0	0	0	0	0	0	0	0	0	0	0	0	0	0	0	0	0	0	0	0	0	0	0	0	0	0	0	0
CG33177	23.8379	-1.95025	3.9	Up	0.501389	-3.8897	0.000100366	0.00117	10.1	15.2	7.8	44.9	60.7	26.4	0	0	0	0	0	0	0	0	0	0	0	0	0	0	0	0	0	0	0	0	0	0	0	0	0	0	0	0	0	0	0	0	0	0	0
pic	394.559	-1.96936	3.9	Up	0.159058	-12.3814	3.29542e-35	6.73e-33	190	154.6	189.7	764.5	641.1	674.3	0	0	0	0	0	0	0	0	0	0	0	0	0	0	0	0	0	0	0	0	0	0	0	0	0	0	0	0	0	0	0	0	0	0	0
lncRNA:CR42746	52.98	-1.94491	3.9	Up	0.292551	-6.64811	2.96883e-11	1.16e-09	26.8	21.4	34.5	121.7	116.8	72.7	0	0	0	0	0	0	0	0	0	0	0	0	0	0	0	0	0	0	0	0	0	0	0	0	0	0	0	0	0	0	0	0	0	0	0
lncRNA:CR44197	31.1351	-1.97729	3.9	Up	0.441294	-4.48065	7.44153e-06	0.000119	17.9	23.2	9.4	59.5	104.2	42.5	0	0	0	0	0	0	0	0	0	0	0	0	0	0	0	0	0	0	0	0	0	0	0	0	0	0	0	0	0	0	0	0	0	0	0
lncRNA:CR45312	108.131	-1.95828	3.9	Up	0.26719	-7.32916	2.31604e-13	1.17e-11	57	58.1	54.9	214.9	278.2	170	0	0	0	0	0	0	0	0	0	0	0	0	0	0	0	0	0	0	0	0	0	0	0	0	0	0	0	0	0	0	0	0	0	0	0
asRNA:CR45813	21.5727	-1.98029	3.9	Up	0.402803	-4.91627	8.82099e-07	1.72e-05	7.8	11.6	14.1	43.1	52.7	34.9	0	0	0	0	0	0	0	0	0	0	0	0	0	0	0	0	0	0	0	0	0	0	0	0	0	0	0	0	0	0	0	0	0	0	0
CG11700	20.3932	-1.94172	3.8	Up	0.42585	-4.55964	5.12424e-06	8.53e-05	5.6	13.4	3.1	27.6	28.6	36.8	0	0	0	0	0	0	0	0	0	0	0	0	0	0	0	0	0	0	0	0	0	0	0	0	0	0	0	0	0	0	0	0	0	0	0
Coq5	37.4528	-1.94289	3.8	Up	0.321885	-6.03598	1.58001e-09	5.13e-08	15.7	12.5	14.1	54.4	57.2	50.1	0	0	0	0	0	0	0	0	0	0	0	0	0	0	0	0	0	0	0	0	0	0	0	0	0	0	0	0	0	0	0	0	0	0	0
CG6142	37.2364	-1.9305	3.8	Up	0.444744	-4.3407	1.42029e-05	0.000211	23.5	19.7	15.7	66.4	113.3	47.2	0	0	0	0	0	0	0	0	0	0	0	0	0	0	0	0	0	0	0	0	0	0	0	0	0	0	0	0	0	0	0	0	0	0	0
CG2053	12.5012	-1.9081	3.8	Up	0.618492	-3.08509	0.00203494	0.015	4.5	8	3.1	16.4	29.8	16.1	0	0	0	0	0	0	0	0	0	0	0	0	0	0	0	0	0	0	0	0	0	0	0	0	0	0	0	0	0	0	0	0	0	0	0
CG31324	822.382	-1.91109	3.8	Up	0.167499	-11.4096	3.74597e-30	6.2e-28	398	303	417.1	1288.3	1757.3	1145.6	0	0	0	0	0	0	0	0	0	0	0	0	0	0	0	0	0	0	0	0	0	0	0	0	0	0	0	0	0	0	0	0	0	0	0
hpRNA:CR32207	20.7707	-1.93998	3.8	Up	0.399335	-4.85804	1.18556e-06	2.26e-05	5.6	9.8	15.7	42.3	29.8	41.6	0	0	0	0	0	0	0	0	0	0	0	0	0	0	0	0	0	0	0	0	0	0	0	0	0	0	0	0	0	0	0	0	0	0	0
GstE6	170.784	-1.91681	3.8	Up	0.244849	-7.82852	4.93665e-15	2.91e-13	71.5	67.9	92.5	302	198.1	365.5	0	0	0	0	0	0	0	0	0	0	0	0	0	0	0	0	0	0	0	0	0	0	0	0	0	0	0	0	0	0	0	0	0	0	0
CG43050	193.729	-1.93979	3.8	Up	0.357488	-5.42616	5.75797e-08	1.45e-06	125.2	108.1	122.3	470.3	582.7	310.7	0	0	0	0	0	0	0	0	0	0	0	0	0	0	0	0	0	0	0	0	0	0	0	0	0	0	0	0	0	0	0	0	0	0	0
vret	6.3314	-1.93136	3.8	Up	0.745127	-2.59199	0.00954218	0.05	2.2	2.7	3.1	15.5	5.7	8.5	0	0	0	0	0	0	0	0	0	0	0	0	0	0	0	0	0	0	0	0	0	0	0	0	0	0	0	0	0	0	0	0	0	0	0
Gen	8.0546	-1.91319	3.8	Up	0.642914	-2.97581	0.00292218	0.02	4.5	2.7	3.1	10.4	18.3	10.4	0	0	0	0	0	0	0	0	0	0	0	0	0	0	0	0	0	0	0	0	0	0	0	0	0	0	0	0	0	0	0	0	0	0	0
lncRNA:CR43989	7.17611	-1.90951	3.8	Up	0.646179	-2.95508	0.00312591	0.021	3.4	4.5	1.6	12.1	10.3	15.1	0	0	0	0	0	0	0	0	0	0	0	0	0	0	0	0	0	0	0	0	0	0	0	0	0	0	0	0	0	0	0	0	0	0	0
lncRNA:CR45461	88.5864	-1.94082	3.8	Up	0.349531	-5.55265	2.81365e-08	7.61e-07	59.2	53.6	43.9	195	274.8	136	0	0	0	0	0	0	0	0	0	0	0	0	0	0	0	0	0	0	0	0	0	0	0	0	0	0	0	0	0	0	0	0	0	0	0
lncRNA:CR46004	231.031	-1.93962	3.8	Up	0.331912	-5.84377	5.1032e-09	1.52e-07	120.7	93.8	111.3	392.6	572.4	284.3	0	0	0	0	0	0	0	0	0	0	0	0	0	0	0	0	0	0	0	0	0	0	0	0	0	0	0	0	0	0	0	0	0	0	0
Amy-p	23.9635	-1.87538	3.7	Up	0.71692	-2.61589	0.0088995	0.047	10.1	7.1	6.3	25	28.6	33.1	0	0	0	0	0	0	0	0	0	0	0	0	0	0	0	0	0	0	0	0	0	0	0	0	0	0	0	0	0	0	0	0	0	0	0
ro	9.7551	-1.89492	3.7	Up	0.6532	-2.90098	0.00372001	0.024	6.7	1.8	4.7	19	16	12.3	0	0	0	0	0	0	0	0	0	0	0	0	0	0	0	0	0	0	0	0	0	0	0	0	0	0	0	0	0	0	0	0	0	0	0
Tsp42Ed	122.58	-1.88555	3.7	Up	0.276953	-6.8082	9.8827e-12	4.13e-10	66	44.7	76.8	233.8	162.6	285.2	0	0	0	0	0	0	0	0	0	0	0	0	0	0	0	0	0	0	0	0	0	0	0	0	0	0	0	0	0	0	0	0	0	0	0
Ttc30	285.499	-1.87995	3.7	Up	0.346574	-5.42437	5.81601e-08	1.47e-06	201.2	168.9	141.1	638.5	882.6	364.5	0	0	0	0	0	0	0	0	0	0	0	0	0	0	0	0	0	0	0	0	0	0	0	0	0	0	0	0	0	0	0	0	0	0	0
yellow-g2	8.69203	-1.88178	3.7	Up	0.700566	-2.68608	0.00722949	0.04	3.4	5.4	4.7	14.7	17.2	17.9	0	0	0	0	0	0	0	0	0	0	0	0	0	0	0	0	0	0	0	0	0	0	0	0	0	0	0	0	0	0	0	0	0	0	0
Sgf11	37.4971	-1.88461	3.7	Up	0.327194	-5.75992	8.41535e-09	2.42e-07	15.7	12.5	23.5	64.7	60.7	57.6	0	0	0	0	0	0	0	0	0	0	0	0	0	0	0	0	0	0	0	0	0	0	0	0	0	0	0	0	0	0	0	0	0	0	0
CG14569	20.2813	-1.89699	3.7	Up	0.555913	-3.41239	0.000643951	0.0057	11.2	8	7.8	19.8	53.8	28.3	0	0	0	0	0	0	0	0	0	0	0	0	0	0	0	0	0	0	0	0	0	0	0	0	0	0	0	0	0	0	0	0	0	0	0
SIFaR	120.175	-1.90172	3.7	Up	0.345317	-5.50718	3.64625e-08	9.55e-07	70.4	62.6	83.1	188.1	389.2	227.6	0	0	0	0	0	0	0	0	0	0	0	0	0	0	0	0	0	0	0	0	0	0	0	0	0	0	0	0	0	0	0	0	0	0	0
Cpr65Au	227.938	-1.87126	3.7	Up	0.263662	-7.09718	1.2733e-12	6.02e-11	82.7	83.1	89.4	318.4	199.2	412.7	0	0	0	0	0	0	0	0	0	0	0	0	0	0	0	0	0	0	0	0	0	0	0	0	0	0	0	0	0	0	0	0	0	0	0
Cyp12d1-p	13.7964	-1.88627	3.7	Up	0.497981	-3.78783	0.000151969	0.00166	6.7	5.4	9.4	21.6	21.8	33.1	0	0	0	0	0	0	0	0	0	0	0	0	0	0	0	0	0	0	0	0	0	0	0	0	0	0	0	0	0	0	0	0	0	0	0
CR40100	15.8299	-1.89619	3.7	Up	0.513158	-3.69513	0.000219777	0.00227	13.4	8.9	6.3	43.1	37.8	27.4	0	0	0	0	0	0	0	0	0	0	0	0	0	0	0	0	0	0	0	0	0	0	0	0	0	0	0	0	0	0	0	0	0	0	0
GstE7	24.5012	-1.87561	3.7	Up	0.460284	-4.0749	4.60346e-05	0.000591	3.4	17	9.4	26.7	26.3	59.5	0	0	0	0	0	0	0	0	0	0	0	0	0	0	0	0	0	0	0	0	0	0	0	0	0	0	0	0	0	0	0	0	0	0	0
nbs	177.055	-1.87504	3.7	Up	0.158305	-11.8445	2.29905e-32	4.02e-30	89.4	86.7	73.7	321.9	316	287.1	0	0	0	0	0	0	0	0	0	0	0	0	0	0	0	0	0	0	0	0	0	0	0	0	0	0	0	0	0	0	0	0	0	0	0
lncRNA:CR43264	104.622	-1.87564	3.7	Up	0.272524	-6.88247	5.88231e-12	2.57e-10	57	48.3	72.1	156.2	208.4	278.6	0	0	0	0	0	0	0	0	0	0	0	0	0	0	0	0	0	0	0	0	0	0	0	0	0	0	0	0	0	0	0	0	0	0	0
lncRNA:CR44441	25.1194	-1.8837	3.7	Up	0.429381	-4.387	1.14923e-05	0.000175	17.9	7.1	9.4	45.7	53.8	27.4	0	0	0	0	0	0	0	0	0	0	0	0	0	0	0	0	0	0	0	0	0	0	0	0	0	0	0	0	0	0	0	0	0	0	0
Zmynd10	9.05552	-1.89896	3.7	Up	0.610827	-3.10883	0.00187828	0.014	2.2	4.5	4.7	20.7	12.6	8.5	0	0	0	0	0	0	0	0	0	0	0	0	0	0	0	0	0	0	0	0	0	0	0	0	0	0	0	0	0	0	0	0	0	0	0
lncRNA:CR46064	142.415	-1.89394	3.7	Up	0.201726	-9.38868	6.0756e-21	5.56e-19	59.2	73.3	76.8	302	269	204	0	0	0	0	0	0	0	0	0	0	0	0	0	0	0	0	0	0	0	0	0	0	0	0	0	0	0	0	0	0	0	0	0	0	0
Ccp84Aa	20.3881	-1.85698	3.6	Up	0.664853	-2.79307	0.00522109	0.031	12.3	1.8	22	48.3	18.3	57.6	0	0	0	0	0	0	0	0	0	0	0	0	0	0	0	0	0	0	0	0	0	0	0	0	0	0	0	0	0	0	0	0	0	0	0
lncRNA:roX2	12.5776	-1.86331	3.6	Up	0.564201	-3.30257	0.000958028	0.00794	5.6	11.6	4.7	31.9	28.6	22.7	0	0	0	0	0	0	0	0	0	0	0	0	0	0	0	0	0	0	0	0	0	0	0	0	0	0	0	0	0	0	0	0	0	0	0
RNaseZ	94.2787	-1.86696	3.6	Up	0.23266	-8.02441	1.02012e-15	6.34e-14	40.2	35.7	50.2	156.2	164.9	131.3	0	0	0	0	0	0	0	0	0	0	0	0	0	0	0	0	0	0	0	0	0	0	0	0	0	0	0	0	0	0	0	0	0	0	0
insv	19.2222	-1.84215	3.6	Up	0.543281	-3.39078	0.000696939	0.00606	8.9	7.1	12.5	34.5	41.2	24.6	0	0	0	0	0	0	0	0	0	0	0	0	0	0	0	0	0	0	0	0	0	0	0	0	0	0	0	0	0	0	0	0	0	0	0
RtcB	69.8963	-1.83761	3.6	Up	0.295921	-6.2098	5.3052e-10	1.82e-08	23.5	32.2	29.8	138.1	83.6	83.1	0	0	0	0	0	0	0	0	0	0	0	0	0	0	0	0	0	0	0	0	0	0	0	0	0	0	0	0	0	0	0	0	0	0	0
CG12825	17.303	-1.83636	3.6	Up	0.529286	-3.46951	0.000521414	0.00477	2.2	15.2	6.3	27.6	40.1	21.7	0	0	0	0	0	0	0	0	0	0	0	0	0	0	0	0	0	0	0	0	0	0	0	0	0	0	0	0	0	0	0	0	0	0	0
CG10916	148.334	-1.8647	3.6	Up	0.153251	-12.1676	4.62219e-34	8.85e-32	78.3	73.3	89.4	289.9	265.6	309.8	0	0	0	0	0	0	0	0	0	0	0	0	0	0	0	0	0	0	0	0	0	0	0	0	0	0	0	0	0	0	0	0	0	0	0
CG11298	17.6305	-1.84805	3.6	Up	0.490914	-3.76451	0.000166878	0.00179	14.5	8	4.7	30.2	51.5	19.8	0	0	0	0	0	0	0	0	0	0	0	0	0	0	0	0	0	0	0	0	0	0	0	0	0	0	0	0	0	0	0	0	0	0	0
CG5380	27.9035	-1.85861	3.6	Up	0.377525	-4.92315	8.51639e-07	1.67e-05	16.8	7.1	11	35.4	48.1	41.6	0	0	0	0	0	0	0	0	0	0	0	0	0	0	0	0	0	0	0	0	0	0	0	0	0	0	0	0	0	0	0	0	0	0	0
CG30496	21.8448	-1.84035	3.6	Up	0.421886	-4.3622	1.2876e-05	0.000193	7.8	5.4	15.7	32.8	38.9	24.6	0	0	0	0	0	0	0	0	0	0	0	0	0	0	0	0	0	0	0	0	0	0	0	0	0	0	0	0	0	0	0	0	0	0	0
CG32845	28.7243	-1.86155	3.6	Up	0.345331	-5.39062	7.02131e-08	1.71e-06	20.1	17.9	20.4	69	64.1	77.4	0	0	0	0	0	0	0	0	0	0	0	0	0	0	0	0	0	0	0	0	0	0	0	0	0	0	0	0	0	0	0	0	0	0	0
Mocs1	149.321	-1.85299	3.6	Up	0.174691	-10.6072	2.75841e-26	3.6e-24	58.1	87.6	72.1	253.7	282.8	258.8	0	0	0	0	0	0	0	0	0	0	0	0	0	0	0	0	0	0	0	0	0	0	0	0	0	0	0	0	0	0	0	0	0	0	0
lncRNA:CR46005	9.00273	-1.85885	3.6	Up	0.605263	-3.07114	0.00213243	0.015	2.2	8.9	3.1	19	19.5	17	0	0	0	0	0	0	0	0	0	0	0	0	0	0	0	0	0	0	0	0	0	0	0	0	0	0	0	0	0	0	0	0	0	0	0
Pak	1117.28	-1.86355	3.6	Up	0.149939	-12.4287	1.82541e-35	3.79e-33	770.2	706	621	2324.7	2850.6	2469.6	0	0	0	0	0	0	0	0	0	0	0	0	0	0	0	0	0	0	0	0	0	0	0	0	0	0	0	0	0	0	0	0	0	0	0
Ref1	422.578	-1.81769	3.5	Up	0.131259	-13.8482	1.3049e-43	4.1e-41	221.3	200.2	211.7	787	689.2	750.8	0	0	0	0	0	0	0	0	0	0	0	0	0	0	0	0	0	0	0	0	0	0	0	0	0	0	0	0	0	0	0	0	0	0	0
bcn92	75.7513	-1.82654	3.5	Up	0.26515	-6.88871	5.62992e-12	2.48e-10	43.6	34.9	22	144.1	113.3	105.8	0	0	0	0	0	0	0	0	0	0	0	0	0	0	0	0	0	0	0	0	0	0	0	0	0	0	0	0	0	0	0	0	0	0	0
Cyp9b2	503.438	-1.82671	3.5	Up	0.256207	-7.12983	1.00496e-12	4.83e-11	214.6	235	247.8	723.1	665.1	1083.2	0	0	0	0	0	0	0	0	0	0	0	0	0	0	0	0	0	0	0	0	0	0	0	0	0	0	0	0	0	0	0	0	0	0	0
Smyd4-1	44.2818	-1.79153	3.5	Up	0.268439	-6.67388	2.49127e-11	1e-09	19	23.2	20.4	77.7	79	62.3	0	0	0	0	0	0	0	0	0	0	0	0	0	0	0	0	0	0	0	0	0	0	0	0	0	0	0	0	0	0	0	0	0	0	0
CG13168	12.8383	-1.79237	3.5	Up	0.48993	-3.65842	0.000253778	0.00257	10.1	5.4	3.1	19	22.9	24.6	0	0	0	0	0	0	0	0	0	0	0	0	0	0	0	0	0	0	0	0	0	0	0	0	0	0	0	0	0	0	0	0	0	0	0
CG5830	1935.56	-1.80746	3.5	Up	0.268367	-6.73503	1.63894e-11	6.72e-10	1252.1	1380.7	1177.6	3821.8	6429.2	3092	0	0	0	0	0	0	0	0	0	0	0	0	0	0	0	0	0	0	0	0	0	0	0	0	0	0	0	0	0	0	0	0	0	0	0
CG11226	7.94227	-1.82466	3.5	Up	0.642317	-2.84074	0.00450088	0.028	4.5	1.8	4.7	16.4	12.6	7.6	0	0	0	0	0	0	0	0	0	0	0	0	0	0	0	0	0	0	0	0	0	0	0	0	0	0	0	0	0	0	0	0	0	0	0
CG30154	24.6736	-1.80234	3.5	Up	0.46696	-3.85973	0.000113512	0.00129	6.7	12.5	9.4	39.7	25.2	35.9	0	0	0	0	0	0	0	0	0	0	0	0	0	0	0	0	0	0	0	0	0	0	0	0	0	0	0	0	0	0	0	0	0	0	0
Nlg1	239.525	-1.80417	3.5	Up	0.264723	-6.81533	9.40454e-12	3.99e-10	163.2	141.2	145.8	492.7	733.8	347.5	0	0	0	0	0	0	0	0	0	0	0	0	0	0	0	0	0	0	0	0	0	0	0	0	0	0	0	0	0	0	0	0	0	0	0
lncRNA:CR32194	18.4491	-1.79971	3.5	Up	0.419294	-4.29223	1.76884e-05	0.000256	6.7	11.6	14.1	45.7	36.6	28.3	0	0	0	0	0	0	0	0	0	0	0	0	0	0	0	0	0	0	0	0	0	0	0	0	0	0	0	0	0	0	0	0	0	0	0
snoRNA:Psi18S-1389b	62.341	-1.82726	3.5	Up	0.315458	-5.79239	6.93921e-09	2.02e-07	30.2	16.1	22	108.7	66.4	63.3	0	0	0	0	0	0	0	0	0	0	0	0	0	0	0	0	0	0	0	0	0	0	0	0	0	0	0	0	0	0	0	0	0	0	0
lncRNA:CR45669	13.7122	-1.82434	3.5	Up	0.600548	-3.03779	0.00238322	0.017	8.9	1.8	1.6	20.7	13.7	9.4	0	0	0	0	0	0	0	0	0	0	0	0	0	0	0	0	0	0	0	0	0	0	0	0	0	0	0	0	0	0	0	0	0	0	0
snRNA:U5:34A	14.7047	-1.75167	3.4	Up	0.474912	-3.6884	0.000225664	0.00233	7.8	5.4	4.7	18.1	16	26.4	0	0	0	0	0	0	0	0	0	0	0	0	0	0	0	0	0	0	0	0	0	0	0	0	0	0	0	0	0	0	0	0	0	0	0
PCNA	29.2933	-1.75029	3.4	Up	0.383596	-4.56283	5.04687e-06	8.41e-05	15.7	10.7	22	65.6	26.3	63.3	0	0	0	0	0	0	0	0	0	0	0	0	0	0	0	0	0	0	0	0	0	0	0	0	0	0	0	0	0	0	0	0	0	0	0
CG7065	371.962	-1.76743	3.4	Up	0.234688	-7.53096	5.0369e-14	2.66e-12	197.9	199.3	196	681.7	838	501.5	0	0	0	0	0	0	0	0	0	0	0	0	0	0	0	0	0	0	0	0	0	0	0	0	0	0	0	0	0	0	0	0	0	0	0
cactin	93.1677	-1.78236	3.4	Up	0.225049	-7.91987	2.37754e-15	1.43e-13	52.5	36.6	48.6	171.7	154.5	141.7	0	0	0	0	0	0	0	0	0	0	0	0	0	0	0	0	0	0	0	0	0	0	0	0	0	0	0	0	0	0	0	0	0	0	0
Nfs1	172.116	-1.76741	3.4	Up	0.202066	-8.74667	2.19745e-18	1.73e-16	67.1	84.9	83.1	290.8	210.6	296.5	0	0	0	0	0	0	0	0	0	0	0	0	0	0	0	0	0	0	0	0	0	0	0	0	0	0	0	0	0	0	0	0	0	0	0
CG5783	54.6569	-1.77903	3.4	Up	0.250073	-7.11405	1.12686e-12	5.37e-11	39.1	23.2	29.8	110.5	113.3	89.7	0	0	0	0	0	0	0	0	0	0	0	0	0	0	0	0	0	0	0	0	0	0	0	0	0	0	0	0	0	0	0	0	0	0	0
CG10463	35.4371	-1.76709	3.4	Up	0.303957	-5.81361	6.1139e-09	1.81e-07	16.8	16.1	20.4	69.9	52.7	54.8	0	0	0	0	0	0	0	0	0	0	0	0	0	0	0	0	0	0	0	0	0	0	0	0	0	0	0	0	0	0	0	0	0	0	0
Achl	814.836	-1.75704	3.4	Up	0.322667	-5.44537	5.16972e-08	1.32e-06	694.2	864.2	503.4	1550.6	2542.6	2884.2	0	0	0	0	0	0	0	0	0	0	0	0	0	0	0	0	0	0	0	0	0	0	0	0	0	0	0	0	0	0	0	0	0	0	0
CG8060	215.083	-1.7845	3.4	Up	0.175776	-10.1521	3.24157e-24	3.68e-22	119.6	99.2	95.7	386.6	403	297.5	0	0	0	0	0	0	0	0	0	0	0	0	0	0	0	0	0	0	0	0	0	0	0	0	0	0	0	0	0	0	0	0	0	0	0
CG13667	61.2026	-1.78523	3.4	Up	0.284387	-6.27748	3.44106e-10	1.22e-08	34.7	23.2	22	88.9	106.5	82.2	0	0	0	0	0	0	0	0	0	0	0	0	0	0	0	0	0	0	0	0	0	0	0	0	0	0	0	0	0	0	0	0	0	0	0
DNApol-eta	83.9179	-1.78012	3.4	Up	0.301349	-5.90716	3.48064e-09	1.07e-07	39.1	34.9	36.1	126	166	86.9	0	0	0	0	0	0	0	0	0	0	0	0	0	0	0	0	0	0	0	0	0	0	0	0	0	0	0	0	0	0	0	0	0	0	0
GstD9	44.8176	-1.76631	3.4	Up	0.370292	-4.77006	1.84174e-06	3.39e-05	16.8	19.7	20.4	82	43.5	66.1	0	0	0	0	0	0	0	0	0	0	0	0	0	0	0	0	0	0	0	0	0	0	0	0	0	0	0	0	0	0	0	0	0	0	0
CG11842	85.8814	-1.756	3.4	Up	0.418302	-4.19791	2.69385e-05	0.00037	29.1	26.8	26.7	75.1	91.6	112.4	0	0	0	0	0	0	0	0	0	0	0	0	0	0	0	0	0	0	0	0	0	0	0	0	0	0	0	0	0	0	0	0	0	0	0
PNUTS	1987.34	-1.76786	3.4	Up	0.258998	-6.82577	8.74537e-12	3.73e-10	1113.4	1073.3	973.8	3388.6	4862	2516.8	0	0	0	0	0	0	0	0	0	0	0	0	0	0	0	0	0	0	0	0	0	0	0	0	0	0	0	0	0	0	0	0	0	0	0
Uxt	22.5935	-1.75555	3.4	Up	0.45568	-3.8526	0.000116871	0.00132	13.4	10.7	7.8	44	34.3	31.2	0	0	0	0	0	0	0	0	0	0	0	0	0	0	0	0	0	0	0	0	0	0	0	0	0	0	0	0	0	0	0	0	0	0	0
snoRNA:Pi4KIIalpha-a	16.3037	-1.76581	3.4	Up	0.424973	-4.1551	3.25143e-05	0.000433	7.8	8.9	9.4	31.1	33.2	24.6	0	0	0	0	0	0	0	0	0	0	0	0	0	0	0	0	0	0	0	0	0	0	0	0	0	0	0	0	0	0	0	0	0	0	0
lncRNA:CR44965	9.99221	-1.78045	3.4	Up	0.527887	-3.3728	0.000744093	0.00641	7.8	4.5	4.7	22.4	13.7	21.7	0	0	0	0	0	0	0	0	0	0	0	0	0	0	0	0	0	0	0	0	0	0	0	0	0	0	0	0	0	0	0	0	0	0	0
lncRNA:CR45923	18.4732	-1.76778	3.4	Up	0.39395	-4.48732	7.2126e-06	0.000116	12.3	8.9	6.3	35.4	32.1	28.3	0	0	0	0	0	0	0	0	0	0	0	0	0	0	0	0	0	0	0	0	0	0	0	0	0	0	0	0	0	0	0	0	0	0	0
asRNA:CR46089	8.05332	-1.75132	3.4	Up	0.575891	-3.04107	0.0023574	0.017	6.7	5.4	3.1	24.2	16	12.3	0	0	0	0	0	0	0	0	0	0	0	0	0	0	0	0	0	0	0	0	0	0	0	0	0	0	0	0	0	0	0	0	0	0	0
vn	533.631	-1.70131	3.3	Up	0.272219	-6.24977	4.11058e-10	1.44e-08	313	346.8	323	1025.1	1299.3	873.6	0	0	0	0	0	0	0	0	0	0	0	0	0	0	0	0	0	0	0	0	0	0	0	0	0	0	0	0	0	0	0	0	0	0	0
mael	9.98527	-1.72966	3.3	Up	0.567723	-3.04666	0.00231402	0.016	4.5	6.3	6.3	14.7	16	25.5	0	0	0	0	0	0	0	0	0	0	0	0	0	0	0	0	0	0	0	0	0	0	0	0	0	0	0	0	0	0	0	0	0	0	0
JhI-26	30.2316	-1.71923	3.3	Up	0.318534	-5.39732	6.76427e-08	1.66e-06	20.1	16.1	18.8	62.1	45.8	70.8	0	0	0	0	0	0	0	0	0	0	0	0	0	0	0	0	0	0	0	0	0	0	0	0	0	0	0	0	0	0	0	0	0	0	0
CG14053	14.6744	-1.71146	3.3	Up	0.421084	-4.06441	4.81538e-05	0.000616	11.2	9.8	7.8	33.7	40.1	22.7	0	0	0	0	0	0	0	0	0	0	0	0	0	0	0	0	0	0	0	0	0	0	0	0	0	0	0	0	0	0	0	0	0	0	0
CG3568	44.2544	-1.71745	3.3	Up	0.331382	-5.18271	2.18691e-07	4.83e-06	29.1	23.2	18.8	79.4	97.3	60.4	0	0	0	0	0	0	0	0	0	0	0	0	0	0	0	0	0	0	0	0	0	0	0	0	0	0	0	0	0	0	0	0	0	0	0
CG13014	24.2939	-1.73928	3.3	Up	0.371584	-4.68073	2.85862e-06	5.04e-05	11.2	8.9	11	36.2	29.8	35.9	0	0	0	0	0	0	0	0	0	0	0	0	0	0	0	0	0	0	0	0	0	0	0	0	0	0	0	0	0	0	0	0	0	0	0
CG17294	80.7921	-1.74247	3.3	Up	0.214253	-8.13278	4.19546e-16	2.68e-14	40.2	49.2	40.8	157.9	124.8	155.8	0	0	0	0	0	0	0	0	0	0	0	0	0	0	0	0	0	0	0	0	0	0	0	0	0	0	0	0	0	0	0	0	0	0	0
PGRP-SC1b	42.1013	-1.72411	3.3	Up	0.346557	-4.97496	6.52596e-07	1.31e-05	13.4	25	29.8	54.4	77.8	90.7	0	0	0	0	0	0	0	0	0	0	0	0	0	0	0	0	0	0	0	0	0	0	0	0	0	0	0	0	0	0	0	0	0	0	0
CG7366	9.19769	-1.71697	3.3	Up	0.663343	-2.58835	0.00964365	0.05	4.5	5.4	3.1	17.3	18.3	8.5	0	0	0	0	0	0	0	0	0	0	0	0	0	0	0	0	0	0	0	0	0	0	0	0	0	0	0	0	0	0	0	0	0	0	0
Nup98-96	746.497	-1.73961	3.3	Up	0.147774	-11.7721	5.43581e-32	9.12e-30	434.9	334.2	426.5	1385.8	1382.9	1210.7	0	0	0	0	0	0	0	0	0	0	0	0	0	0	0	0	0	0	0	0	0	0	0	0	0	0	0	0	0	0	0	0	0	0	0
GstE5	16.607	-1.74369	3.3	Up	0.516036	-3.37901	0.000727463	0.00629	7.8	4.5	3.1	20.7	13.7	17.9	0	0	0	0	0	0	0	0	0	0	0	0	0	0	0	0	0	0	0	0	0	0	0	0	0	0	0	0	0	0	0	0	0	0	0
lncRNA:CR43301	45.2646	-1.72459	3.3	Up	0.288409	-5.97966	2.23603e-09	7.13e-08	19	34	20.4	77.7	87	85	0	0	0	0	0	0	0	0	0	0	0	0	0	0	0	0	0	0	0	0	0	0	0	0	0	0	0	0	0	0	0	0	0	0	0
Hsc20	29.3033	-1.70708	3.3	Up	0.335013	-5.09556	3.4771e-07	7.4e-06	20.1	8	12.5	40.6	45.8	44.4	0	0	0	0	0	0	0	0	0	0	0	0	0	0	0	0	0	0	0	0	0	0	0	0	0	0	0	0	0	0	0	0	0	0	0
lncRNA:CR44417	167.316	-1.73909	3.3	Up	0.179265	-9.70123	2.97892e-22	2.99e-20	90.6	70.6	103.5	317.5	295.4	255.9	0	0	0	0	0	0	0	0	0	0	0	0	0	0	0	0	0	0	0	0	0	0	0	0	0	0	0	0	0	0	0	0	0	0	0
lncRNA:CR46110	22.7874	-1.73113	3.3	Up	0.373644	-4.6331	3.60224e-06	6.22e-05	13.4	13.4	12.5	43.1	53.8	34.9	0	0	0	0	0	0	0	0	0	0	0	0	0	0	0	0	0	0	0	0	0	0	0	0	0	0	0	0	0	0	0	0	0	0	0
CG15343	12.343	-1.67551	3.2	Up	0.547141	-3.06229	0.00219647	0.016	5.6	5.4	3.1	8.6	22.9	16.1	0	0	0	0	0	0	0	0	0	0	0	0	0	0	0	0	0	0	0	0	0	0	0	0	0	0	0	0	0	0	0	0	0	0	0
CG1368	7.80725	-1.68841	3.2	Up	0.639705	-2.63936	0.00830637	0.045	7.8	2.7	1.6	11.2	13.7	15.1	0	0	0	0	0	0	0	0	0	0	0	0	0	0	0	0	0	0	0	0	0	0	0	0	0	0	0	0	0	0	0	0	0	0	0
CG7810	49.3056	-1.66811	3.2	Up	0.262774	-6.34809	2.18012e-10	7.9e-09	29.1	24.1	18.8	75.1	82.4	75.6	0	0	0	0	0	0	0	0	0	0	0	0	0	0	0	0	0	0	0	0	0	0	0	0	0	0	0	0	0	0	0	0	0	0	0
Gadd45	220.362	-1.65753	3.2	Up	0.230838	-7.18048	6.94671e-13	3.36e-11	137.5	136.7	103.5	375.4	476.2	348.5	0	0	0	0	0	0	0	0	0	0	0	0	0	0	0	0	0	0	0	0	0	0	0	0	0	0	0	0	0	0	0	0	0	0	0
CG14174	13.2594	-1.69201	3.2	Up	0.540802	-3.1287	0.00175584	0.013	3.4	8	11	25.9	28.6	16.1	0	0	0	0	0	0	0	0	0	0	0	0	0	0	0	0	0	0	0	0	0	0	0	0	0	0	0	0	0	0	0	0	0	0	0
CG4210	20.6938	-1.678	3.2	Up	0.380593	-4.4089	1.03898e-05	0.00016	11.2	12.5	11	34.5	28.6	48.2	0	0	0	0	0	0	0	0	0	0	0	0	0	0	0	0	0	0	0	0	0	0	0	0	0	0	0	0	0	0	0	0	0	0	0
CG9593	10.303	-1.65656	3.2	Up	0.560953	-2.95312	0.00314577	0.021	4.5	7.1	6.3	13.8	28.6	15.1	0	0	0	0	0	0	0	0	0	0	0	0	0	0	0	0	0	0	0	0	0	0	0	0	0	0	0	0	0	0	0	0	0	0	0
CG32447	15.9386	-1.69995	3.2	Up	0.467602	-3.63546	0.000277489	0.00278	10.1	9.8	6.3	23.3	24	39.7	0	0	0	0	0	0	0	0	0	0	0	0	0	0	0	0	0	0	0	0	0	0	0	0	0	0	0	0	0	0	0	0	0	0	0
snoRNA:Psi28S-2444	367.04	-1.66904	3.2	Up	0.183561	-9.0926	9.66946e-20	8.28e-18	134.1	127.8	134.9	442.7	459.1	358.9	0	0	0	0	0	0	0	0	0	0	0	0	0	0	0	0	0	0	0	0	0	0	0	0	0	0	0	0	0	0	0	0	0	0	0
Xpd	41.6663	-1.66877	3.2	Up	0.289296	-5.76839	8e-09	2.31e-07	25.7	19.7	17.2	68.2	68.7	64.2	0	0	0	0	0	0	0	0	0	0	0	0	0	0	0	0	0	0	0	0	0	0	0	0	0	0	0	0	0	0	0	0	0	0	0
Lst8	123.251	-1.66738	3.2	Up	0.199718	-8.34866	6.90402e-17	4.67e-15	60.4	61.7	67.4	230.4	182	185.1	0	0	0	0	0	0	0	0	0	0	0	0	0	0	0	0	0	0	0	0	0	0	0	0	0	0	0	0	0	0	0	0	0	0	0
CG44002	9.79845	-1.67693	3.2	Up	0.608361	-2.75647	0.00584284	0.034	6.7	4.5	3.1	17.3	9.2	19.8	0	0	0	0	0	0	0	0	0	0	0	0	0	0	0	0	0	0	0	0	0	0	0	0	0	0	0	0	0	0	0	0	0	0	0
asRNA:CR44018	41.4814	-1.66018	3.2	Up	0.310859	-5.34061	9.26361e-08	2.2e-06	19	18.8	15.7	67.3	64.1	39.7	0	0	0	0	0	0	0	0	0	0	0	0	0	0	0	0	0	0	0	0	0	0	0	0	0	0	0	0	0	0	0	0	0	0	0
ndl	13.0379	-1.64653	3.1	Up	0.524652	-3.13833	0.00169911	0.013	4.5	14.3	4.7	29.3	29.8	18.9	0	0	0	0	0	0	0	0	0	0	0	0	0	0	0	0	0	0	0	0	0	0	0	0	0	0	0	0	0	0	0	0	0	0	0
Cyp9b1	86.434	-1.64982	3.1	Up	0.285255	-5.78368	7.30858e-09	2.12e-07	33.5	40.2	40.8	123.4	92.7	141.7	0	0	0	0	0	0	0	0	0	0	0	0	0	0	0	0	0	0	0	0	0	0	0	0	0	0	0	0	0	0	0	0	0	0	0
CG11710	96.6617	-1.63053	3.1	Up	0.213203	-7.64778	2.04472e-14	1.13e-12	52.5	55.4	40.8	195.9	133.9	136	0	0	0	0	0	0	0	0	0	0	0	0	0	0	0	0	0	0	0	0	0	0	0	0	0	0	0	0	0	0	0	0	0	0	0
CG9928	798.351	-1.62518	3.1	Up	0.419666	-3.87256	0.000107699	0.00124	174.4	298.5	263.4	961.3	452.2	857.5	0	0	0	0	0	0	0	0	0	0	0	0	0	0	0	0	0	0	0	0	0	0	0	0	0	0	0	0	0	0	0	0	0	0	0
JMJD4	59.403	-1.62158	3.1	Up	0.274836	-5.90017	3.63138e-09	1.11e-07	35.8	31.3	26.7	103.5	121.3	67.1	0	0	0	0	0	0	0	0	0	0	0	0	0	0	0	0	0	0	0	0	0	0	0	0	0	0	0	0	0	0	0	0	0	0	0
CG8929	898.692	-1.61458	3.1	Up	0.378976	-4.26038	2.04076e-05	0.000289	506.4	518.3	462.6	1329.7	2342.3	884.9	0	0	0	0	0	0	0	0	0	0	0	0	0	0	0	0	0	0	0	0	0	0	0	0	0	0	0	0	0	0	0	0	0	0	0
CG3808	79.8292	-1.62172	3.1	Up	0.29315	-5.53204	3.1653e-08	8.39e-07	64.8	53.6	39.2	113.9	166	210.6	0	0	0	0	0	0	0	0	0	0	0	0	0	0	0	0	0	0	0	0	0	0	0	0	0	0	0	0	0	0	0	0	0	0	0
CG14356	14.275	-1.6439	3.1	Up	0.529254	-3.10608	0.00189588	0.014	6.7	4.5	9.4	22.4	16	22.7	0	0	0	0	0	0	0	0	0	0	0	0	0	0	0	0	0	0	0	0	0	0	0	0	0	0	0	0	0	0	0	0	0	0	0
CG5697	42.6585	-1.64611	3.1	Up	0.499598	-3.29488	0.000984651	0.00813	29.1	25	28.2	26.7	140.8	90.7	0	0	0	0	0	0	0	0	0	0	0	0	0	0	0	0	0	0	0	0	0	0	0	0	0	0	0	0	0	0	0	0	0	0	0
Marf1	17.3823	-1.62709	3.1	Up	0.43672	-3.7257	0.000194772	0.00204	7.8	12.5	14.1	38.8	33.2	33.1	0	0	0	0	0	0	0	0	0	0	0	0	0	0	0	0	0	0	0	0	0	0	0	0	0	0	0	0	0	0	0	0	0	0	0
HBS1	164.739	-1.61128	3.1	Up	0.155875	-10.337	4.79495e-25	5.7e-23	100.6	86.7	95.7	280.4	282.8	297.5	0	0	0	0	0	0	0	0	0	0	0	0	0	0	0	0	0	0	0	0	0	0	0	0	0	0	0	0	0	0	0	0	0	0	0
PGRP-SC1a	15.8244	-1.64032	3.1	Up	0.551304	-2.97535	0.00292654	0.02	7.8	2.7	15.7	21.6	14.9	38.7	0	0	0	0	0	0	0	0	0	0	0	0	0	0	0	0	0	0	0	0	0	0	0	0	0	0	0	0	0	0	0	0	0	0	0
Vps11	258.721	-1.61471	3.1	Up	0.157795	-10.233	1.41132e-24	1.65e-22	133	153.7	150.5	478	490	372.1	0	0	0	0	0	0	0	0	0	0	0	0	0	0	0	0	0	0	0	0	0	0	0	0	0	0	0	0	0	0	0	0	0	0	0
snoRNA:gcl-a	12.6801	-1.64911	3.1	Up	0.462172	-3.56817	0.000359477	0.00348	11.2	7.1	4.7	20.7	25.2	28.3	0	0	0	0	0	0	0	0	0	0	0	0	0	0	0	0	0	0	0	0	0	0	0	0	0	0	0	0	0	0	0	0	0	0	0
lncRNA:CR43932	7.75103	-1.62093	3.1	Up	0.568119	-2.85315	0.00432887	0.027	5.6	2.7	6.3	14.7	11.4	16.1	0	0	0	0	0	0	0	0	0	0	0	0	0	0	0	0	0	0	0	0	0	0	0	0	0	0	0	0	0	0	0	0	0	0	0
lncRNA:CR46016	19.1198	-1.62746	3.1	Up	0.471178	-3.45402	0.000552295	0.005	12.3	15.2	11	38	53.8	29.3	0	0	0	0	0	0	0	0	0	0	0	0	0	0	0	0	0	0	0	0	0	0	0	0	0	0	0	0	0	0	0	0	0	0	0
asRNA:CR46255	10.2408	-1.63434	3.1	Up	0.53805	-3.03753	0.00238526	0.017	4.5	8	3.1	21.6	11.4	17.9	0	0	0	0	0	0	0	0	0	0	0	0	0	0	0	0	0	0	0	0	0	0	0	0	0	0	0	0	0	0	0	0	0	0	0
phr	26.5313	-1.59939	3	Up	0.503076	-3.17921	0.00147675	0.011	5.6	5.4	3.1	15.5	10.3	17.9	0	0	0	0	0	0	0	0	0	0	0	0	0	0	0	0	0	0	0	0	0	0	0	0	0	0	0	0	0	0	0	0	0	0	0
trbl	191.205	-1.57865	3	Up	0.160343	-9.84543	7.17302e-23	7.45e-21	118.5	151.9	112.9	346.9	390.4	421.2	0	0	0	0	0	0	0	0	0	0	0	0	0	0	0	0	0	0	0	0	0	0	0	0	0	0	0	0	0	0	0	0	0	0	0
CG8958	156.455	-1.6009	3	Up	0.259489	-6.16941	6.85471e-10	2.3e-08	93.9	104.6	75.3	262.3	352.6	222.9	0	0	0	0	0	0	0	0	0	0	0	0	0	0	0	0	0	0	0	0	0	0	0	0	0	0	0	0	0	0	0	0	0	0	0
CG17068	136.297	-1.59083	3	Up	0.180083	-8.8339	1.01092e-18	8.31e-17	76	74.2	65.9	229.5	239.3	187	0	0	0	0	0	0	0	0	0	0	0	0	0	0	0	0	0	0	0	0	0	0	0	0	0	0	0	0	0	0	0	0	0	0	0
MRP	2396.72	-1.56115	3	Up	0.206494	-7.56028	4.02214e-14	2.17e-12	1770.8	1569.3	1401.9	4384.4	5653	3961.8	0	0	0	0	0	0	0	0	0	0	0	0	0	0	0	0	0	0	0	0	0	0	0	0	0	0	0	0	0	0	0	0	0	0	0
CG1273	12.7925	-1.56786	3	Up	0.567981	-2.7604	0.00577298	0.034	3.4	4.5	15.7	17.3	27.5	19.8	0	0	0	0	0	0	0	0	0	0	0	0	0	0	0	0	0	0	0	0	0	0	0	0	0	0	0	0	0	0	0	0	0	0	0
CG1239	16.2002	-1.60006	3	Up	0.444121	-3.60275	0.000314867	0.00309	5.6	8.9	6.3	22.4	18.3	23.6	0	0	0	0	0	0	0	0	0	0	0	0	0	0	0	0	0	0	0	0	0	0	0	0	0	0	0	0	0	0	0	0	0	0	0
CG14609	16.0956	-1.58924	3	Up	0.530245	-2.99718	0.00272488	0.019	8.9	17	1.6	31.9	35.5	21.7	0	0	0	0	0	0	0	0	0	0	0	0	0	0	0	0	0	0	0	0	0	0	0	0	0	0	0	0	0	0	0	0	0	0	0
CG17187	28.5874	-1.5808	3	Up	0.317317	-4.98176	6.30086e-07	1.27e-05	14.5	14.3	15.7	45.7	36.6	49.1	0	0	0	0	0	0	0	0	0	0	0	0	0	0	0	0	0	0	0	0	0	0	0	0	0	0	0	0	0	0	0	0	0	0	0
snRNA:U5:38ABa	41.6553	-1.58549	3	Up	0.376126	-4.21532	2.49419e-05	0.000346	22.4	21.4	22	55.2	95	48.2	0	0	0	0	0	0	0	0	0	0	0	0	0	0	0	0	0	0	0	0	0	0	0	0	0	0	0	0	0	0	0	0	0	0	0
CG31142	18.7616	-1.59708	3	Up	0.361403	-4.41911	9.91079e-06	0.000154	13.4	9.8	11	34.5	35.5	33.1	0	0	0	0	0	0	0	0	0	0	0	0	0	0	0	0	0	0	0	0	0	0	0	0	0	0	0	0	0	0	0	0	0	0	0
Clbn	346.508	-1.60851	3	Up	0.115854	-13.884	7.91917e-44	2.55e-41	202.3	184.1	199.1	606.6	579.3	593.1	0	0	0	0	0	0	0	0	0	0	0	0	0	0	0	0	0	0	0	0	0	0	0	0	0	0	0	0	0	0	0	0	0	0	0
CG42524	294.41	-1.56528	3	Up	0.203162	-7.70458	1.31277e-14	7.38e-13	195.6	158.2	145.8	506.5	586.1	391	0	0	0	0	0	0	0	0	0	0	0	0	0	0	0	0	0	0	0	0	0	0	0	0	0	0	0	0	0	0	0	0	0	0	0
snoRNA:CG32479-a	226.773	-1.56157	3	Up	0.184056	-8.48419	2.1723e-17	1.56e-15	95	98.3	97.2	262.3	265.6	329.6	0	0	0	0	0	0	0	0	0	0	0	0	0	0	0	0	0	0	0	0	0	0	0	0	0	0	0	0	0	0	0	0	0	0	0
lncRNA:CR44754	62.2271	-1.60518	3	Up	0.333733	-4.80978	1.511e-06	2.83e-05	44.7	23.2	39.2	115.6	128.2	78.4	0	0	0	0	0	0	0	0	0	0	0	0	0	0	0	0	0	0	0	0	0	0	0	0	0	0	0	0	0	0	0	0	0	0	0
lncRNA:CR44946	32.3367	-1.58322	3	Up	0.373738	-4.23618	2.27358e-05	0.000319	16.8	17.9	14.1	66.4	46.9	34	0	0	0	0	0	0	0	0	0	0	0	0	0	0	0	0	0	0	0	0	0	0	0	0	0	0	0	0	0	0	0	0	0	0	0
CIAPIN1	120.002	-1.51269	2.9	Up	0.179851	-8.4108	4.07224e-17	2.82e-15	62.6	60.8	80	193.3	193.5	184.2	0	0	0	0	0	0	0	0	0	0	0	0	0	0	0	0	0	0	0	0	0	0	0	0	0	0	0	0	0	0	0	0	0	0	0
Ets98B	545.747	-1.52295	2.9	Up	0.192283	-7.92036	2.36833e-15	1.43e-13	334.3	322.6	365.4	907.8	1184.9	842.4	0	0	0	0	0	0	0	0	0	0	0	0	0	0	0	0	0	0	0	0	0	0	0	0	0	0	0	0	0	0	0	0	0	0	0
mthl3	24.113	-1.52383	2.9	Up	0.453398	-3.36092	0.000776843	0.00664	10.1	9.8	6.3	40.6	21.8	14.2	0	0	0	0	0	0	0	0	0	0	0	0	0	0	0	0	0	0	0	0	0	0	0	0	0	0	0	0	0	0	0	0	0	0	0
CG16782	26.928	-1.55384	2.9	Up	0.581708	-2.67117	0.00755868	0.042	13.4	6.3	17.2	31.1	42.4	32.1	0	0	0	0	0	0	0	0	0	0	0	0	0	0	0	0	0	0	0	0	0	0	0	0	0	0	0	0	0	0	0	0	0	0	0
CG7914	12.4874	-1.52087	2.9	Up	0.539629	-2.81836	0.00482694	0.029	4.5	4.5	7.8	13.8	19.5	13.2	0	0	0	0	0	0	0	0	0	0	0	0	0	0	0	0	0	0	0	0	0	0	0	0	0	0	0	0	0	0	0	0	0	0	0
kmg	20.8254	-1.52016	2.9	Up	0.491582	-3.09239	0.00198551	0.014	13.4	14.3	4.7	31.9	45.8	19.8	0	0	0	0	0	0	0	0	0	0	0	0	0	0	0	0	0	0	0	0	0	0	0	0	0	0	0	0	0	0	0	0	0	0	0
CG8549	62.466	-1.53833	2.9	Up	0.269849	-5.70073	1.19297e-08	3.36e-07	31.3	35.7	36.1	88	116.8	95.4	0	0	0	0	0	0	0	0	0	0	0	0	0	0	0	0	0	0	0	0	0	0	0	0	0	0	0	0	0	0	0	0	0	0	0
CG3437	11.41	-1.53786	2.9	Up	0.552928	-2.7813	0.0054141	0.032	6.7	9.8	4.7	19	27.5	17.9	0	0	0	0	0	0	0	0	0	0	0	0	0	0	0	0	0	0	0	0	0	0	0	0	0	0	0	0	0	0	0	0	0	0	0
CG14457	8.37706	-1.53796	2.9	Up	0.588529	-2.61323	0.00896914	0.047	4.5	3.6	6.3	17.3	6.9	15.1	0	0	0	0	0	0	0	0	0	0	0	0	0	0	0	0	0	0	0	0	0	0	0	0	0	0	0	0	0	0	0	0	0	0	0
Ada2b	155.281	-1.52336	2.9	Up	0.175213	-8.69433	3.48873e-18	2.69e-16	96.1	81.3	106.6	297.7	277	232.3	0	0	0	0	0	0	0	0	0	0	0	0	0	0	0	0	0	0	0	0	0	0	0	0	0	0	0	0	0	0	0	0	0	0	0
CG13855	15.1628	-1.51867	2.9	Up	0.513437	-2.95785	0.00309792	0.021	7.8	10.7	7.8	27.6	35.5	14.2	0	0	0	0	0	0	0	0	0	0	0	0	0	0	0	0	0	0	0	0	0	0	0	0	0	0	0	0	0	0	0	0	0	0	0
Cad96Cb	18.1691	-1.51439	2.9	Up	0.470443	-3.21908	0.00128604	0.01	10.1	13.4	4.7	32.8	32.1	19.8	0	0	0	0	0	0	0	0	0	0	0	0	0	0	0	0	0	0	0	0	0	0	0	0	0	0	0	0	0	0	0	0	0	0	0
CG30495	29.9633	-1.51935	2.9	Up	0.395329	-3.84325	0.000121417	0.00137	14.5	22.3	15.7	70.8	52.7	29.3	0	0	0	0	0	0	0	0	0	0	0	0	0	0	0	0	0	0	0	0	0	0	0	0	0	0	0	0	0	0	0	0	0	0	0
Spn75F	22.1265	-1.55832	2.9	Up	0.531154	-2.93384	0.00334797	0.022	14.5	17	7.8	34.5	65.3	19.8	0	0	0	0	0	0	0	0	0	0	0	0	0	0	0	0	0	0	0	0	0	0	0	0	0	0	0	0	0	0	0	0	0	0	0
CG32806	21.9992	-1.51835	2.9	Up	0.431264	-3.5207	0.000430407	0.00404	17.9	13.4	12.5	38.8	61.8	26.4	0	0	0	0	0	0	0	0	0	0	0	0	0	0	0	0	0	0	0	0	0	0	0	0	0	0	0	0	0	0	0	0	0	0	0
CG34213	13.2832	-1.53795	2.9	Up	0.473109	-3.25074	0.00115105	0.00925	6.7	8	9.4	24.2	27.5	17.9	0	0	0	0	0	0	0	0	0	0	0	0	0	0	0	0	0	0	0	0	0	0	0	0	0	0	0	0	0	0	0	0	0	0	0
Sfp33A3	11.6863	-1.53193	2.9	Up	0.516946	-2.96343	0.00304231	0.02	10.1	7.1	7.8	12.1	28.6	32.1	0	0	0	0	0	0	0	0	0	0	0	0	0	0	0	0	0	0	0	0	0	0	0	0	0	0	0	0	0	0	0	0	0	0	0
mtsh	9.32347	-1.53098	2.9	Up	0.509233	-3.00643	0.00264332	0.018	4.5	5.4	7.8	19	17.2	13.2	0	0	0	0	0	0	0	0	0	0	0	0	0	0	0	0	0	0	0	0	0	0	0	0	0	0	0	0	0	0	0	0	0	0	0
lncRNA:CR43604	162.052	-1.55631	2.9	Up	0.25557	-6.08958	1.13204e-09	3.71e-08	105.1	87.6	84.7	281.3	216.4	318.3	0	0	0	0	0	0	0	0	0	0	0	0	0	0	0	0	0	0	0	0	0	0	0	0	0	0	0	0	0	0	0	0	0	0	0
asRNA:CR46065	9.6071	-1.51682	2.9	Up	0.565011	-2.68458	0.00726202	0.04	6.7	3.6	4.7	9.5	18.3	15.1	0	0	0	0	0	0	0	0	0	0	0	0	0	0	0	0	0	0	0	0	0	0	0	0	0	0	0	0	0	0	0	0	0	0	0
stc	402.586	-1.50248	2.8	Up	0.160032	-9.38863	6.0788e-21	5.56e-19	220.2	244	230.5	642	759	571.4	0	0	0	0	0	0	0	0	0	0	0	0	0	0	0	0	0	0	0	0	0	0	0	0	0	0	0	0	0	0	0	0	0	0	0
dre4	294.152	-1.4793	2.8	Up	0.175073	-8.44959	2.92325e-17	2.03e-15	161	151.9	189.7	497	500.3	395.7	0	0	0	0	0	0	0	0	0	0	0	0	0	0	0	0	0	0	0	0	0	0	0	0	0	0	0	0	0	0	0	0	0	0	0
kek1	1037.05	-1.50902	2.8	Up	0.282791	-5.33617	9.4931e-08	2.24e-06	617.1	717.6	639.8	1744.8	2416.7	1461	0	0	0	0	0	0	0	0	0	0	0	0	0	0	0	0	0	0	0	0	0	0	0	0	0	0	0	0	0	0	0	0	0	0	0
xmas-1	22.7591	-1.46169	2.8	Up	0.40498	-3.60928	0.00030705	0.00302	12.3	16.1	9.4	48.3	29.8	28.3	0	0	0	0	0	0	0	0	0	0	0	0	0	0	0	0	0	0	0	0	0	0	0	0	0	0	0	0	0	0	0	0	0	0	0
bbx	34.7295	-1.46014	2.8	Up	0.301573	-4.84175	1.287e-06	2.44e-05	27.9	16.1	17.2	57.8	55	55.7	0	0	0	0	0	0	0	0	0	0	0	0	0	0	0	0	0	0	0	0	0	0	0	0	0	0	0	0	0	0	0	0	0	0	0
snoRNA:Me18S-A1576	69.1917	-1.47358	2.8	Up	0.270267	-5.45231	4.97191e-08	1.27e-06	24.6	34.9	40.8	100.1	92.7	82.2	0	0	0	0	0	0	0	0	0	0	0	0	0	0	0	0	0	0	0	0	0	0	0	0	0	0	0	0	0	0	0	0	0	0	0
CG7028	413.532	-1.48522	2.8	Up	0.160221	-9.2698	1.86499e-20	1.67e-18	233.6	235	247.8	778.3	716.6	508.1	0	0	0	0	0	0	0	0	0	0	0	0	0	0	0	0	0	0	0	0	0	0	0	0	0	0	0	0	0	0	0	0	0	0	0
REG	340.831	-1.48933	2.8	Up	0.188247	-7.91154	2.54214e-15	1.51e-13	172.2	193.9	183.5	573.8	447.6	521.3	0	0	0	0	0	0	0	0	0	0	0	0	0	0	0	0	0	0	0	0	0	0	0	0	0	0	0	0	0	0	0	0	0	0	0
CG5966	589.248	-1.50511	2.8	Up	0.319471	-4.71125	2.46208e-06	4.4e-05	552.2	382.5	572.3	1243.4	1295.9	1733.9	0	0	0	0	0	0	0	0	0	0	0	0	0	0	0	0	0	0	0	0	0	0	0	0	0	0	0	0	0	0	0	0	0	0	0
mthl1	468.16	-1.47748	2.8	Up	0.1725	-8.56509	1.07993e-17	7.88e-16	347.7	297.6	297.9	843.1	942.2	843.3	0	0	0	0	0	0	0	0	0	0	0	0	0	0	0	0	0	0	0	0	0	0	0	0	0	0	0	0	0	0	0	0	0	0	0
CG15322	25.2381	-1.50327	2.8	Up	0.372372	-4.03701	5.41376e-05	0.000676	13.4	17.9	11	37.1	37.8	48.2	0	0	0	0	0	0	0	0	0	0	0	0	0	0	0	0	0	0	0	0	0	0	0	0	0	0	0	0	0	0	0	0	0	0	0
CG17904	76.0332	-1.49119	2.8	Up	0.236555	-6.30378	2.90475e-10	1.04e-08	33.5	37.5	50.2	113.9	103	117.1	0	0	0	0	0	0	0	0	0	0	0	0	0	0	0	0	0	0	0	0	0	0	0	0	0	0	0	0	0	0	0	0	0	0	0
nopo	26.3548	-1.48574	2.8	Up	0.356773	-4.16439	3.12191e-05	0.000418	15.7	14.3	18.8	44	48.1	42.5	0	0	0	0	0	0	0	0	0	0	0	0	0	0	0	0	0	0	0	0	0	0	0	0	0	0	0	0	0	0	0	0	0	0	0
CG5323	38.8792	-1.47325	2.8	Up	0.332848	-4.4262	9.59083e-06	0.00015	23.5	11.6	17.2	48.3	33.2	60.4	0	0	0	0	0	0	0	0	0	0	0	0	0	0	0	0	0	0	0	0	0	0	0	0	0	0	0	0	0	0	0	0	0	0	0
mahj	404.006	-1.49437	2.8	Up	0.173486	-8.61378	7.06921e-18	5.28e-16	239.2	235	219.5	689.5	728.1	541.1	0	0	0	0	0	0	0	0	0	0	0	0	0	0	0	0	0	0	0	0	0	0	0	0	0	0	0	0	0	0	0	0	0	0	0
CG14961	204.161	-1.50275	2.8	Up	0.422379	-3.55783	0.000373931	0.0036	186.7	177.8	155.2	339.1	512.9	622.4	0	0	0	0	0	0	0	0	0	0	0	0	0	0	0	0	0	0	0	0	0	0	0	0	0	0	0	0	0	0	0	0	0	0	0
CG6745	31.7014	-1.46632	2.8	Up	0.342745	-4.27816	1.88442e-05	0.00027	13.4	15.2	23.5	47.5	37.8	53.8	0	0	0	0	0	0	0	0	0	0	0	0	0	0	0	0	0	0	0	0	0	0	0	0	0	0	0	0	0	0	0	0	0	0	0
CG13731	29.0586	-1.4823	2.8	Up	0.303786	-4.87944	1.06388e-06	2.04e-05	25.7	25.9	18.8	56.1	79	66.1	0	0	0	0	0	0	0	0	0	0	0	0	0	0	0	0	0	0	0	0	0	0	0	0	0	0	0	0	0	0	0	0	0	0	0
CG4858	89.3787	-1.50297	2.8	Up	0.223092	-6.73697	1.6172e-11	6.67e-10	48.1	46.5	48.6	157	125.9	120.9	0	0	0	0	0	0	0	0	0	0	0	0	0	0	0	0	0	0	0	0	0	0	0	0	0	0	0	0	0	0	0	0	0	0	0
Ndc1	42.9956	-1.49951	2.8	Up	0.277096	-5.41152	6.24903e-08	1.56e-06	22.4	22.3	15.7	58.7	59.5	56.7	0	0	0	0	0	0	0	0	0	0	0	0	0	0	0	0	0	0	0	0	0	0	0	0	0	0	0	0	0	0	0	0	0	0	0
Nup358	1676.85	-1.46684	2.8	Up	0.146635	-10.0033	1.47367e-23	1.61e-21	1021.8	906.2	1053.7	2892.4	2898.6	2443.2	0	0	0	0	0	0	0	0	0	0	0	0	0	0	0	0	0	0	0	0	0	0	0	0	0	0	0	0	0	0	0	0	0	0	0
FASN3	63.7861	-1.47092	2.8	Up	0.414022	-3.55276	0.00038121	0.00365	33.5	50	32.9	113	138.5	74.6	0	0	0	0	0	0	0	0	0	0	0	0	0	0	0	0	0	0	0	0	0	0	0	0	0	0	0	0	0	0	0	0	0	0	0
CG11398	39.6312	-1.48773	2.8	Up	0.323928	-4.59279	4.37357e-06	7.43e-05	29.1	15.2	29.8	76.8	74.4	51	0	0	0	0	0	0	0	0	0	0	0	0	0	0	0	0	0	0	0	0	0	0	0	0	0	0	0	0	0	0	0	0	0	0	0
CG31549	97.7845	-1.51078	2.8	Up	0.279949	-5.39662	6.79085e-08	1.66e-06	41.4	59.9	50.2	138.1	107.6	187	0	0	0	0	0	0	0	0	0	0	0	0	0	0	0	0	0	0	0	0	0	0	0	0	0	0	0	0	0	0	0	0	0	0	0
CG33301	23.5363	-1.45952	2.8	Up	0.467973	-3.11882	0.00181575	0.013	13.4	8.9	11	29.3	12.6	48.2	0	0	0	0	0	0	0	0	0	0	0	0	0	0	0	0	0	0	0	0	0	0	0	0	0	0	0	0	0	0	0	0	0	0	0
lncRNA:CR43927	26.4322	-1.48237	2.8	Up	0.347937	-4.26045	2.04018e-05	0.000289	23.5	16.1	17.2	46.6	44.6	67.1	0	0	0	0	0	0	0	0	0	0	0	0	0	0	0	0	0	0	0	0	0	0	0	0	0	0	0	0	0	0	0	0	0	0	0
lncRNA:CR45347	107.912	-1.47259	2.8	Up	0.299078	-4.92377	8.48913e-07	1.67e-05	71.5	59.9	70.6	176	245	138.8	0	0	0	0	0	0	0	0	0	0	0	0	0	0	0	0	0	0	0	0	0	0	0	0	0	0	0	0	0	0	0	0	0	0	0
nito	410.36	-1.44528	2.7	Up	0.167323	-8.63766	5.73777e-18	4.34e-16	281.7	234.1	239.9	680	748.7	630.9	0	0	0	0	0	0	0	0	0	0	0	0	0	0	0	0	0	0	0	0	0	0	0	0	0	0	0	0	0	0	0	0	0	0	0
Dgp-1	393.362	-1.41011	2.7	Up	0.104712	-13.4666	2.45987e-41	6.85e-39	269.4	243.1	238.3	656.7	670.9	671.5	0	0	0	0	0	0	0	0	0	0	0	0	0	0	0	0	0	0	0	0	0	0	0	0	0	0	0	0	0	0	0	0	0	0	0
CG12655	13.4174	-1.42754	2.7	Up	0.45724	-3.12208	0.00179581	0.013	7.8	4.5	9.4	18.1	20.6	17	0	0	0	0	0	0	0	0	0	0	0	0	0	0	0	0	0	0	0	0	0	0	0	0	0	0	0	0	0	0	0	0	0	0	0
Cyp309a1	43.2056	-1.44856	2.7	Up	0.341292	-4.24434	2.19242e-05	0.000308	20.1	20.6	25.1	42.3	64.1	71.8	0	0	0	0	0	0	0	0	0	0	0	0	0	0	0	0	0	0	0	0	0	0	0	0	0	0	0	0	0	0	0	0	0	0	0
CG13055	47.8829	-1.44874	2.7	Up	0.332639	-4.35529	1.32892e-05	0.000199	20.1	37.5	36.1	76.8	122.5	57.6	0	0	0	0	0	0	0	0	0	0	0	0	0	0	0	0	0	0	0	0	0	0	0	0	0	0	0	0	0	0	0	0	0	0	0
CG7130	52.8784	-1.412	2.7	Up	0.320463	-4.40612	1.05237e-05	0.000162	23.5	50.9	28.2	95.8	84.7	98.2	0	0	0	0	0	0	0	0	0	0	0	0	0	0	0	0	0	0	0	0	0	0	0	0	0	0	0	0	0	0	0	0	0	0	0
CG1092	175.25	-1.43754	2.7	Up	0.31371	-4.5824	4.59671e-06	7.75e-05	111.8	92	111.3	219.2	240.4	391.9	0	0	0	0	0	0	0	0	0	0	0	0	0	0	0	0	0	0	0	0	0	0	0	0	0	0	0	0	0	0	0	0	0	0	0
CG18048	34.6716	-1.45876	2.7	Up	0.296967	-4.91218	9.00694e-07	1.75e-05	24.6	17.9	20.4	61.3	50.4	59.5	0	0	0	0	0	0	0	0	0	0	0	0	0	0	0	0	0	0	0	0	0	0	0	0	0	0	0	0	0	0	0	0	0	0	0
CG14712	320.837	-1.44869	2.7	Up	0.185347	-7.81611	5.44815e-15	3.18e-13	228.1	182.3	153.7	507.4	539.2	500.5	0	0	0	0	0	0	0	0	0	0	0	0	0	0	0	0	0	0	0	0	0	0	0	0	0	0	0	0	0	0	0	0	0	0	0
CG10005	8.43923	-1.44389	2.7	Up	0.532584	-2.71111	0.00670584	0.038	4.5	8	4.7	13.8	14.9	19.8	0	0	0	0	0	0	0	0	0	0	0	0	0	0	0	0	0	0	0	0	0	0	0	0	0	0	0	0	0	0	0	0	0	0	0
CG6204	179.434	-1.44508	2.7	Up	0.191288	-7.55448	4.2054e-14	2.26e-12	92.8	115.3	94.1	297.7	311.4	220	0	0	0	0	0	0	0	0	0	0	0	0	0	0	0	0	0	0	0	0	0	0	0	0	0	0	0	0	0	0	0	0	0	0	0
Rpb10	19.4685	-1.43188	2.7	Up	0.429449	-3.33423	0.000855357	0.00723	11.2	9.8	11	24.2	20.6	40.6	0	0	0	0	0	0	0	0	0	0	0	0	0	0	0	0	0	0	0	0	0	0	0	0	0	0	0	0	0	0	0	0	0	0	0
klhl10	70.8414	-1.41548	2.7	Up	0.273879	-5.16825	2.36293e-07	5.17e-06	49.2	61.7	58	160.5	160.3	130.3	0	0	0	0	0	0	0	0	0	0	0	0	0	0	0	0	0	0	0	0	0	0	0	0	0	0	0	0	0	0	0	0	0	0	0
yellow-g	12.4292	-1.44867	2.7	Up	0.49569	-2.92253	0.00347205	0.023	10.1	6.3	6.3	19	17.2	25.5	0	0	0	0	0	0	0	0	0	0	0	0	0	0	0	0	0	0	0	0	0	0	0	0	0	0	0	0	0	0	0	0	0	0	0
Uhg3	60.6842	-1.42526	2.7	Up	0.247482	-5.75904	8.45932e-09	2.43e-07	30.2	22.3	42.3	83.7	75.6	85	0	0	0	0	0	0	0	0	0	0	0	0	0	0	0	0	0	0	0	0	0	0	0	0	0	0	0	0	0	0	0	0	0	0	0
CG42588	455.989	-1.4183	2.7	Up	0.16753	-8.46591	2.54159e-17	1.78e-15	260.5	252.9	272.8	749	768.2	581.8	0	0	0	0	0	0	0	0	0	0	0	0	0	0	0	0	0	0	0	0	0	0	0	0	0	0	0	0	0	0	0	0	0	0	0
snmRNA:CR43603	58.2201	-1.42686	2.7	Up	0.388902	-3.66894	0.000243562	0.00248	20.1	28.6	25.1	68.2	42.4	87.8	0	0	0	0	0	0	0	0	0	0	0	0	0	0	0	0	0	0	0	0	0	0	0	0	0	0	0	0	0	0	0	0	0	0	0
asRNA:CR43629	69.3828	-1.45482	2.7	Up	0.274484	-5.30019	1.15681e-07	2.68e-06	57	39.3	37.6	122.5	148.8	98.2	0	0	0	0	0	0	0	0	0	0	0	0	0	0	0	0	0	0	0	0	0	0	0	0	0	0	0	0	0	0	0	0	0	0	0
lncRNA:CR45668	18.9303	-1.4368	2.7	Up	0.407327	-3.52739	0.000419685	0.00397	12.3	10.7	12.5	32.8	35.5	27.4	0	0	0	0	0	0	0	0	0	0	0	0	0	0	0	0	0	0	0	0	0	0	0	0	0	0	0	0	0	0	0	0	0	0	0
lncRNA:CR45819	25.2342	-1.43124	2.7	Up	0.35977	-3.97821	6.94349e-05	0.000843	15.7	10.7	22	47.5	43.5	34	0	0	0	0	0	0	0	0	0	0	0	0	0	0	0	0	0	0	0	0	0	0	0	0	0	0	0	0	0	0	0	0	0	0	0
lncRNA:CR34335	7309.72	-1.42063	2.7	Up	0.264013	-5.3809	7.41159e-08	1.8e-06	3203.9	3038.5	4873.6	8890.5	7351.9	13504.9	0	0	0	0	0	0	0	0	0	0	0	0	0	0	0	0	0	0	0	0	0	0	0	0	0	0	0	0	0	0	0	0	0	0	0
THG	36.5356	-1.45378	2.7	Up	0.289188	-5.02711	4.97934e-07	1.03e-05	20.1	26.8	18.8	61.3	48.1	73.7	0	0	0	0	0	0	0	0	0	0	0	0	0	0	0	0	0	0	0	0	0	0	0	0	0	0	0	0	0	0	0	0	0	0	0
l(2)k05911	10.4694	-1.45689	2.7	Up	0.56284	-2.58846	0.00964053	0.05	3.4	2.7	9.4	9.5	16	13.2	0	0	0	0	0	0	0	0	0	0	0	0	0	0	0	0	0	0	0	0	0	0	0	0	0	0	0	0	0	0	0	0	0	0	0
Lam	367.973	-1.38462	2.6	Up	0.151561	-9.13573	6.49648e-20	5.61e-18	219.1	185.9	250.9	627.3	539.2	530.8	0	0	0	0	0	0	0	0	0	0	0	0	0	0	0	0	0	0	0	0	0	0	0	0	0	0	0	0	0	0	0	0	0	0	0
mal	65.1668	-1.40265	2.6	Up	0.229333	-6.11622	1e-09	3.15e-08	32.4	45.6	36.1	100.1	107.6	98.2	0	0	0	0	0	0	0	0	0	0	0	0	0	0	0	0	0	0	0	0	0	0	0	0	0	0	0	0	0	0	0	0	0	0	0
qua	15.9841	-1.37953	2.6	Up	0.397342	-3.4719	0.000516793	0.00475	7.8	10.7	20.4	28.5	33.2	34.9	0	0	0	0	0	0	0	0	0	0	0	0	0	0	0	0	0	0	0	0	0	0	0	0	0	0	0	0	0	0	0	0	0	0	0
msl-2	295.19	-1.38065	2.6	Up	0.267235	-5.16644	2.38599e-07	5.21e-06	158.7	186.8	186.6	454.7	612.5	319.2	0	0	0	0	0	0	0	0	0	0	0	0	0	0	0	0	0	0	0	0	0	0	0	0	0	0	0	0	0	0	0	0	0	0	0
GstD3	52.121	-1.38484	2.6	Up	0.322829	-4.28971	1.78908e-05	0.000258	15.7	29.5	34.5	58.7	52.7	93.5	0	0	0	0	0	0	0	0	0	0	0	0	0	0	0	0	0	0	0	0	0	0	0	0	0	0	0	0	0	0	0	0	0	0	0
CG3225	38.9623	-1.39015	2.6	Up	0.381997	-3.63917	0.000273516	0.00275	27.9	17	22	55.2	80.1	39.7	0	0	0	0	0	0	0	0	0	0	0	0	0	0	0	0	0	0	0	0	0	0	0	0	0	0	0	0	0	0	0	0	0	0	0
CG6700	1610.75	-1.38159	2.6	Up	0.33571	-4.11544	3.86436e-05	0.000505	1167.1	999.1	928.3	2531.8	3989.6	1544.1	0	0	0	0	0	0	0	0	0	0	0	0	0	0	0	0	0	0	0	0	0	0	0	0	0	0	0	0	0	0	0	0	0	0	0
CG1360	16.7532	-1.38661	2.6	Up	0.445366	-3.11341	0.00184937	0.014	8.9	10.7	7.8	33.7	16	22.7	0	0	0	0	0	0	0	0	0	0	0	0	0	0	0	0	0	0	0	0	0	0	0	0	0	0	0	0	0	0	0	0	0	0	0
wash	93.3388	-1.40547	2.6	Up	0.235916	-5.9575	2.56118e-09	8.07e-08	48.1	53.6	64.3	151.9	127.1	155.8	0	0	0	0	0	0	0	0	0	0	0	0	0	0	0	0	0	0	0	0	0	0	0	0	0	0	0	0	0	0	0	0	0	0	0
CG6841	86.7397	-1.405	2.6	Up	0.236367	-5.94412	2.77941e-09	8.69e-08	39.1	35.7	45.5	119.9	89.3	103.9	0	0	0	0	0	0	0	0	0	0	0	0	0	0	0	0	0	0	0	0	0	0	0	0	0	0	0	0	0	0	0	0	0	0	0
CG9389	17.8867	-1.35991	2.6	Up	0.469219	-2.89824	0.00375261	0.024	6.7	10.7	9.4	25.9	28.6	15.1	0	0	0	0	0	0	0	0	0	0	0	0	0	0	0	0	0	0	0	0	0	0	0	0	0	0	0	0	0	0	0	0	0	0	0
CG10560	192.591	-1.40226	2.6	Up	0.259378	-5.40623	6.43669e-08	1.6e-06	54.8	52.7	70.6	131.2	127.1	206.8	0	0	0	0	0	0	0	0	0	0	0	0	0	0	0	0	0	0	0	0	0	0	0	0	0	0	0	0	0	0	0	0	0	0	0
rdog	881.966	-1.3786	2.6	Up	0.197101	-6.99437	2.66449e-12	1.22e-10	650.6	539.8	719.7	1464.3	1650.8	1843.5	0	0	0	0	0	0	0	0	0	0	0	0	0	0	0	0	0	0	0	0	0	0	0	0	0	0	0	0	0	0	0	0	0	0	0
POSH	153.099	-1.39643	2.6	Up	0.18233	-7.65878	1.87703e-14	1.05e-12	90.6	106.3	76.8	245.9	262.2	222.9	0	0	0	0	0	0	0	0	0	0	0	0	0	0	0	0	0	0	0	0	0	0	0	0	0	0	0	0	0	0	0	0	0	0	0
CG14050	10.5181	-1.40065	2.6	Up	0.54199	-2.58427	0.00975854	0.05	7.8	6.3	11	18.1	28.6	17.9	0	0	0	0	0	0	0	0	0	0	0	0	0	0	0	0	0	0	0	0	0	0	0	0	0	0	0	0	0	0	0	0	0	0	0
CG31347	12.3481	-1.37827	2.6	Up	0.497133	-2.77244	0.00556374	0.033	5.6	5.4	7.8	19	16	12.3	0	0	0	0	0	0	0	0	0	0	0	0	0	0	0	0	0	0	0	0	0	0	0	0	0	0	0	0	0	0	0	0	0	0	0
CG31694	1117.46	-1.40268	2.6	Up	0.0901018	-15.5677	1.20687e-54	7.04e-52	761.3	693.5	699.4	1860.4	1815.7	2019.1	0	0	0	0	0	0	0	0	0	0	0	0	0	0	0	0	0	0	0	0	0	0	0	0	0	0	0	0	0	0	0	0	0	0	0
snoRNA:291	17.1238	-1.39111	2.6	Up	0.484871	-2.86903	0.00411731	0.026	10.1	3.6	15.7	16.4	26.3	29.3	0	0	0	0	0	0	0	0	0	0	0	0	0	0	0	0	0	0	0	0	0	0	0	0	0	0	0	0	0	0	0	0	0	0	0
ctrip	5625.44	-1.39467	2.6	Up	0.209702	-6.65072	2.91666e-11	1.15e-09	4307.3	3787.5	3909.2	10173.6	13104.5	8285.2	0	0	0	0	0	0	0	0	0	0	0	0	0	0	0	0	0	0	0	0	0	0	0	0	0	0	0	0	0	0	0	0	0	0	0
lncRNA:CR42874	17.4262	-1.38973	2.6	Up	0.424531	-3.27356	0.00106202	0.00868	8.9	16.1	17.2	32.8	36.6	40.6	0	0	0	0	0	0	0	0	0	0	0	0	0	0	0	0	0	0	0	0	0	0	0	0	0	0	0	0	0	0	0	0	0	0	0
lawc	346.928	-1.36248	2.6	Up	0.107006	-12.7328	3.88743e-37	8.99e-35	233.6	225.2	239.9	626.5	583.8	579.9	0	0	0	0	0	0	0	0	0	0	0	0	0	0	0	0	0	0	0	0	0	0	0	0	0	0	0	0	0	0	0	0	0	0	0
lncRNA:let7C	89.7061	-1.36348	2.6	Up	0.188035	-7.2512	4.13102e-13	2.02e-11	57	46.5	53.3	138.9	133.9	127.5	0	0	0	0	0	0	0	0	0	0	0	0	0	0	0	0	0	0	0	0	0	0	0	0	0	0	0	0	0	0	0	0	0	0	0
E(spl)mbeta-HLH	19.2146	-1.34641	2.5	Up	0.416876	-3.22975	0.00123898	0.01	7.8	12.5	12.5	29.3	18.3	34.9	0	0	0	0	0	0	0	0	0	0	0	0	0	0	0	0	0	0	0	0	0	0	0	0	0	0	0	0	0	0	0	0	0	0	0
RpII215	1211	-1.31307	2.5	Up	0.151359	-8.6752	4.12821e-18	3.16e-16	712.1	756.1	780.9	1951	2010.3	1625.3	0	0	0	0	0	0	0	0	0	0	0	0	0	0	0	0	0	0	0	0	0	0	0	0	0	0	0	0	0	0	0	0	0	0	0
mst	11.5273	-1.3309	2.5	Up	0.479971	-2.77288	0.00555628	0.033	8.9	7.1	3.1	14.7	18.3	17.9	0	0	0	0	0	0	0	0	0	0	0	0	0	0	0	0	0	0	0	0	0	0	0	0	0	0	0	0	0	0	0	0	0	0	0
dnk	66.3848	-1.30825	2.5	Up	0.25368	-5.1571	2.50799e-07	5.45e-06	44.7	37.5	25.1	95.8	65.3	108.6	0	0	0	0	0	0	0	0	0	0	0	0	0	0	0	0	0	0	0	0	0	0	0	0	0	0	0	0	0	0	0	0	0	0	0
CG6769	109.639	-1.30781	2.5	Up	0.197279	-6.62925	3.37404e-11	1.3e-09	68.2	57.2	80	150.1	161.4	188.9	0	0	0	0	0	0	0	0	0	0	0	0	0	0	0	0	0	0	0	0	0	0	0	0	0	0	0	0	0	0	0	0	0	0	0
Pvf2	33.4231	-1.30742	2.5	Up	0.344491	-3.79522	0.000147516	0.00162	31.3	19.7	29.8	48.3	49.2	99.2	0	0	0	0	0	0	0	0	0	0	0	0	0	0	0	0	0	0	0	0	0	0	0	0	0	0	0	0	0	0	0	0	0	0	0
Tango6	166.211	-1.29292	2.5	Up	0.200186	-6.45862	1.05664e-10	3.91e-09	98.4	105.5	95.7	239	278.2	220	0	0	0	0	0	0	0	0	0	0	0	0	0	0	0	0	0	0	0	0	0	0	0	0	0	0	0	0	0	0	0	0	0	0	0
CG3262	690.021	-1.32375	2.5	Up	0.16641	-7.95474	1.79512e-15	1.09e-13	414.7	429	439.1	1220.1	1171.1	818.8	0	0	0	0	0	0	0	0	0	0	0	0	0	0	0	0	0	0	0	0	0	0	0	0	0	0	0	0	0	0	0	0	0	0	0
CG9646	512.796	-1.29636	2.5	Up	0.0998697	-12.9805	1.57811e-38	3.95e-36	258.2	286	288.5	693.8	705.2	645	0	0	0	0	0	0	0	0	0	0	0	0	0	0	0	0	0	0	0	0	0	0	0	0	0	0	0	0	0	0	0	0	0	0	0
CG16787	48.0816	-1.33129	2.5	Up	0.251138	-5.30101	1.15163e-07	2.67e-06	31.3	27.7	28.2	76.8	66.4	75.6	0	0	0	0	0	0	0	0	0	0	0	0	0	0	0	0	0	0	0	0	0	0	0	0	0	0	0	0	0	0	0	0	0	0	0
CG8005	24.404	-1.34458	2.5	Up	0.365972	-3.67401	0.000238775	0.00244	12.3	13.4	15.7	38.8	37.8	27.4	0	0	0	0	0	0	0	0	0	0	0	0	0	0	0	0	0	0	0	0	0	0	0	0	0	0	0	0	0	0	0	0	0	0	0
mRpL39	54.535	-1.33289	2.5	Up	0.283981	-4.69359	2.68455e-06	4.76e-05	20.1	25.9	37.6	67.3	56.1	81.2	0	0	0	0	0	0	0	0	0	0	0	0	0	0	0	0	0	0	0	0	0	0	0	0	0	0	0	0	0	0	0	0	0	0	0
CG11370	16.278	-1.34955	2.5	Up	0.468877	-2.87825	0.00399891	0.025	20.1	9.8	18.8	29.3	32.1	60.4	0	0	0	0	0	0	0	0	0	0	0	0	0	0	0	0	0	0	0	0	0	0	0	0	0	0	0	0	0	0	0	0	0	0	0
Nup93-2	38.327	-1.30076	2.5	Up	0.315553	-4.12218	3.75311e-05	0.000492	17.9	17	25.1	50.9	43.5	49.1	0	0	0	0	0	0	0	0	0	0	0	0	0	0	0	0	0	0	0	0	0	0	0	0	0	0	0	0	0	0	0	0	0	0	0
Nup133	60.548	-1.31778	2.5	Up	0.24839	-5.30531	1.12481e-07	2.63e-06	39.1	21.4	48.6	89.7	89.3	82.2	0	0	0	0	0	0	0	0	0	0	0	0	0	0	0	0	0	0	0	0	0	0	0	0	0	0	0	0	0	0	0	0	0	0	0
CG11360	1243.12	-1.30103	2.5	Up	0.245234	-5.30525	1.12522e-07	2.63e-06	760.2	771.3	730.7	2171.1	2321.7	1083.2	0	0	0	0	0	0	0	0	0	0	0	0	0	0	0	0	0	0	0	0	0	0	0	0	0	0	0	0	0	0	0	0	0	0	0
CG31268	18.8624	-1.32044	2.5	Up	0.433116	-3.0487	0.00229834	0.016	4.5	11.6	9.4	25.9	18.3	19.8	0	0	0	0	0	0	0	0	0	0	0	0	0	0	0	0	0	0	0	0	0	0	0	0	0	0	0	0	0	0	0	0	0	0	0
CG32640	15.3869	-1.31233	2.5	Up	0.503807	-2.60483	0.00919203	0.048	17.9	7.1	7.8	21.6	19.5	40.6	0	0	0	0	0	0	0	0	0	0	0	0	0	0	0	0	0	0	0	0	0	0	0	0	0	0	0	0	0	0	0	0	0	0	0
CG33107	67.7931	-1.34785	2.5	Up	0.269406	-5.00303	5.64348e-07	1.15e-05	35.8	39.3	28.2	118.2	77.8	69.9	0	0	0	0	0	0	0	0	0	0	0	0	0	0	0	0	0	0	0	0	0	0	0	0	0	0	0	0	0	0	0	0	0	0	0
CG33172	30.3264	-1.3219	2.5	Up	0.354778	-3.72599	0.000194549	0.00204	13.4	18.8	15.7	45.7	38.9	35.9	0	0	0	0	0	0	0	0	0	0	0	0	0	0	0	0	0	0	0	0	0	0	0	0	0	0	0	0	0	0	0	0	0	0	0
CG12547	614.862	-1.32028	2.5	Up	0.153503	-8.60102	7.90139e-18	5.83e-16	418.1	365.5	382.6	1020.8	1078.4	813.1	0	0	0	0	0	0	0	0	0	0	0	0	0	0	0	0	0	0	0	0	0	0	0	0	0	0	0	0	0	0	0	0	0	0	0
CG42553	86.3488	-1.29289	2.5	Up	0.191929	-6.73627	1.62502e-11	6.68e-10	60.4	55.4	56.5	142.4	129.4	149.2	0	0	0	0	0	0	0	0	0	0	0	0	0	0	0	0	0	0	0	0	0	0	0	0	0	0	0	0	0	0	0	0	0	0	0
lncRNA:CR43974	29.7571	-1.33853	2.5	Up	0.369855	-3.61908	0.00029565	0.00292	34.7	14.3	15.7	49.2	65.3	50.1	0	0	0	0	0	0	0	0	0	0	0	0	0	0	0	0	0	0	0	0	0	0	0	0	0	0	0	0	0	0	0	0	0	0	0
Fdx1	30.9213	-1.23482	2.4	Up	0.376375	-3.28082	0.00103505	0.00849	13.4	14.3	22	50.9	30.9	31.2	0	0	0	0	0	0	0	0	0	0	0	0	0	0	0	0	0	0	0	0	0	0	0	0	0	0	0	0	0	0	0	0	0	0	0
l(2)k01209	218.764	-1.27536	2.4	Up	0.141761	-8.99658	2.32856e-19	1.98e-17	137.5	109.9	128.6	327.9	291.9	283.3	0	0	0	0	0	0	0	0	0	0	0	0	0	0	0	0	0	0	0	0	0	0	0	0	0	0	0	0	0	0	0	0	0	0	0
CG2701	128.647	-1.24815	2.4	Up	0.186958	-6.6761	2.45387e-11	1e-09	80.5	82.2	92.5	198.5	200.3	204	0	0	0	0	0	0	0	0	0	0	0	0	0	0	0	0	0	0	0	0	0	0	0	0	0	0	0	0	0	0	0	0	0	0	0
Traf4	120.219	-1.28226	2.4	Up	0.187458	-6.84023	7.90683e-12	3.44e-10	95	88.5	75.3	200.2	185.5	247.4	0	0	0	0	0	0	0	0	0	0	0	0	0	0	0	0	0	0	0	0	0	0	0	0	0	0	0	0	0	0	0	0	0	0	0
CG12206	38.7957	-1.24407	2.4	Up	0.415205	-2.99628	0.00273296	0.019	24.6	31.3	23.5	63	84.7	42.5	0	0	0	0	0	0	0	0	0	0	0	0	0	0	0	0	0	0	0	0	0	0	0	0	0	0	0	0	0	0	0	0	0	0	0
nAChRalpha6	2607.41	-1.26282	2.4	Up	0.334442	-3.77591	0.000159423	0.00173	2101.7	2056.4	1543	4720.1	6161.3	2803	0	0	0	0	0	0	0	0	0	0	0	0	0	0	0	0	0	0	0	0	0	0	0	0	0	0	0	0	0	0	0	0	0	0	0
CG4709	24.2229	-1.2509	2.4	Up	0.360525	-3.46965	0.000521135	0.00477	15.7	15.2	9.4	32.8	38.9	27.4	0	0	0	0	0	0	0	0	0	0	0	0	0	0	0	0	0	0	0	0	0	0	0	0	0	0	0	0	0	0	0	0	0	0	0
beta3GalTII	34.4271	-1.23422	2.4	Up	0.303567	-4.06574	4.78803e-05	0.000613	17.9	25.9	23.5	63.9	58.4	36.8	0	0	0	0	0	0	0	0	0	0	0	0	0	0	0	0	0	0	0	0	0	0	0	0	0	0	0	0	0	0	0	0	0	0	0
CG8401	16.7911	-1.29001	2.4	Up	0.427889	-3.01483	0.00257122	0.018	13.4	11.6	4.7	29.3	21.8	24.6	0	0	0	0	0	0	0	0	0	0	0	0	0	0	0	0	0	0	0	0	0	0	0	0	0	0	0	0	0	0	0	0	0	0	0
Sardh	59.676	-1.26364	2.4	Up	0.439511	-2.87509	0.00403906	0.025	8.9	49.2	20.4	51.8	57.2	84.1	0	0	0	0	0	0	0	0	0	0	0	0	0	0	0	0	0	0	0	0	0	0	0	0	0	0	0	0	0	0	0	0	0	0	0
CG9945	189.435	-1.28682	2.4	Up	0.143156	-8.98892	2.49665e-19	2.11e-17	143.1	115.3	116	310.6	303.4	300.3	0	0	0	0	0	0	0	0	0	0	0	0	0	0	0	0	0	0	0	0	0	0	0	0	0	0	0	0	0	0	0	0	0	0	0
CG7376	71.7424	-1.27497	2.4	Up	0.269678	-4.72775	2.27018e-06	4.08e-05	54.8	49.2	36.1	140.7	111	90.7	0	0	0	0	0	0	0	0	0	0	0	0	0	0	0	0	0	0	0	0	0	0	0	0	0	0	0	0	0	0	0	0	0	0	0
CG7457	83.6357	-1.249	2.4	Up	0.182615	-6.83954	7.94483e-12	3.44e-10	67.1	59.9	56.5	142.4	162.6	134.1	0	0	0	0	0	0	0	0	0	0	0	0	0	0	0	0	0	0	0	0	0	0	0	0	0	0	0	0	0	0	0	0	0	0	0
CG3552	66.0592	-1.28256	2.4	Up	0.268735	-4.77258	1.81885e-06	3.35e-05	29.1	39.3	39.2	91.5	91.6	78.4	0	0	0	0	0	0	0	0	0	0	0	0	0	0	0	0	0	0	0	0	0	0	0	0	0	0	0	0	0	0	0	0	0	0	0
Cyp12c1	87.2428	-1.27135	2.4	Up	0.41282	-3.07968	0.00207223	0.015	35.8	65.2	47	113.9	64.1	180.4	0	0	0	0	0	0	0	0	0	0	0	0	0	0	0	0	0	0	0	0	0	0	0	0	0	0	0	0	0	0	0	0	0	0	0
CG7900	35.236	-1.27635	2.4	Up	0.377138	-3.38431	0.000713576	0.00619	12.3	13.4	14.1	35.4	24	35.9	0	0	0	0	0	0	0	0	0	0	0	0	0	0	0	0	0	0	0	0	0	0	0	0	0	0	0	0	0	0	0	0	0	0	0
SLIRP2	13.2544	-1.26215	2.4	Up	0.457634	-2.75799	0.00581579	0.034	6.7	8	7.8	19	17.2	17.9	0	0	0	0	0	0	0	0	0	0	0	0	0	0	0	0	0	0	0	0	0	0	0	0	0	0	0	0	0	0	0	0	0	0	0
timeout	24.1007	-1.25201	2.4	Up	0.364111	-3.43855	0.000584835	0.00526	17.9	14.3	22	45.7	43.5	36.8	0	0	0	0	0	0	0	0	0	0	0	0	0	0	0	0	0	0	0	0	0	0	0	0	0	0	0	0	0	0	0	0	0	0	0
Cyp12a5	56.2452	-1.26393	2.4	Up	0.329702	-3.83357	0.000126299	0.00142	27.9	35.7	23.5	69.9	73.3	69.9	0	0	0	0	0	0	0	0	0	0	0	0	0	0	0	0	0	0	0	0	0	0	0	0	0	0	0	0	0	0	0	0	0	0	0
Nmnat	166.992	-1.25667	2.4	Up	0.155228	-8.09565	5.69599e-16	3.58e-14	108.4	120.6	95.7	247.7	271.3	266.3	0	0	0	0	0	0	0	0	0	0	0	0	0	0	0	0	0	0	0	0	0	0	0	0	0	0	0	0	0	0	0	0	0	0	0
CG2854	13.4458	-1.23759	2.4	Up	0.465109	-2.66085	0.00779428	0.043	13.4	7.1	6.3	21.6	20.6	21.7	0	0	0	0	0	0	0	0	0	0	0	0	0	0	0	0	0	0	0	0	0	0	0	0	0	0	0	0	0	0	0	0	0	0	0
eIF2D	60.2599	-1.28846	2.4	Up	0.216095	-5.96247	2.4846e-09	7.87e-08	36.9	42	36.1	95.8	96.2	91.6	0	0	0	0	0	0	0	0	0	0	0	0	0	0	0	0	0	0	0	0	0	0	0	0	0	0	0	0	0	0	0	0	0	0	0
CG31288	34.7267	-1.24571	2.4	Up	0.434015	-2.8702	0.00410208	0.026	13.4	23.2	26.7	39.7	33.2	75.6	0	0	0	0	0	0	0	0	0	0	0	0	0	0	0	0	0	0	0	0	0	0	0	0	0	0	0	0	0	0	0	0	0	0	0
CG32104	55.9931	-1.2625	2.4	Up	0.264904	-4.76589	1.8802e-06	3.44e-05	29.1	36.6	37.6	92.3	85.9	68.9	0	0	0	0	0	0	0	0	0	0	0	0	0	0	0	0	0	0	0	0	0	0	0	0	0	0	0	0	0	0	0	0	0	0	0
AGO3	26.3736	-1.24813	2.4	Up	0.376562	-3.31453	0.000917984	0.00767	27.9	11.6	26.7	44.9	60.7	48.2	0	0	0	0	0	0	0	0	0	0	0	0	0	0	0	0	0	0	0	0	0	0	0	0	0	0	0	0	0	0	0	0	0	0	0
clos	78.5026	-1.26753	2.4	Up	0.270042	-4.69384	2.68124e-06	4.76e-05	60.4	53.6	47	141.5	153.4	95.4	0	0	0	0	0	0	0	0	0	0	0	0	0	0	0	0	0	0	0	0	0	0	0	0	0	0	0	0	0	0	0	0	0	0	0
Syt12	540.22	-1.29239	2.4	Up	0.346498	-3.72987	0.000191581	0.00201	442.7	386.1	423.4	1164.1	1358.9	544	0	0	0	0	0	0	0	0	0	0	0	0	0	0	0	0	0	0	0	0	0	0	0	0	0	0	0	0	0	0	0	0	0	0	0
mbf1	595.985	-1.2781	2.4	Up	0.118683	-10.769	4.81991e-27	6.56e-25	395.7	403.1	374.8	995.8	903.2	951	0	0	0	0	0	0	0	0	0	0	0	0	0	0	0	0	0	0	0	0	0	0	0	0	0	0	0	0	0	0	0	0	0	0	0
CG43351	54.8514	-1.26621	2.4	Up	0.459912	-2.75315	0.00590254	0.034	16.8	28.6	18.8	42.3	40.1	73.7	0	0	0	0	0	0	0	0	0	0	0	0	0	0	0	0	0	0	0	0	0	0	0	0	0	0	0	0	0	0	0	0	0	0	0
asRNA:CR43480	213.845	-1.27365	2.4	Up	0.213238	-5.97293	2.33029e-09	7.42e-08	161	163.5	131.7	395.2	443	271	0	0	0	0	0	0	0	0	0	0	0	0	0	0	0	0	0	0	0	0	0	0	0	0	0	0	0	0	0	0	0	0	0	0	0
DNApol-epsilon255	59.228	-1.2412	2.4	Up	0.276495	-4.48904	7.15455e-06	0.000115	36.9	48.3	32.9	84.6	119.1	81.2	0	0	0	0	0	0	0	0	0	0	0	0	0	0	0	0	0	0	0	0	0	0	0	0	0	0	0	0	0	0	0	0	0	0	0
lncRNA:CR43883	13.4257	-1.27875	2.4	Up	0.40989	-3.11974	0.00181009	0.013	10.1	10.7	9.4	26.7	27.5	19.8	0	0	0	0	0	0	0	0	0	0	0	0	0	0	0	0	0	0	0	0	0	0	0	0	0	0	0	0	0	0	0	0	0	0	0
jnj	148.724	-1.26591	2.4	Up	0.203325	-6.22603	4.78406e-10	1.65e-08	92.8	101	97.2	239.9	255.3	205.9	0	0	0	0	0	0	0	0	0	0	0	0	0	0	0	0	0	0	0	0	0	0	0	0	0	0	0	0	0	0	0	0	0	0	0
dmt	91.0706	-1.2546	2.4	Up	0.191418	-6.55426	5.59192e-11	2.11e-09	52.5	54.5	65.9	157	130.5	119	0	0	0	0	0	0	0	0	0	0	0	0	0	0	0	0	0	0	0	0	0	0	0	0	0	0	0	0	0	0	0	0	0	0	0
Tcs3	25.2962	-1.2909	2.4	Up	0.380285	-3.39456	0.000687385	0.006	15.7	10.7	15.7	41.4	37.8	21.7	0	0	0	0	0	0	0	0	0	0	0	0	0	0	0	0	0	0	0	0	0	0	0	0	0	0	0	0	0	0	0	0	0	0	0
Ge-1	431.7	-1.23563	2.4	Up	0.126239	-9.788	1.26777e-22	1.31e-20	269.4	251.1	297.9	695.5	665.1	556.3	0	0	0	0	0	0	0	0	0	0	0	0	0	0	0	0	0	0	0	0	0	0	0	0	0	0	0	0	0	0	0	0	0	0	0
mah	13.1947	-1.25393	2.4	Up	0.480265	-2.61092	0.00902987	0.048	3.4	14.3	7.8	21.6	21.8	19.8	0	0	0	0	0	0	0	0	0	0	0	0	0	0	0	0	0	0	0	0	0	0	0	0	0	0	0	0	0	0	0	0	0	0	0
Rb97D	548.639	-1.19147	2.3	Up	0.232759	-5.1189	3.07317e-07	6.59e-06	366.7	374.5	334	783.5	1065.8	610.1	0	0	0	0	0	0	0	0	0	0	0	0	0	0	0	0	0	0	0	0	0	0	0	0	0	0	0	0	0	0	0	0	0	0	0
Rbf	266.148	-1.229	2.3	Up	0.158665	-7.74591	9.49033e-15	5.46e-13	156.5	172.5	203.8	428.9	421.3	391	0	0	0	0	0	0	0	0	0	0	0	0	0	0	0	0	0	0	0	0	0	0	0	0	0	0	0	0	0	0	0	0	0	0	0
lncRNA:roX1	83.0282	-1.1715	2.3	Up	0.284273	-4.12106	3.77134e-05	0.000494	70.4	50.9	61.2	193.3	117.9	97.3	0	0	0	0	0	0	0	0	0	0	0	0	0	0	0	0	0	0	0	0	0	0	0	0	0	0	0	0	0	0	0	0	0	0	0
Gcn2	260.133	-1.18631	2.3	Up	0.133664	-8.87533	6.97248e-19	5.77e-17	176.6	162.7	147.4	401.2	350.3	359.8	0	0	0	0	0	0	0	0	0	0	0	0	0	0	0	0	0	0	0	0	0	0	0	0	0	0	0	0	0	0	0	0	0	0	0
CG3740	30.3861	-1.23163	2.3	Up	0.303325	-4.06041	4.8986e-05	0.000625	19	16.1	25.1	41.4	46.9	49.1	0	0	0	0	0	0	0	0	0	0	0	0	0	0	0	0	0	0	0	0	0	0	0	0	0	0	0	0	0	0	0	0	0	0	0
bip1	53.498	-1.20001	2.3	Up	0.258114	-4.64915	3.333e-06	5.79e-05	33.5	32.2	22	74.2	73.3	58.6	0	0	0	0	0	0	0	0	0	0	0	0	0	0	0	0	0	0	0	0	0	0	0	0	0	0	0	0	0	0	0	0	0	0	0
Sur	54.6231	-1.2249	2.3	Up	0.244728	-5.00514	5.58209e-07	1.14e-05	45.8	40.2	32.9	94.1	99.6	87.8	0	0	0	0	0	0	0	0	0	0	0	0	0	0	0	0	0	0	0	0	0	0	0	0	0	0	0	0	0	0	0	0	0	0	0
CG7246	29.434	-1.22402	2.3	Up	0.356759	-3.43093	0.000601511	0.00539	21.2	17.9	14.1	49.2	44.6	32.1	0	0	0	0	0	0	0	0	0	0	0	0	0	0	0	0	0	0	0	0	0	0	0	0	0	0	0	0	0	0	0	0	0	0	0
Pih1D1	487.815	-1.18813	2.3	Up	0.167198	-7.10611	1.19359e-12	5.67e-11	332	302.1	329.3	772.3	836.8	584.6	0	0	0	0	0	0	0	0	0	0	0	0	0	0	0	0	0	0	0	0	0	0	0	0	0	0	0	0	0	0	0	0	0	0	0
Ttc19	49.9669	-1.20261	2.3	Up	0.245053	-4.90756	9.22187e-07	1.78e-05	33.5	31.3	32.9	83.7	72.1	68	0	0	0	0	0	0	0	0	0	0	0	0	0	0	0	0	0	0	0	0	0	0	0	0	0	0	0	0	0	0	0	0	0	0	0
CG3107	1242.06	-1.19518	2.3	Up	0.120127	-9.94932	2.53915e-23	2.71e-21	803.8	724.8	826.4	1869.9	1941.6	1573.4	0	0	0	0	0	0	0	0	0	0	0	0	0	0	0	0	0	0	0	0	0	0	0	0	0	0	0	0	0	0	0	0	0	0	0
CG3434	46.6078	-1.18286	2.3	Up	0.283893	-4.16658	3.09197e-05	0.000416	26.8	21.4	34.5	71.6	53.8	56.7	0	0	0	0	0	0	0	0	0	0	0	0	0	0	0	0	0	0	0	0	0	0	0	0	0	0	0	0	0	0	0	0	0	0	0
CG11261	22.3993	-1.2222	2.3	Up	0.403188	-3.03134	0.0024347	0.017	7.8	17.9	9.4	25	24	35.9	0	0	0	0	0	0	0	0	0	0	0	0	0	0	0	0	0	0	0	0	0	0	0	0	0	0	0	0	0	0	0	0	0	0	0
CG9705	186.535	-1.17035	2.3	Up	0.160451	-7.29415	3.00559e-13	1.5e-11	105.1	138.5	117.6	252.8	303.4	263.5	0	0	0	0	0	0	0	0	0	0	0	0	0	0	0	0	0	0	0	0	0	0	0	0	0	0	0	0	0	0	0	0	0	0	0
CG6512	472.312	-1.19681	2.3	Up	0.118172	-10.1277	4.16331e-24	4.68e-22	323.1	306.5	287	759.4	651.4	693.2	0	0	0	0	0	0	0	0	0	0	0	0	0	0	0	0	0	0	0	0	0	0	0	0	0	0	0	0	0	0	0	0	0	0	0
Gem2	21.5148	-1.19059	2.3	Up	0.401702	-2.96387	0.00303801	0.02	12.3	18.8	12.5	38.8	42.4	20.8	0	0	0	0	0	0	0	0	0	0	0	0	0	0	0	0	0	0	0	0	0	0	0	0	0	0	0	0	0	0	0	0	0	0	0
CG7133	152.269	-1.2106	2.3	Up	0.159809	-7.57525	3.58429e-14	1.96e-12	106.2	94.7	95.7	220.9	243.8	222.9	0	0	0	0	0	0	0	0	0	0	0	0	0	0	0	0	0	0	0	0	0	0	0	0	0	0	0	0	0	0	0	0	0	0	0
CG14668	14.7458	-1.17991	2.3	Up	0.438515	-2.69071	0.00713011	0.04	15.7	15.2	7.8	29.3	29.8	31.2	0	0	0	0	0	0	0	0	0	0	0	0	0	0	0	0	0	0	0	0	0	0	0	0	0	0	0	0	0	0	0	0	0	0	0
CG12171	109.019	-1.18369	2.3	Up	0.244834	-4.83467	1.33368e-06	2.52e-05	61.5	70.6	67.4	138.1	113.3	201.2	0	0	0	0	0	0	0	0	0	0	0	0	0	0	0	0	0	0	0	0	0	0	0	0	0	0	0	0	0	0	0	0	0	0	0
Or98a	16.6767	-1.21543	2.3	Up	0.467306	-2.60092	0.00929735	0.049	17.9	17.9	7.8	34.5	44.6	25.5	0	0	0	0	0	0	0	0	0	0	0	0	0	0	0	0	0	0	0	0	0	0	0	0	0	0	0	0	0	0	0	0	0	0	0
dgt6	19.621	-1.21908	2.3	Up	0.358486	-3.40063	0.000672307	0.00588	13.4	10.7	12.5	27.6	29.8	27.4	0	0	0	0	0	0	0	0	0	0	0	0	0	0	0	0	0	0	0	0	0	0	0	0	0	0	0	0	0	0	0	0	0	0	0
CG17162	41.148	-1.21662	2.3	Up	0.262865	-4.62832	3.68647e-06	6.33e-05	27.9	23.2	36.1	67.3	69.8	60.4	0	0	0	0	0	0	0	0	0	0	0	0	0	0	0	0	0	0	0	0	0	0	0	0	0	0	0	0	0	0	0	0	0	0	0
CG12848	14.0857	-1.20663	2.3	Up	0.457099	-2.63975	0.00829674	0.045	12.3	5.4	6.3	17.3	14.9	22.7	0	0	0	0	0	0	0	0	0	0	0	0	0	0	0	0	0	0	0	0	0	0	0	0	0	0	0	0	0	0	0	0	0	0	0
CR14033	24.6633	-1.20074	2.3	Up	0.331653	-3.62048	0.000294056	0.00291	21.2	20.6	15.7	54.4	43.5	35.9	0	0	0	0	0	0	0	0	0	0	0	0	0	0	0	0	0	0	0	0	0	0	0	0	0	0	0	0	0	0	0	0	0	0	0
CG31998	2591.3	-1.20537	2.3	Up	0.256807	-4.69366	2.68361e-06	4.76e-05	1851.3	1752.5	1612	4229.1	5045.1	2755.8	0	0	0	0	0	0	0	0	0	0	0	0	0	0	0	0	0	0	0	0	0	0	0	0	0	0	0	0	0	0	0	0	0	0	0
CG32115	37.0472	-1.19505	2.3	Up	0.366571	-3.26008	0.0011138	0.00901	25.7	16.1	37.6	45.7	55	75.6	0	0	0	0	0	0	0	0	0	0	0	0	0	0	0	0	0	0	0	0	0	0	0	0	0	0	0	0	0	0	0	0	0	0	0
CG32756	72.6949	-1.1884	2.3	Up	0.254466	-4.67016	3.00962e-06	5.29e-05	45.8	49.2	48.6	117.4	115.6	94.4	0	0	0	0	0	0	0	0	0	0	0	0	0	0	0	0	0	0	0	0	0	0	0	0	0	0	0	0	0	0	0	0	0	0	0
CG32808	19.9424	-1.17578	2.3	Up	0.438482	-2.68147	0.00732992	0.041	5.6	12.5	22	28.5	40.1	18.9	0	0	0	0	0	0	0	0	0	0	0	0	0	0	0	0	0	0	0	0	0	0	0	0	0	0	0	0	0	0	0	0	0	0	0
CG33181	865.538	-1.21931	2.3	Up	0.179017	-6.81115	9.68204e-12	4.06e-10	520.9	529.1	475.1	1325.4	1379.5	850.9	0	0	0	0	0	0	0	0	0	0	0	0	0	0	0	0	0	0	0	0	0	0	0	0	0	0	0	0	0	0	0	0	0	0	0
Nox	40.4683	-1.21097	2.3	Up	0.320016	-3.78408	0.000154278	0.00168	35.8	18.8	39.2	76.8	80.1	54.8	0	0	0	0	0	0	0	0	0	0	0	0	0	0	0	0	0	0	0	0	0	0	0	0	0	0	0	0	0	0	0	0	0	0	0
PIG-Q	64.0921	-1.1721	2.3	Up	0.238635	-4.91168	9.03e-07	1.75e-05	34.7	35.7	43.9	92.3	80.1	81.2	0	0	0	0	0	0	0	0	0	0	0	0	0	0	0	0	0	0	0	0	0	0	0	0	0	0	0	0	0	0	0	0	0	0	0
mrn	21.2939	-1.19444	2.3	Up	0.361953	-3.29997	0.000966949	0.00801	13.4	14.3	9.4	31.1	29.8	26.4	0	0	0	0	0	0	0	0	0	0	0	0	0	0	0	0	0	0	0	0	0	0	0	0	0	0	0	0	0	0	0	0	0	0	0
Xrp1	3157.84	-1.20017	2.3	Up	0.125764	-9.54307	1.38659e-21	1.32e-19	2090.5	2198.5	1997.7	4942.7	5120.7	4388.6	0	0	0	0	0	0	0	0	0	0	0	0	0	0	0	0	0	0	0	0	0	0	0	0	0	0	0	0	0	0	0	0	0	0	0
alpha-Est5	87.5868	-1.19991	2.3	Up	0.320311	-3.74609	0.000179609	0.0019	38	59	65.9	140.7	148.8	83.1	0	0	0	0	0	0	0	0	0	0	0	0	0	0	0	0	0	0	0	0	0	0	0	0	0	0	0	0	0	0	0	0	0	0	0
scaRNA:PsiU5-44	14.7557	-1.18915	2.3	Up	0.454652	-2.61552	0.00890918	0.047	3.4	10.7	9.4	22.4	14.9	16.1	0	0	0	0	0	0	0	0	0	0	0	0	0	0	0	0	0	0	0	0	0	0	0	0	0	0	0	0	0	0	0	0	0	0	0
snmRNA:CR43701	14.6292	-1.21014	2.3	Up	0.421264	-2.87264	0.00407064	0.025	16.8	10.7	9.4	27.6	26.3	32.1	0	0	0	0	0	0	0	0	0	0	0	0	0	0	0	0	0	0	0	0	0	0	0	0	0	0	0	0	0	0	0	0	0	0	0
ana3	37.1884	-1.22854	2.3	Up	0.330671	-3.7153	0.000202959	0.00211	20.1	30.4	20.4	62.1	55	51.9	0	0	0	0	0	0	0	0	0	0	0	0	0	0	0	0	0	0	0	0	0	0	0	0	0	0	0	0	0	0	0	0	0	0	0
lncRNA:CR45557	66.1541	-1.22783	2.3	Up	0.44716	-2.74584	0.00603567	0.035	53.7	34	34.5	118.2	108.8	59.5	0	0	0	0	0	0	0	0	0	0	0	0	0	0	0	0	0	0	0	0	0	0	0	0	0	0	0	0	0	0	0	0	0	0	0
Nup214	303.899	-1.16244	2.2	Up	0.170636	-6.81241	9.59769e-12	4.05e-10	215.8	183.2	214.8	499.6	486.5	383.4	0	0	0	0	0	0	0	0	0	0	0	0	0	0	0	0	0	0	0	0	0	0	0	0	0	0	0	0	0	0	0	0	0	0	0
Hel25E	269.628	-1.12984	2.2	Up	0.180988	-6.24265	4.30216e-10	1.5e-08	154.3	168	172.5	422	334.3	323.9	0	0	0	0	0	0	0	0	0	0	0	0	0	0	0	0	0	0	0	0	0	0	0	0	0	0	0	0	0	0	0	0	0	0	0
spel1	156.217	-1.13439	2.2	Up	0.220151	-5.15277	2.56671e-07	5.57e-06	83.8	109	100.4	258	234.7	152	0	0	0	0	0	0	0	0	0	0	0	0	0	0	0	0	0	0	0	0	0	0	0	0	0	0	0	0	0	0	0	0	0	0	0
Vang	259.82	-1.1366	2.2	Up	0.21609	-5.25985	1.44175e-07	3.3e-06	190	168.9	181.9	410.7	452.2	325.8	0	0	0	0	0	0	0	0	0	0	0	0	0	0	0	0	0	0	0	0	0	0	0	0	0	0	0	0	0	0	0	0	0	0	0
snRNP-U1-70K	234.751	-1.1386	2.2	Up	0.23351	-4.87601	1.08252e-06	2.07e-05	173.3	149.2	142.7	319.3	440.7	267.3	0	0	0	0	0	0	0	0	0	0	0	0	0	0	0	0	0	0	0	0	0	0	0	0	0	0	0	0	0	0	0	0	0	0	0
JTBR	24.3782	-1.11023	2.2	Up	0.325359	-3.41231	0.000644159	0.0057	11.2	17	22	35.4	34.3	35.9	0	0	0	0	0	0	0	0	0	0	0	0	0	0	0	0	0	0	0	0	0	0	0	0	0	0	0	0	0	0	0	0	0	0	0
fz4	108.953	-1.14965	2.2	Up	0.26613	-4.31986	1.56126e-05	0.000229	76	86.7	76.8	152.7	251.9	130.3	0	0	0	0	0	0	0	0	0	0	0	0	0	0	0	0	0	0	0	0	0	0	0	0	0	0	0	0	0	0	0	0	0	0	0
xit	24.0515	-1.1675	2.2	Up	0.352674	-3.31044	0.000931503	0.00776	12.3	11.6	12.5	29.3	27.5	24.6	0	0	0	0	0	0	0	0	0	0	0	0	0	0	0	0	0	0	0	0	0	0	0	0	0	0	0	0	0	0	0	0	0	0	0
CG1575	34.9233	-1.12449	2.2	Up	0.313356	-3.58854	0.000332541	0.00324	19	18.8	22	41.4	40.1	47.2	0	0	0	0	0	0	0	0	0	0	0	0	0	0	0	0	0	0	0	0	0	0	0	0	0	0	0	0	0	0	0	0	0	0	0
CG5776	46.6042	-1.1547	2.2	Up	0.274543	-4.20588	2.6007e-05	0.000359	25.7	21.4	42.3	77.7	63	50.1	0	0	0	0	0	0	0	0	0	0	0	0	0	0	0	0	0	0	0	0	0	0	0	0	0	0	0	0	0	0	0	0	0	0	0
BuGZ	1570.12	-1.10654	2.2	Up	0.260133	-4.25372	2.10244e-05	0.000296	1093.3	1132.3	1074.1	2540.4	3013.1	1553.5	0	0	0	0	0	0	0	0	0	0	0	0	0	0	0	0	0	0	0	0	0	0	0	0	0	0	0	0	0	0	0	0	0	0	0
CG17486	476.325	-1.14727	2.2	Up	0.118355	-9.69347	3.21424e-22	3.2e-20	339.8	311	332.4	781.8	726.9	664.9	0	0	0	0	0	0	0	0	0	0	0	0	0	0	0	0	0	0	0	0	0	0	0	0	0	0	0	0	0	0	0	0	0	0	0
CG13185	681.375	-1.12967	2.2	Up	0.170137	-6.63978	3.14162e-11	1.23e-09	438.2	367.3	478.3	953.5	1046.3	801.8	0	0	0	0	0	0	0	0	0	0	0	0	0	0	0	0	0	0	0	0	0	0	0	0	0	0	0	0	0	0	0	0	0	0	0
Asciz	33.8813	-1.12507	2.2	Up	0.275532	-4.08327	4.44059e-05	0.000573	25.7	22.3	28.2	47.5	60.7	56.7	0	0	0	0	0	0	0	0	0	0	0	0	0	0	0	0	0	0	0	0	0	0	0	0	0	0	0	0	0	0	0	0	0	0	0
CG10469	14.8222	-1.11924	2.2	Up	0.430732	-2.59845	0.00936447	0.049	7.8	11.6	11	19.8	22.9	23.6	0	0	0	0	0	0	0	0	0	0	0	0	0	0	0	0	0	0	0	0	0	0	0	0	0	0	0	0	0	0	0	0	0	0	0
CG11658	914.054	-1.16263	2.2	Up	0.137201	-8.47389	2.37329e-17	1.68e-15	750.1	622	688.4	1411.7	1658.8	1540.3	0	0	0	0	0	0	0	0	0	0	0	0	0	0	0	0	0	0	0	0	0	0	0	0	0	0	0	0	0	0	0	0	0	0	0
CG13025	52.6745	-1.11757	2.2	Up	0.311195	-3.59123	0.000329125	0.00321	39.1	24.1	50.2	85.4	98.5	56.7	0	0	0	0	0	0	0	0	0	0	0	0	0	0	0	0	0	0	0	0	0	0	0	0	0	0	0	0	0	0	0	0	0	0	0
CG5955	107.277	-1.15656	2.2	Up	0.293836	-3.93606	8.28314e-05	0.000987	48.1	49.2	65.9	115.6	97.3	146.4	0	0	0	0	0	0	0	0	0	0	0	0	0	0	0	0	0	0	0	0	0	0	0	0	0	0	0	0	0	0	0	0	0	0	0
CG17279	20.2946	-1.12315	2.2	Up	0.355366	-3.16054	0.00157475	0.012	12.3	15.2	15.7	30.2	36.6	27.4	0	0	0	0	0	0	0	0	0	0	0	0	0	0	0	0	0	0	0	0	0	0	0	0	0	0	0	0	0	0	0	0	0	0	0
RpS27	985.086	-1.1472	2.2	Up	0.235059	-4.88049	1.0582e-06	2.03e-05	494.1	671.2	619.4	1372	1129.9	1450.6	0	0	0	0	0	0	0	0	0	0	0	0	0	0	0	0	0	0	0	0	0	0	0	0	0	0	0	0	0	0	0	0	0	0	0
c11.1	886.676	-1.12833	2.2	Up	0.105749	-10.6698	1.40859e-26	1.86e-24	623.8	637.2	624.1	1408.3	1489.4	1226.8	0	0	0	0	0	0	0	0	0	0	0	0	0	0	0	0	0	0	0	0	0	0	0	0	0	0	0	0	0	0	0	0	0	0	0
CG31633	82.7477	-1.12567	2.2	Up	0.223052	-5.04666	4.49607e-07	9.35e-06	60.4	50.9	70.6	121.7	119.1	150.2	0	0	0	0	0	0	0	0	0	0	0	0	0	0	0	0	0	0	0	0	0	0	0	0	0	0	0	0	0	0	0	0	0	0	0
CG32006	22.8623	-1.12124	2.2	Up	0.358558	-3.12709	0.00176547	0.013	15.7	21.4	17.2	52.6	40.1	26.4	0	0	0	0	0	0	0	0	0	0	0	0	0	0	0	0	0	0	0	0	0	0	0	0	0	0	0	0	0	0	0	0	0	0	0
snoRNA:185	1844.24	-1.15179	2.2	Up	0.207729	-5.54467	2.94504e-08	7.91e-07	987.1	1110	1229.4	2723.3	2172.8	2490.4	0	0	0	0	0	0	0	0	0	0	0	0	0	0	0	0	0	0	0	0	0	0	0	0	0	0	0	0	0	0	0	0	0	0	0
snoRNA:Psi28S-3305b	24.8257	-1.10751	2.2	Up	0.367511	-3.01353	0.00258226	0.018	11.2	9.8	17.2	31.9	22.9	23.6	0	0	0	0	0	0	0	0	0	0	0	0	0	0	0	0	0	0	0	0	0	0	0	0	0	0	0	0	0	0	0	0	0	0	0
pan	7337	-1.15821	2.2	Up	0.233767	-4.95457	7.24897e-07	1.45e-05	5330.2	5683	4759.1	12615.6	14590.5	7999.1	0	0	0	0	0	0	0	0	0	0	0	0	0	0	0	0	0	0	0	0	0	0	0	0	0	0	0	0	0	0	0	0	0	0	0
snoRNA:Me18S-G1358b	15.5509	-1.12696	2.2	Up	0.411757	-2.73696	0.00620104	0.036	12.3	8	17.2	27.6	26.3	24.6	0	0	0	0	0	0	0	0	0	0	0	0	0	0	0	0	0	0	0	0	0	0	0	0	0	0	0	0	0	0	0	0	0	0	0
Pde9	2157.49	-1.12943	2.2	Up	0.329901	-3.42356	0.000618071	0.00551	1388.4	1537.1	1282.7	2910.6	4519.7	1779.2	0	0	0	0	0	0	0	0	0	0	0	0	0	0	0	0	0	0	0	0	0	0	0	0	0	0	0	0	0	0	0	0	0	0	0
E(var)3-9	133.888	-1.1142	2.2	Up	0.193343	-5.76284	8.2711e-09	2.38e-07	85	92	106.6	193.3	229	188.9	0	0	0	0	0	0	0	0	0	0	0	0	0	0	0	0	0	0	0	0	0	0	0	0	0	0	0	0	0	0	0	0	0	0	0
lncRNA:CR44831	34.4897	-1.15822	2.2	Up	0.277124	-4.17944	2.92234e-05	0.000397	22.4	30.4	17.2	55.2	50.4	55.7	0	0	0	0	0	0	0	0	0	0	0	0	0	0	0	0	0	0	0	0	0	0	0	0	0	0	0	0	0	0	0	0	0	0	0
lncRNA:CR45018	107.435	-1.1292	2.2	Up	0.232914	-4.84815	1.24617e-06	2.37e-05	68.2	92	92.5	201.1	211.8	139.8	0	0	0	0	0	0	0	0	0	0	0	0	0	0	0	0	0	0	0	0	0	0	0	0	0	0	0	0	0	0	0	0	0	0	0
gammaSnap2	110.39	-1.16651	2.2	Up	0.173711	-6.71524	1.87751e-11	7.62e-10	70.4	75.1	72.1	179.5	167.1	142.6	0	0	0	0	0	0	0	0	0	0	0	0	0	0	0	0	0	0	0	0	0	0	0	0	0	0	0	0	0	0	0	0	0	0	0
lncRNA:CR45203	20.8995	-1.14775	2.2	Up	0.431498	-2.65991	0.00781618	0.043	21.2	17	12.5	37.1	55	22.7	0	0	0	0	0	0	0	0	0	0	0	0	0	0	0	0	0	0	0	0	0	0	0	0	0	0	0	0	0	0	0	0	0	0	0
CG45218	44.3176	-1.11604	2.2	Up	0.288612	-3.86693	0.000110214	0.00126	43.6	31.3	23.5	65.6	90.4	61.4	0	0	0	0	0	0	0	0	0	0	0	0	0	0	0	0	0	0	0	0	0	0	0	0	0	0	0	0	0	0	0	0	0	0	0
lncRNA:CR45447	24.4832	-1.16395	2.2	Up	0.406491	-2.86341	0.00419105	0.026	17.9	20.6	23.5	45.7	60.7	32.1	0	0	0	0	0	0	0	0	0	0	0	0	0	0	0	0	0	0	0	0	0	0	0	0	0	0	0	0	0	0	0	0	0	0	0
Pol32	33.1063	-1.11002	2.2	Up	0.338955	-3.27481	0.00105733	0.00865	16.8	25.9	22	57.8	51.5	31.2	0	0	0	0	0	0	0	0	0	0	0	0	0	0	0	0	0	0	0	0	0	0	0	0	0	0	0	0	0	0	0	0	0	0	0
Met	419.876	-1.06561	2.1	Up	0.228578	-4.6619	3.133e-06	5.49e-05	289.5	310.1	293.2	649.8	788.8	432.5	0	0	0	0	0	0	0	0	0	0	0	0	0	0	0	0	0	0	0	0	0	0	0	0	0	0	0	0	0	0	0	0	0	0	0
Xpc	823.621	-1.08839	2.1	Up	0.140246	-7.76056	8.45562e-15	4.89e-13	600.3	612.2	544.1	1290.9	1369.2	1082.3	0	0	0	0	0	0	0	0	0	0	0	0	0	0	0	0	0	0	0	0	0	0	0	0	0	0	0	0	0	0	0	0	0	0	0
bnl	367.407	-1.07124	2.1	Up	0.274337	-3.90481	9.42979e-05	0.00111	391.3	288.7	354.4	740.4	913.6	518.5	0	0	0	0	0	0	0	0	0	0	0	0	0	0	0	0	0	0	0	0	0	0	0	0	0	0	0	0	0	0	0	0	0	0	0
His3.3A	285.42	-1.05487	2.1	Up	0.190612	-5.53413	3.12779e-08	8.33e-07	192.3	167.1	175.6	379.7	336.6	393.8	0	0	0	0	0	0	0	0	0	0	0	0	0	0	0	0	0	0	0	0	0	0	0	0	0	0	0	0	0	0	0	0	0	0	0
Rad9	14.6711	-1.07098	2.1	Up	0.411117	-2.60505	0.00918616	0.048	11.2	8.9	7.8	18.1	20.6	20.8	0	0	0	0	0	0	0	0	0	0	0	0	0	0	0	0	0	0	0	0	0	0	0	0	0	0	0	0	0	0	0	0	0	0	0
Hsc70Cb	861.565	-1.09798	2.1	Up	0.149445	-7.34701	2.02689e-13	1.03e-11	613.7	857	644.5	1295.2	1564.9	1680.1	0	0	0	0	0	0	0	0	0	0	0	0	0	0	0	0	0	0	0	0	0	0	0	0	0	0	0	0	0	0	0	0	0	0	0
CG3342	32.2134	-1.06089	2.1	Up	0.305129	-3.47684	0.00050736	0.00468	20.1	20.6	22	44.9	44.6	40.6	0	0	0	0	0	0	0	0	0	0	0	0	0	0	0	0	0	0	0	0	0	0	0	0	0	0	0	0	0	0	0	0	0	0	0
CG10958	51.9523	-1.06662	2.1	Up	0.281132	-3.79402	0.000148225	0.00163	42.5	25.9	32.9	70.8	71	68.9	0	0	0	0	0	0	0	0	0	0	0	0	0	0	0	0	0	0	0	0	0	0	0	0	0	0	0	0	0	0	0	0	0	0	0
Rbm13	66.9126	-1.09231	2.1	Up	0.247701	-4.40981	1.03459e-05	0.00016	39.1	34	36.1	80.2	72.1	79.3	0	0	0	0	0	0	0	0	0	0	0	0	0	0	0	0	0	0	0	0	0	0	0	0	0	0	0	0	0	0	0	0	0	0	0
CG1703	222.417	-1.0557	2.1	Up	0.201968	-5.22706	1.72223e-07	3.9e-06	138.6	136.7	159.9	290.8	235.8	373	0	0	0	0	0	0	0	0	0	0	0	0	0	0	0	0	0	0	0	0	0	0	0	0	0	0	0	0	0	0	0	0	0	0	0
AnxB11	340.236	-1.05188	2.1	Up	0.125437	-8.3857	5.04243e-17	3.47e-15	222.5	247.6	261.9	524.6	447.6	538.3	0	0	0	0	0	0	0	0	0	0	0	0	0	0	0	0	0	0	0	0	0	0	0	0	0	0	0	0	0	0	0	0	0	0	0
CG14229	60.6119	-1.09089	2.1	Up	0.251014	-4.34595	1.38672e-05	0.000206	38	41.1	32.9	96.6	71	72.7	0	0	0	0	0	0	0	0	0	0	0	0	0	0	0	0	0	0	0	0	0	0	0	0	0	0	0	0	0	0	0	0	0	0	0
THADA	47.2477	-1.04198	2.1	Up	0.275495	-3.78222	0.000155438	0.00169	27.9	32.2	28.2	64.7	69.8	49.1	0	0	0	0	0	0	0	0	0	0	0	0	0	0	0	0	0	0	0	0	0	0	0	0	0	0	0	0	0	0	0	0	0	0	0
CG2794	56.7111	-1.07847	2.1	Up	0.256876	-4.19841	2.68801e-05	0.000369	38	39.3	20.4	64.7	74.4	74.6	0	0	0	0	0	0	0	0	0	0	0	0	0	0	0	0	0	0	0	0	0	0	0	0	0	0	0	0	0	0	0	0	0	0	0
CG15439	125.732	-1.03844	2.1	Up	0.172739	-6.01159	1.83718e-09	5.89e-08	100.6	72.4	92.5	186.4	179.7	173.8	0	0	0	0	0	0	0	0	0	0	0	0	0	0	0	0	0	0	0	0	0	0	0	0	0	0	0	0	0	0	0	0	0	0	0
CG9147	34.1506	-1.04812	2.1	Up	0.288032	-3.63891	0.000273791	0.00275	23.5	27.7	12.5	49.2	37.8	50.1	0	0	0	0	0	0	0	0	0	0	0	0	0	0	0	0	0	0	0	0	0	0	0	0	0	0	0	0	0	0	0	0	0	0	0
CG6686	275.992	-1.09848	2.1	Up	0.141398	-7.76867	7.93132e-15	4.61e-13	203.5	185	159.9	444.4	396.1	340	0	0	0	0	0	0	0	0	0	0	0	0	0	0	0	0	0	0	0	0	0	0	0	0	0	0	0	0	0	0	0	0	0	0	0
tomboy40	27.1289	-1.0696	2.1	Up	0.358558	-2.98308	0.00285368	0.019	26.8	15.2	18.8	44	58.4	25.5	0	0	0	0	0	0	0	0	0	0	0	0	0	0	0	0	0	0	0	0	0	0	0	0	0	0	0	0	0	0	0	0	0	0	0
CG1882	530.795	-1.04425	2.1	Up	0.119428	-8.74383	2.25344e-18	1.76e-16	334.3	378	362.2	764.5	708.6	743.2	0	0	0	0	0	0	0	0	0	0	0	0	0	0	0	0	0	0	0	0	0	0	0	0	0	0	0	0	0	0	0	0	0	0	0
trsn	27.0782	-1.04027	2.1	Up	0.370409	-2.80843	0.00497837	0.03	19	12.5	22	45.7	26.3	34	0	0	0	0	0	0	0	0	0	0	0	0	0	0	0	0	0	0	0	0	0	0	0	0	0	0	0	0	0	0	0	0	0	0	0
Cyp9h1	38.5592	-1.09203	2.1	Up	0.372828	-2.92905	0.00339999	0.022	21.2	23.2	17.2	54.4	37.8	40.6	0	0	0	0	0	0	0	0	0	0	0	0	0	0	0	0	0	0	0	0	0	0	0	0	0	0	0	0	0	0	0	0	0	0	0
Mes4	32.4428	-1.05578	2.1	Up	0.295861	-3.5685	0.000359033	0.00348	19	21.4	26.7	50.9	43.5	42.5	0	0	0	0	0	0	0	0	0	0	0	0	0	0	0	0	0	0	0	0	0	0	0	0	0	0	0	0	0	0	0	0	0	0	0
Pask	273.555	-1.09488	2.1	Up	0.164604	-6.6516	2.89924e-11	1.15e-09	186.7	188.6	180.3	450.4	409.8	327.7	0	0	0	0	0	0	0	0	0	0	0	0	0	0	0	0	0	0	0	0	0	0	0	0	0	0	0	0	0	0	0	0	0	0	0
DopEcR	2578.6	-1.04328	2.1	Up	0.2595	-4.02034	5.81151e-05	0.000716	1929.5	1950.9	1582.2	3666.5	5187.1	2409.2	0	0	0	0	0	0	0	0	0	0	0	0	0	0	0	0	0	0	0	0	0	0	0	0	0	0	0	0	0	0	0	0	0	0	0
IscU	513.958	-1.04553	2.1	Up	0.188919	-5.53425	3.12557e-08	8.33e-07	297.4	320.8	348.1	778.3	561	650.7	0	0	0	0	0	0	0	0	0	0	0	0	0	0	0	0	0	0	0	0	0	0	0	0	0	0	0	0	0	0	0	0	0	0	0
Elp1	202.391	-1.06316	2.1	Up	0.158252	-6.71816	1.84036e-11	7.5e-10	119.6	112.6	153.7	271.8	279.3	244.6	0	0	0	0	0	0	0	0	0	0	0	0	0	0	0	0	0	0	0	0	0	0	0	0	0	0	0	0	0	0	0	0	0	0	0
Sdr	118.965	-1.04721	2.1	Up	0.191542	-5.46728	4.5699e-08	1.18e-06	50.3	69.7	70.6	146.7	111	133.2	0	0	0	0	0	0	0	0	0	0	0	0	0	0	0	0	0	0	0	0	0	0	0	0	0	0	0	0	0	0	0	0	0	0	0
CG5793	148.691	-1.09322	2.1	Up	0.24815	-4.40549	1.05546e-05	0.000162	86.1	82.2	92.5	182.9	168.3	203	0	0	0	0	0	0	0	0	0	0	0	0	0	0	0	0	0	0	0	0	0	0	0	0	0	0	0	0	0	0	0	0	0	0	0
EloA	265.439	-1.08698	2.1	Up	0.153394	-7.08618	1.37868e-12	6.47e-11	195.6	177	177.2	380.5	451.1	339	0	0	0	0	0	0	0	0	0	0	0	0	0	0	0	0	0	0	0	0	0	0	0	0	0	0	0	0	0	0	0	0	0	0	0
Zip99C	405.835	-1.0627	2.1	Up	0.123176	-8.62754	6.26876e-18	4.71e-16	329.8	266.3	293.2	560.9	609	684.7	0	0	0	0	0	0	0	0	0	0	0	0	0	0	0	0	0	0	0	0	0	0	0	0	0	0	0	0	0	0	0	0	0	0	0
rept	35.5753	-1.06734	2.1	Up	0.364849	-2.92542	0.00343996	0.022	21.2	16.1	18.8	47.5	22.9	45.3	0	0	0	0	0	0	0	0	0	0	0	0	0	0	0	0	0	0	0	0	0	0	0	0	0	0	0	0	0	0	0	0	0	0	0
Ugt302C1	262.09	-1.05589	2.1	Up	0.228032	-4.63046	3.64851e-06	6.28e-05	157.6	223.4	207	433.2	299.9	488.3	0	0	0	0	0	0	0	0	0	0	0	0	0	0	0	0	0	0	0	0	0	0	0	0	0	0	0	0	0	0	0	0	0	0	0
Gclc	829.784	-1.06709	2.1	Up	0.0868506	-12.2864	1.07117e-34	2.12e-32	561.2	631.8	544.1	1259	1236.4	1160.7	0	0	0	0	0	0	0	0	0	0	0	0	0	0	0	0	0	0	0	0	0	0	0	0	0	0	0	0	0	0	0	0	0	0	0
NfI	2224.8	-1.0768	2.1	Up	0.259821	-4.14441	3.40687e-05	0.000451	1564	1597	1561.8	3426.6	4314.8	2222.2	0	0	0	0	0	0	0	0	0	0	0	0	0	0	0	0	0	0	0	0	0	0	0	0	0	0	0	0	0	0	0	0	0	0	0
lncRNA:CR30055	257.111	-1.07501	2.1	Up	0.135785	-7.91704	2.43223e-15	1.45e-13	181.1	185.9	177.2	392.6	421.3	336.2	0	0	0	0	0	0	0	0	0	0	0	0	0	0	0	0	0	0	0	0	0	0	0	0	0	0	0	0	0	0	0	0	0	0	0
CG30373	68.9703	-1.03655	2.1	Up	0.237369	-4.36681	1.26071e-05	0.00019	47	42	39.2	101	79	83.1	0	0	0	0	0	0	0	0	0	0	0	0	0	0	0	0	0	0	0	0	0	0	0	0	0	0	0	0	0	0	0	0	0	0	0
CG31075	70.2797	-1.05301	2.1	Up	0.32025	-3.2881	0.00100866	0.00831	57	37.5	36.1	72.5	61.8	136.9	0	0	0	0	0	0	0	0	0	0	0	0	0	0	0	0	0	0	0	0	0	0	0	0	0	0	0	0	0	0	0	0	0	0	0
CG31510	463.711	-1.05112	2.1	Up	0.238149	-4.41369	1.01625e-05	0.000157	353.3	367.3	299.5	698.1	890.7	529.8	0	0	0	0	0	0	0	0	0	0	0	0	0	0	0	0	0	0	0	0	0	0	0	0	0	0	0	0	0	0	0	0	0	0	0
CG32669	41.6084	-1.03608	2.1	Up	0.248182	-4.17469	2.9839e-05	0.000405	35.8	25	28.2	61.3	63	57.6	0	0	0	0	0	0	0	0	0	0	0	0	0	0	0	0	0	0	0	0	0	0	0	0	0	0	0	0	0	0	0	0	0	0	0
CG33230	86.5768	-1.06135	2.1	Up	0.196834	-5.39213	6.96288e-08	1.7e-06	59.2	54.5	53.3	127.7	113.3	107.7	0	0	0	0	0	0	0	0	0	0	0	0	0	0	0	0	0	0	0	0	0	0	0	0	0	0	0	0	0	0	0	0	0	0	0
CG33635	39.8067	-1.1038	2.1	Up	0.323349	-3.41364	0.000641005	0.00568	17.9	23.2	28.2	62.1	52.7	32.1	0	0	0	0	0	0	0	0	0	0	0	0	0	0	0	0	0	0	0	0	0	0	0	0	0	0	0	0	0	0	0	0	0	0	0
CG18003	112.548	-1.06165	2.1	Up	0.284491	-3.73176	0.000190145	0.002	48.1	57.2	67.4	109.6	100.7	147.3	0	0	0	0	0	0	0	0	0	0	0	0	0	0	0	0	0	0	0	0	0	0	0	0	0	0	0	0	0	0	0	0	0	0	0
Uhg5	46.1469	-1.04017	2.1	Up	0.288144	-3.60988	0.000306339	0.00302	15.7	34	23.5	51.8	44.6	56.7	0	0	0	0	0	0	0	0	0	0	0	0	0	0	0	0	0	0	0	0	0	0	0	0	0	0	0	0	0	0	0	0	0	0	0
snoRNA:Psi28S-2179	129.401	-1.08134	2.1	Up	0.208095	-5.19637	2.03223e-07	4.54e-06	80.5	95.6	81.5	190.7	158	198.3	0	0	0	0	0	0	0	0	0	0	0	0	0	0	0	0	0	0	0	0	0	0	0	0	0	0	0	0	0	0	0	0	0	0	0
RpII140	324.256	-1.0631	2.1	Up	0.142128	-7.47988	7.43892e-14	3.89e-12	205.7	202	218	473.7	392.7	435.4	0	0	0	0	0	0	0	0	0	0	0	0	0	0	0	0	0	0	0	0	0	0	0	0	0	0	0	0	0	0	0	0	0	0	0
Pfas	517.266	-0.977307	2	Up	0.165911	-5.89057	3.84867e-09	1.16e-07	285.1	327.1	349.7	664.4	601	624.2	0	0	0	0	0	0	0	0	0	0	0	0	0	0	0	0	0	0	0	0	0	0	0	0	0	0	0	0	0	0	0	0	0	0	0
Gart	550.718	-1.025	2	Up	0.190851	-5.37066	7.84484e-08	1.9e-06	282.8	354.8	362.2	628.2	741.8	663.9	0	0	0	0	0	0	0	0	0	0	0	0	0	0	0	0	0	0	0	0	0	0	0	0	0	0	0	0	0	0	0	0	0	0	0
hay	129.6	-0.996264	2	Up	0.156046	-6.38442	1.72044e-10	6.25e-09	106.2	88.5	94.1	188.1	192.3	194.5	0	0	0	0	0	0	0	0	0	0	0	0	0	0	0	0	0	0	0	0	0	0	0	0	0	0	0	0	0	0	0	0	0	0	0
tam	26.3815	-1.00197	2	Up	0.335146	-2.98966	0.00279288	0.019	22.4	20.6	12.5	29.3	37.8	47.2	0	0	0	0	0	0	0	0	0	0	0	0	0	0	0	0	0	0	0	0	0	0	0	0	0	0	0	0	0	0	0	0	0	0	0
Pabp2	220.137	-1.01812	2	Up	0.135144	-7.5336	4.93607e-14	2.62e-12	158.7	135.8	166.2	307.2	285.1	331.5	0	0	0	0	0	0	0	0	0	0	0	0	0	0	0	0	0	0	0	0	0	0	0	0	0	0	0	0	0	0	0	0	0	0	0
sinu	281.408	-0.970774	2	Up	0.164617	-5.89715	3.69838e-09	1.12e-07	195.6	177.8	202.3	427.1	397.2	300.3	0	0	0	0	0	0	0	0	0	0	0	0	0	0	0	0	0	0	0	0	0	0	0	0	0	0	0	0	0	0	0	0	0	0	0
klu	79.7833	-0.966591	2	Up	0.232215	-4.16248	3.14809e-05	0.00042	50.3	59.9	64.3	126.8	104.2	107.7	0	0	0	0	0	0	0	0	0	0	0	0	0	0	0	0	0	0	0	0	0	0	0	0	0	0	0	0	0	0	0	0	0	0	0
Mcm2	21.6018	-0.997979	2	Up	0.373449	-2.67233	0.00753268	0.042	12.3	16.1	12.5	25	20.6	36.8	0	0	0	0	0	0	0	0	0	0	0	0	0	0	0	0	0	0	0	0	0	0	0	0	0	0	0	0	0	0	0	0	0	0	0
kraken	141.813	-0.997041	2	Up	0.181578	-5.49099	4e-08	1.04e-06	86.1	118	97.2	214	178.6	211.5	0	0	0	0	0	0	0	0	0	0	0	0	0	0	0	0	0	0	0	0	0	0	0	0	0	0	0	0	0	0	0	0	0	0	0
ytr	460.974	-0.992043	2	Up	0.165306	-6.00124	2e-09	6.26e-08	241.5	317.3	332.4	659.3	538.1	570.4	0	0	0	0	0	0	0	0	0	0	0	0	0	0	0	0	0	0	0	0	0	0	0	0	0	0	0	0	0	0	0	0	0	0	0
Actbeta	1007.32	-0.996699	2	Up	0.192389	-5.18063	2.21134e-07	4.87e-06	715.5	714.1	696.2	1501.4	1720.6	1021.8	0	0	0	0	0	0	0	0	0	0	0	0	0	0	0	0	0	0	0	0	0	0	0	0	0	0	0	0	0	0	0	0	0	0	0
RpII33	27.2525	-0.981113	2	Up	0.338352	-2.89968	0.00373541	0.024	14.5	15.2	22	33.7	37.8	28.3	0	0	0	0	0	0	0	0	0	0	0	0	0	0	0	0	0	0	0	0	0	0	0	0	0	0	0	0	0	0	0	0	0	0	0
Cand1	497.57	-1.02705	2	Up	0.0988876	-10.3861	2.86919e-25	3.52e-23	356.6	359.3	357.5	719.7	718.9	748.9	0	0	0	0	0	0	0	0	0	0	0	0	0	0	0	0	0	0	0	0	0	0	0	0	0	0	0	0	0	0	0	0	0	0	0
ECSIT	44.0212	-0.989979	2	Up	0.280907	-3.52423	0.000424719	0.004	26.8	24.1	29.8	56.1	57.2	45.3	0	0	0	0	0	0	0	0	0	0	0	0	0	0	0	0	0	0	0	0	0	0	0	0	0	0	0	0	0	0	0	0	0	0	0
CG16853	32.193	-1.00284	2	Up	0.362429	-2.76698	0.00565776	0.033	31.3	28.6	18.8	38.8	67.5	54.8	0	0	0	0	0	0	0	0	0	0	0	0	0	0	0	0	0	0	0	0	0	0	0	0	0	0	0	0	0	0	0	0	0	0	0
CG15365	59.8453	-0.975191	2	Up	0.340021	-2.86803	0.00413033	0.026	53.7	42.9	37.6	65.6	121.3	79.3	0	0	0	0	0	0	0	0	0	0	0	0	0	0	0	0	0	0	0	0	0	0	0	0	0	0	0	0	0	0	0	0	0	0	0
CG12177	63.1026	-0.971823	2	Up	0.290138	-3.34951	0.000809534	0.0069	51.4	34	54.9	95.8	74.4	100.1	0	0	0	0	0	0	0	0	0	0	0	0	0	0	0	0	0	0	0	0	0	0	0	0	0	0	0	0	0	0	0	0	0	0	0
Ada3	183.994	-1.02994	2	Up	0.174414	-5.90511	3.52404e-09	1.08e-07	130.8	124.2	136.4	279.6	308	210.6	0	0	0	0	0	0	0	0	0	0	0	0	0	0	0	0	0	0	0	0	0	0	0	0	0	0	0	0	0	0	0	0	0	0	0
Alr	79.6408	-1.02496	2	Up	0.234844	-4.36444	1.27449e-05	0.000192	43.6	51.8	56.5	120.8	87	98.2	0	0	0	0	0	0	0	0	0	0	0	0	0	0	0	0	0	0	0	0	0	0	0	0	0	0	0	0	0	0	0	0	0	0	0
CG11007	64.1853	-0.963971	2	Up	0.238797	-4.03678	5.41901e-05	0.000676	41.4	36.6	51.7	93.2	71	83.1	0	0	0	0	0	0	0	0	0	0	0	0	0	0	0	0	0	0	0	0	0	0	0	0	0	0	0	0	0	0	0	0	0	0	0
Rae1	48.3419	-0.99518	2	Up	0.332533	-2.99273	0.00276499	0.019	31.3	28.6	36.1	81.1	46.9	60.4	0	0	0	0	0	0	0	0	0	0	0	0	0	0	0	0	0	0	0	0	0	0	0	0	0	0	0	0	0	0	0	0	0	0	0
CG13579	153.366	-1.03135	2	Up	0.316094	-3.26279	0.00110322	0.00895	101.7	144.8	90.9	219.2	322.8	153	0	0	0	0	0	0	0	0	0	0	0	0	0	0	0	0	0	0	0	0	0	0	0	0	0	0	0	0	0	0	0	0	0	0	0
CG9380	65.0795	-1.03258	2	Up	0.273463	-3.77593	0.000159412	0.00173	38	34.9	34.5	81.1	90.4	49.1	0	0	0	0	0	0	0	0	0	0	0	0	0	0	0	0	0	0	0	0	0	0	0	0	0	0	0	0	0	0	0	0	0	0	0
CG9119	235.336	-1.00157	2	Up	0.255096	-3.92624	8.62838e-05	0.00102	139.7	145.7	170.9	279.6	224.4	406.1	0	0	0	0	0	0	0	0	0	0	0	0	0	0	0	0	0	0	0	0	0	0	0	0	0	0	0	0	0	0	0	0	0	0	0
Sse	68.0644	-0.970752	2	Up	0.373447	-2.59944	0.00933768	0.049	55.9	56.3	54.9	86.3	154.5	87.8	0	0	0	0	0	0	0	0	0	0	0	0	0	0	0	0	0	0	0	0	0	0	0	0	0	0	0	0	0	0	0	0	0	0	0
Pbgs	60.3389	-0.965301	2	Up	0.253907	-3.80178	0.000143659	0.00158	39.1	41.1	51.7	84.6	71	98.2	0	0	0	0	0	0	0	0	0	0	0	0	0	0	0	0	0	0	0	0	0	0	0	0	0	0	0	0	0	0	0	0	0	0	0
IleRS-m	37.1151	-1.02103	2	Up	0.278219	-3.6699	0.000242645	0.00248	20.1	30.4	18.8	44	50.4	51	0	0	0	0	0	0	0	0	0	0	0	0	0	0	0	0	0	0	0	0	0	0	0	0	0	0	0	0	0	0	0	0	0	0	0
CG6843	61.5404	-0.998631	2	Up	0.227998	-4.38	1.18678e-05	0.00018	51.4	34	45.5	86.3	76.7	94.4	0	0	0	0	0	0	0	0	0	0	0	0	0	0	0	0	0	0	0	0	0	0	0	0	0	0	0	0	0	0	0	0	0	0	0
PIG-F	81.7865	-1.0087	2	Up	0.228214	-4.41998	9.87079e-06	0.000153	55.9	62.6	51.7	132.9	123.6	88.8	0	0	0	0	0	0	0	0	0	0	0	0	0	0	0	0	0	0	0	0	0	0	0	0	0	0	0	0	0	0	0	0	0	0	0
Tailor	119.524	-0.967458	2	Up	0.185764	-5.208	1.90886e-07	4.28e-06	83.8	79.5	90.9	164.8	175.2	154.9	0	0	0	0	0	0	0	0	0	0	0	0	0	0	0	0	0	0	0	0	0	0	0	0	0	0	0	0	0	0	0	0	0	0	0
Teh1	398.219	-1.01964	2	Up	0.321661	-3.16991	0.00152486	0.012	271.7	278.8	297.9	527.2	840.3	353.2	0	0	0	0	0	0	0	0	0	0	0	0	0	0	0	0	0	0	0	0	0	0	0	0	0	0	0	0	0	0	0	0	0	0	0
Cad89D	25.9449	-0.963681	2	Up	0.301194	-3.19954	0.00137647	0.011	23.5	30.4	17.2	47.5	50.4	45.3	0	0	0	0	0	0	0	0	0	0	0	0	0	0	0	0	0	0	0	0	0	0	0	0	0	0	0	0	0	0	0	0	0	0	0
AdSL	223.04	-0.967159	2	Up	0.16848	-5.74051	9.43908e-09	2.68e-07	153.2	134.9	175.6	246.8	305.7	347.5	0	0	0	0	0	0	0	0	0	0	0	0	0	0	0	0	0	0	0	0	0	0	0	0	0	0	0	0	0	0	0	0	0	0	0
CG5913	53.2677	-1.01412	2	Up	0.236188	-4.29369	1.75732e-05	0.000255	32.4	41.1	32.9	75.9	79	63.3	0	0	0	0	0	0	0	0	0	0	0	0	0	0	0	0	0	0	0	0	0	0	0	0	0	0	0	0	0	0	0	0	0	0	0
CG11504	93.905	-1.00543	2	Up	0.230878	-4.35479	1.33197e-05	0.000199	62.6	51.8	64.3	152.7	113.3	88.8	0	0	0	0	0	0	0	0	0	0	0	0	0	0	0	0	0	0	0	0	0	0	0	0	0	0	0	0	0	0	0	0	0	0	0
CG3021	92.5546	-0.994689	2	Up	0.215049	-4.62541	3.73864e-06	6.4e-05	85	55.4	59.6	124.3	154.5	120.9	0	0	0	0	0	0	0	0	0	0	0	0	0	0	0	0	0	0	0	0	0	0	0	0	0	0	0	0	0	0	0	0	0	0	0
CG31019	52.7593	-0.988866	2	Up	0.281546	-3.51227	0.000444296	0.00415	52.5	34.9	36.1	85.4	97.3	63.3	0	0	0	0	0	0	0	0	0	0	0	0	0	0	0	0	0	0	0	0	0	0	0	0	0	0	0	0	0	0	0	0	0	0	0
CG32195	104.059	-0.99148	2	Up	0.185648	-5.34063	9.2624e-08	2.2e-06	69.3	61.7	61.2	135.5	114.5	131.3	0	0	0	0	0	0	0	0	0	0	0	0	0	0	0	0	0	0	0	0	0	0	0	0	0	0	0	0	0	0	0	0	0	0	0
CG32590	32.2436	-0.974688	2	Up	0.36397	-2.67794	0.00740771	0.041	17.9	25.9	12.5	54.4	22.9	35.9	0	0	0	0	0	0	0	0	0	0	0	0	0	0	0	0	0	0	0	0	0	0	0	0	0	0	0	0	0	0	0	0	0	0	0
Coq8	154.295	-1.02726	2	Up	0.165501	-6.20696	5.40187e-10	1.84e-08	106.2	108.1	116	259.7	194.6	214.4	0	0	0	0	0	0	0	0	0	0	0	0	0	0	0	0	0	0	0	0	0	0	0	0	0	0	0	0	0	0	0	0	0	0	0
CG33169	20.3664	-1.00615	2	Up	0.354458	-2.83855	0.00453188	0.028	13.4	15.2	12.5	24.2	28.6	31.2	0	0	0	0	0	0	0	0	0	0	0	0	0	0	0	0	0	0	0	0	0	0	0	0	0	0	0	0	0	0	0	0	0	0	0
snoRNA:Psi18S-841a	89.6646	-1.02173	2	Up	0.249909	-4.0884	4.34361e-05	0.000561	60.4	43.8	54.9	93.2	123.6	104.8	0	0	0	0	0	0	0	0	0	0	0	0	0	0	0	0	0	0	0	0	0	0	0	0	0	0	0	0	0	0	0	0	0	0	0
Rbp1	250.381	-0.96613	2	Up	0.233719	-4.13373	3.56926e-05	0.00047	173.3	163.5	178.8	378	397.2	231.4	0	0	0	0	0	0	0	0	0	0	0	0	0	0	0	0	0	0	0	0	0	0	0	0	0	0	0	0	0	0	0	0	0	0	0
Mi-2	892.815	-1.00704	2	Up	0.120586	-8.35115	6.76011e-17	4.6e-15	661.8	612.2	633.5	1303	1373.8	1156.9	0	0	0	0	0	0	0	0	0	0	0	0	0	0	0	0	0	0	0	0	0	0	0	0	0	0	0	0	0	0	0	0	0	0	0
lncRNA:CR43148	46.5213	-0.979493	2	Up	0.278395	-3.51835	0.000434231	0.00407	26.8	41.1	28.2	71.6	68.7	52.9	0	0	0	0	0	0	0	0	0	0	0	0	0	0	0	0	0	0	0	0	0	0	0	0	0	0	0	0	0	0	0	0	0	0	0
scaRNA:PsiU1-6	39.7373	-1.00928	2	Up	0.319998	-3.15402	0.00161039	0.012	24.6	21.4	14.1	49.2	33.2	40.6	0	0	0	0	0	0	0	0	0	0	0	0	0	0	0	0	0	0	0	0	0	0	0	0	0	0	0	0	0	0	0	0	0	0	0
Oseg1	85.1438	-1.02976	2	Up	0.24533	-4.19745	2.69942e-05	0.00037	52.5	59.9	72.1	138.9	146.5	88.8	0	0	0	0	0	0	0	0	0	0	0	0	0	0	0	0	0	0	0	0	0	0	0	0	0	0	0	0	0	0	0	0	0	0	0
Spn42Da	225.623	-1.03008	2	Up	0.204784	-5.03011	4.90188e-07	1.01e-05	139.7	127.8	149	290.8	250.7	305	0	0	0	0	0	0	0	0	0	0	0	0	0	0	0	0	0	0	0	0	0	0	0	0	0	0	0	0	0	0	0	0	0	0	0
lncRNA:CR44268	28.4497	-1.02791	2	Up	0.304937	-3.37089	0.000749258	0.00644	16.8	21.4	23.5	44	50.4	31.2	0	0	0	0	0	0	0	0	0	0	0	0	0	0	0	0	0	0	0	0	0	0	0	0	0	0	0	0	0	0	0	0	0	0	0
Bruce	5055.23	-1.00436	2	Up	0.20621	-4.87057	1.11275e-06	2.12e-05	3916	3916.1	3568.9	7785.1	9138.9	5950.7	0	0	0	0	0	0	0	0	0	0	0	0	0	0	0	0	0	0	0	0	0	0	0	0	0	0	0	0	0	0	0	0	0	0	0
InR	1378.77	-0.973541	2	Up	0.235137	-4.14031	3.46834e-05	0.000459	1076.5	1252.1	970.6	2439.4	2524.3	1519.5	0	0	0	0	0	0	0	0	0	0	0	0	0	0	0	0	0	0	0	0	0	0	0	0	0	0	0	0	0	0	0	0	0	0	0
l(2)37Cc	215.211	-0.918304	1.9	Up	0.218345	-4.20575	2.60214e-05	0.000359	120.7	123.3	166.2	272.7	208.4	287.1	0	0	0	0	0	0	0	0	0	0	0	0	0	0	0	0	0	0	0	0	0	0	0	0	0	0	0	0	0	0	0	0	0	0	0
Rcc1	114.361	-0.926888	1.9	Up	0.173129	-5.35375	8.61495e-08	2.07e-06	64.8	87.6	83.1	159.6	146.5	141.7	0	0	0	0	0	0	0	0	0	0	0	0	0	0	0	0	0	0	0	0	0	0	0	0	0	0	0	0	0	0	0	0	0	0	0
Lrr47	44.4296	-0.939459	1.9	Up	0.274232	-3.42578	0.000613043	0.00547	25.7	33.1	34.5	66.4	50.4	60.4	0	0	0	0	0	0	0	0	0	0	0	0	0	0	0	0	0	0	0	0	0	0	0	0	0	0	0	0	0	0	0	0	0	0	0
SerRS-m	85.9003	-0.912616	1.9	Up	0.189027	-4.82797	1.37934e-06	2.6e-05	63.7	66.1	50.2	118.2	123.6	102.9	0	0	0	0	0	0	0	0	0	0	0	0	0	0	0	0	0	0	0	0	0	0	0	0	0	0	0	0	0	0	0	0	0	0	0
qkr58E-3	511.976	-0.959444	1.9	Up	0.195532	-4.90683	9.25609e-07	1.79e-05	358.8	376.2	376.3	709.3	879.2	574.2	0	0	0	0	0	0	0	0	0	0	0	0	0	0	0	0	0	0	0	0	0	0	0	0	0	0	0	0	0	0	0	0	0	0	0
Nipped-B	2454.84	-0.893517	1.9	Up	0.150265	-5.94628	2.74302e-09	8.6e-08	1878.1	1914.3	1837.8	3723.4	3862.6	2875.7	0	0	0	0	0	0	0	0	0	0	0	0	0	0	0	0	0	0	0	0	0	0	0	0	0	0	0	0	0	0	0	0	0	0	0
CG12728	104.397	-0.960126	1.9	Up	0.206844	-4.64179	3.454e-06	5.98e-05	72.7	67.9	90.9	152.7	130.5	160.5	0	0	0	0	0	0	0	0	0	0	0	0	0	0	0	0	0	0	0	0	0	0	0	0	0	0	0	0	0	0	0	0	0	0	0
CG4593	35.8038	-0.902438	1.9	Up	0.278083	-3.24521	0.00117365	0.0094	20.1	29.5	20.4	45.7	45.8	42.5	0	0	0	0	0	0	0	0	0	0	0	0	0	0	0	0	0	0	0	0	0	0	0	0	0	0	0	0	0	0	0	0	0	0	0
rho-4	147.067	-0.913041	1.9	Up	0.161441	-5.65558	1.55325e-08	4.32e-07	130.8	109.9	123.9	245.1	195.8	240.8	0	0	0	0	0	0	0	0	0	0	0	0	0	0	0	0	0	0	0	0	0	0	0	0	0	0	0	0	0	0	0	0	0	0	0
CG9518	76.6142	-0.903198	1.9	Up	0.28758	-3.14069	0.00168552	0.013	79.4	72.4	62.7	126.8	136.2	139.8	0	0	0	0	0	0	0	0	0	0	0	0	0	0	0	0	0	0	0	0	0	0	0	0	0	0	0	0	0	0	0	0	0	0	0
CG9902	131.716	-0.931128	1.9	Up	0.298096	-3.12359	0.0017866	0.013	93.9	89.4	111.3	215.7	235.8	108.6	0	0	0	0	0	0	0	0	0	0	0	0	0	0	0	0	0	0	0	0	0	0	0	0	0	0	0	0	0	0	0	0	0	0	0
CG3756	29.8072	-0.893913	1.9	Up	0.318722	-2.80468	0.00503669	0.03	16.8	18.8	18.8	28.5	42.4	31.2	0	0	0	0	0	0	0	0	0	0	0	0	0	0	0	0	0	0	0	0	0	0	0	0	0	0	0	0	0	0	0	0	0	0	0
Coq6	185.938	-0.95775	1.9	Up	0.172077	-5.56584	2.60899e-08	7.1e-07	115.1	119.8	133.3	272.7	210.6	226.7	0	0	0	0	0	0	0	0	0	0	0	0	0	0	0	0	0	0	0	0	0	0	0	0	0	0	0	0	0	0	0	0	0	0	0
CG13766	45.3202	-0.94218	1.9	Up	0.25972	-3.62767	0.00028599	0.00284	30.2	25	39.2	63.9	60.7	51.9	0	0	0	0	0	0	0	0	0	0	0	0	0	0	0	0	0	0	0	0	0	0	0	0	0	0	0	0	0	0	0	0	0	0	0
lft	210.435	-0.928418	1.9	Up	0.175125	-5.30147	1.14877e-07	2.67e-06	148.7	152.8	208.6	298.6	285.1	376.8	0	0	0	0	0	0	0	0	0	0	0	0	0	0	0	0	0	0	0	0	0	0	0	0	0	0	0	0	0	0	0	0	0	0	0
Coq3	21.9845	-0.894378	1.9	Up	0.34397	-2.60016	0.00931795	0.049	14.5	13.4	15.7	30.2	24	25.5	0	0	0	0	0	0	0	0	0	0	0	0	0	0	0	0	0	0	0	0	0	0	0	0	0	0	0	0	0	0	0	0	0	0	0
CG8679	109.157	-0.910543	1.9	Up	0.264411	-3.44367	0.000573881	0.00517	114	75.1	62.7	163.1	196.9	117.1	0	0	0	0	0	0	0	0	0	0	0	0	0	0	0	0	0	0	0	0	0	0	0	0	0	0	0	0	0	0	0	0	0	0	0
CG12128	54.6091	-0.934733	1.9	Up	0.280168	-3.33633	0.000848924	0.0072	44.7	35.7	23.5	81.1	65.3	55.7	0	0	0	0	0	0	0	0	0	0	0	0	0	0	0	0	0	0	0	0	0	0	0	0	0	0	0	0	0	0	0	0	0	0	0
Hyccin	574.272	-0.930395	1.9	Up	0.125893	-7.39038	1.46415e-13	7.6e-12	504.2	515.7	445.3	932.8	1039.5	830.1	0	0	0	0	0	0	0	0	0	0	0	0	0	0	0	0	0	0	0	0	0	0	0	0	0	0	0	0	0	0	0	0	0	0	0
TAF1C-like	103.178	-0.90868	1.9	Up	0.177612	-5.11609	3.1193e-07	6.68e-06	70.4	76.9	62.7	125.1	136.2	137.9	0	0	0	0	0	0	0	0	0	0	0	0	0	0	0	0	0	0	0	0	0	0	0	0	0	0	0	0	0	0	0	0	0	0	0
CG3700	74.3563	-0.923392	1.9	Up	0.316351	-2.91888	0.00351288	0.023	38	38.4	47	70.8	56.1	104.8	0	0	0	0	0	0	0	0	0	0	0	0	0	0	0	0	0	0	0	0	0	0	0	0	0	0	0	0	0	0	0	0	0	0	0
CG2162	577.688	-0.896152	1.9	Up	0.109587	-8.17754	2.89706e-16	1.88e-14	443.8	445.1	385.7	868.9	819.7	693.2	0	0	0	0	0	0	0	0	0	0	0	0	0	0	0	0	0	0	0	0	0	0	0	0	0	0	0	0	0	0	0	0	0	0	0
CG12316	211.488	-0.950054	1.9	Up	0.223192	-4.25666	2.07501e-05	0.000293	154.3	144.8	169.4	308.1	375.5	220	0	0	0	0	0	0	0	0	0	0	0	0	0	0	0	0	0	0	0	0	0	0	0	0	0	0	0	0	0	0	0	0	0	0	0
IntS9	57.9024	-0.920963	1.9	Up	0.243362	-3.78434	0.000154118	0.00168	42.5	30.4	47	73.3	81.3	68	0	0	0	0	0	0	0	0	0	0	0	0	0	0	0	0	0	0	0	0	0	0	0	0	0	0	0	0	0	0	0	0	0	0	0
CG13022	32.0186	-0.931108	1.9	Up	0.354733	-2.62482	0.00866957	0.046	21.2	15.2	18.8	43.1	26.3	34	0	0	0	0	0	0	0	0	0	0	0	0	0	0	0	0	0	0	0	0	0	0	0	0	0	0	0	0	0	0	0	0	0	0	0
CG18265	419.32	-0.897874	1.9	Up	0.297844	-3.01458	0.00257339	0.018	303	370	304.2	662.7	809.4	351.3	0	0	0	0	0	0	0	0	0	0	0	0	0	0	0	0	0	0	0	0	0	0	0	0	0	0	0	0	0	0	0	0	0	0	0
TORIP	51.9939	-0.935876	1.9	Up	0.267489	-3.49875	0.000467447	0.00435	34.7	29.5	47	75.1	72.1	60.4	0	0	0	0	0	0	0	0	0	0	0	0	0	0	0	0	0	0	0	0	0	0	0	0	0	0	0	0	0	0	0	0	0	0	0
Mtr3	23.4939	-0.937164	1.9	Up	0.361573	-2.59191	0.00954453	0.05	14.5	12.5	23.5	29.3	28.6	34.9	0	0	0	0	0	0	0	0	0	0	0	0	0	0	0	0	0	0	0	0	0	0	0	0	0	0	0	0	0	0	0	0	0	0	0
CG11753	29.5286	-0.88853	1.9	Up	0.306813	-2.896	0.00377952	0.024	19	21.4	20.4	42.3	33.2	36.8	0	0	0	0	0	0	0	0	0	0	0	0	0	0	0	0	0	0	0	0	0	0	0	0	0	0	0	0	0	0	0	0	0	0	0
CG10324	24.5417	-0.897855	1.9	Up	0.329961	-2.7211	0.0065066	0.037	20.1	21.4	11	32.8	41.2	28.3	0	0	0	0	0	0	0	0	0	0	0	0	0	0	0	0	0	0	0	0	0	0	0	0	0	0	0	0	0	0	0	0	0	0	0
mthl8	216.752	-0.92449	1.9	Up	0.299312	-3.08872	0.00201022	0.015	207.9	151.9	181.9	430.6	392.7	204	0	0	0	0	0	0	0	0	0	0	0	0	0	0	0	0	0	0	0	0	0	0	0	0	0	0	0	0	0	0	0	0	0	0	0
snoRNA:Psi18S-841d	98.1041	-0.896518	1.9	Up	0.207383	-4.32301	1.53914e-05	0.000226	60.4	57.2	56.5	101.8	114.5	108.6	0	0	0	0	0	0	0	0	0	0	0	0	0	0	0	0	0	0	0	0	0	0	0	0	0	0	0	0	0	0	0	0	0	0	0
CG34453	22.5793	-0.962589	1.9	Up	0.354207	-2.71759	0.00657591	0.037	19	15.2	14.1	30.2	36.6	28.3	0	0	0	0	0	0	0	0	0	0	0	0	0	0	0	0	0	0	0	0	0	0	0	0	0	0	0	0	0	0	0	0	0	0	0
ncm	214.635	-0.946099	1.9	Up	0.129294	-7.31741	2.528e-13	1.27e-11	163.2	150.1	149	308.1	301.1	282.4	0	0	0	0	0	0	0	0	0	0	0	0	0	0	0	0	0	0	0	0	0	0	0	0	0	0	0	0	0	0	0	0	0	0	0
lncRNA:CR43496	58.9935	-0.956746	1.9	Up	0.226775	-4.21892	2.45471e-05	0.000341	43.6	46.5	43.9	85.4	101.9	74.6	0	0	0	0	0	0	0	0	0	0	0	0	0	0	0	0	0	0	0	0	0	0	0	0	0	0	0	0	0	0	0	0	0	0	0
DNApol-delta	59.3538	-0.955724	1.9	Up	0.243199	-3.9298	8.50164e-05	0.00101	49.2	32.2	56.5	84.6	90.4	85.9	0	0	0	0	0	0	0	0	0	0	0	0	0	0	0	0	0	0	0	0	0	0	0	0	0	0	0	0	0	0	0	0	0	0	0
SC35	158.954	-0.889023	1.9	Up	0.207253	-4.28956	1.7903e-05	0.000258	129.7	102.8	111.3	204.5	242.7	189.8	0	0	0	0	0	0	0	0	0	0	0	0	0	0	0	0	0	0	0	0	0	0	0	0	0	0	0	0	0	0	0	0	0	0	0
lncRNA:CR44756	139.295	-0.903255	1.9	Up	0.310513	-2.90891	0.00362696	0.023	178.9	127.8	100.4	201.9	283.9	278.6	0	0	0	0	0	0	0	0	0	0	0	0	0	0	0	0	0	0	0	0	0	0	0	0	0	0	0	0	0	0	0	0	0	0	0
dor	135.102	-0.865461	1.8	Up	0.214563	-4.03361	5.49276e-05	0.000683	80.5	99.2	95.7	170	190	142.6	0	0	0	0	0	0	0	0	0	0	0	0	0	0	0	0	0	0	0	0	0	0	0	0	0	0	0	0	0	0	0	0	0	0	0
ovo	341.449	-0.85422	1.8	Up	0.165208	-5.17056	2.33387e-07	5.12e-06	291.8	295.8	276	526.4	583.8	454.3	0	0	0	0	0	0	0	0	0	0	0	0	0	0	0	0	0	0	0	0	0	0	0	0	0	0	0	0	0	0	0	0	0	0	0
per	378.875	-0.826181	1.8	Up	0.256409	-3.22213	0.00127243	0.01	239.2	220.7	192.9	399.5	518.6	242.7	0	0	0	0	0	0	0	0	0	0	0	0	0	0	0	0	0	0	0	0	0	0	0	0	0	0	0	0	0	0	0	0	0	0	0
snRNA:U5:23D	70.0013	-0.836766	1.8	Up	0.239313	-3.49654	0.000471342	0.00437	53.7	58.1	48.6	77.7	104.2	107.7	0	0	0	0	0	0	0	0	0	0	0	0	0	0	0	0	0	0	0	0	0	0	0	0	0	0	0	0	0	0	0	0	0	0	0
hid	450.48	-0.810486	1.8	Up	0.180653	-4.48642	7.24293e-06	0.000116	412.5	367.3	393.6	623.9	612.5	819.7	0	0	0	0	0	0	0	0	0	0	0	0	0	0	0	0	0	0	0	0	0	0	0	0	0	0	0	0	0	0	0	0	0	0	0
RpIII128	215.482	-0.83488	1.8	Up	0.282035	-2.9602	0.00307443	0.02	76	54.5	80	132.9	125.9	113.3	0	0	0	0	0	0	0	0	0	0	0	0	0	0	0	0	0	0	0	0	0	0	0	0	0	0	0	0	0	0	0	0	0	0	0
zfh2	2757.38	-0.83728	1.8	Up	0.198789	-4.21189	2.53242e-05	0.000351	2081.5	2467.5	1966.4	3938.3	4810.5	2898.4	0	0	0	0	0	0	0	0	0	0	0	0	0	0	0	0	0	0	0	0	0	0	0	0	0	0	0	0	0	0	0	0	0	0	0
Su(fu)	85.203	-0.830826	1.8	Up	0.216448	-3.83846	0.00012381	0.00139	59.2	55.4	78.4	132	107.6	97.3	0	0	0	0	0	0	0	0	0	0	0	0	0	0	0	0	0	0	0	0	0	0	0	0	0	0	0	0	0	0	0	0	0	0	0
Taf2	79.6597	-0.808045	1.8	Up	0.247804	-3.26082	0.00111092	0.009	51.4	38.4	73.7	104.4	84.7	88.8	0	0	0	0	0	0	0	0	0	0	0	0	0	0	0	0	0	0	0	0	0	0	0	0	0	0	0	0	0	0	0	0	0	0	0
Psi	779.142	-0.867717	1.8	Up	0.290242	-2.98963	0.00279315	0.019	700.9	598.8	570.8	1227	1498.5	689.4	0	0	0	0	0	0	0	0	0	0	0	0	0	0	0	0	0	0	0	0	0	0	0	0	0	0	0	0	0	0	0	0	0	0	0
qkr58E-1	248.36	-0.81783	1.8	Up	0.218231	-3.74754	0.000178574	0.00189	185.6	171.6	186.6	337.4	380.1	240.8	0	0	0	0	0	0	0	0	0	0	0	0	0	0	0	0	0	0	0	0	0	0	0	0	0	0	0	0	0	0	0	0	0	0	0
teq	2150.16	-0.810163	1.8	Up	0.306779	-2.64087	0.00826934	0.045	801.5	1075.1	1069.4	1751.7	1325.7	2087.1	0	0	0	0	0	0	0	0	0	0	0	0	0	0	0	0	0	0	0	0	0	0	0	0	0	0	0	0	0	0	0	0	0	0	0
Sodh-1	273.326	-0.818789	1.8	Up	0.285126	-2.87167	0.00408305	0.025	158.7	198.4	216.4	280.4	259.9	469.4	0	0	0	0	0	0	0	0	0	0	0	0	0	0	0	0	0	0	0	0	0	0	0	0	0	0	0	0	0	0	0	0	0	0	0
DIP1	1890.45	-0.82616	1.8	Up	0.309075	-2.67301	0.00751749	0.041	1771.9	1591.7	1354.8	2657.7	3926.7	1784	0	0	0	0	0	0	0	0	0	0	0	0	0	0	0	0	0	0	0	0	0	0	0	0	0	0	0	0	0	0	0	0	0	0	0
LeuRS-m	113.924	-0.831552	1.8	Up	0.164476	-5.05577	4.28661e-07	8.95e-06	102.8	81.3	81.5	155.3	146.5	170.9	0	0	0	0	0	0	0	0	0	0	0	0	0	0	0	0	0	0	0	0	0	0	0	0	0	0	0	0	0	0	0	0	0	0	0
AlaRS	296.205	-0.8786	1.8	Up	0.203002	-4.32805	1.50438e-05	0.000222	186.7	171.6	260.3	386.6	301.1	439.1	0	0	0	0	0	0	0	0	0	0	0	0	0	0	0	0	0	0	0	0	0	0	0	0	0	0	0	0	0	0	0	0	0	0	0
CG1024	53.6058	-0.839308	1.8	Up	0.287782	-2.91647	0.00354021	0.023	42.5	36.6	39.2	59.5	92.7	60.4	0	0	0	0	0	0	0	0	0	0	0	0	0	0	0	0	0	0	0	0	0	0	0	0	0	0	0	0	0	0	0	0	0	0	0
xmas-2	70.527	-0.835155	1.8	Up	0.222204	-3.75851	0.000170927	0.00183	51.4	42	61.2	101.8	95	73.7	0	0	0	0	0	0	0	0	0	0	0	0	0	0	0	0	0	0	0	0	0	0	0	0	0	0	0	0	0	0	0	0	0	0	0
CG18273	82.2718	-0.849192	1.8	Up	0.203734	-4.16814	3.07101e-05	0.000414	50.3	63.5	64.3	119.1	93.9	105.8	0	0	0	0	0	0	0	0	0	0	0	0	0	0	0	0	0	0	0	0	0	0	0	0	0	0	0	0	0	0	0	0	0	0	0
CG2059	104.448	-0.881748	1.8	Up	0.203633	-4.33008	1.49057e-05	0.00022	71.5	66.1	73.7	131.2	117.9	137.9	0	0	0	0	0	0	0	0	0	0	0	0	0	0	0	0	0	0	0	0	0	0	0	0	0	0	0	0	0	0	0	0	0	0	0
GIIIspla2	147.454	-0.810159	1.8	Up	0.21817	-3.71343	0.000204465	0.00212	142	115.3	111.3	239	191.2	216.3	0	0	0	0	0	0	0	0	0	0	0	0	0	0	0	0	0	0	0	0	0	0	0	0	0	0	0	0	0	0	0	0	0	0	0
CG9065	164.646	-0.860545	1.8	Up	0.174284	-4.93759	7.90936e-07	1.57e-05	111.8	131.4	120.7	230.4	201.5	229.5	0	0	0	0	0	0	0	0	0	0	0	0	0	0	0	0	0	0	0	0	0	0	0	0	0	0	0	0	0	0	0	0	0	0	0
CG6659	240.027	-0.833819	1.8	Up	0.132397	-6.29787	3.01756e-10	1.08e-08	159.9	185	167.8	294.2	308	315.4	0	0	0	0	0	0	0	0	0	0	0	0	0	0	0	0	0	0	0	0	0	0	0	0	0	0	0	0	0	0	0	0	0	0	0
CG14196	136.799	-0.808477	1.8	Up	0.17389	-4.64936	3.32964e-06	5.79e-05	106.2	104.6	109.8	151	191.2	219.1	0	0	0	0	0	0	0	0	0	0	0	0	0	0	0	0	0	0	0	0	0	0	0	0	0	0	0	0	0	0	0	0	0	0	0
Wdr82	85.4538	-0.886115	1.8	Up	0.203109	-4.36276	1.28431e-05	0.000193	55.9	67	61.2	108.7	119.1	114.3	0	0	0	0	0	0	0	0	0	0	0	0	0	0	0	0	0	0	0	0	0	0	0	0	0	0	0	0	0	0	0	0	0	0	0
Prp8	898.151	-0.858168	1.8	Up	0.158818	-5.40345	6.53702e-08	1.62e-06	668.5	625.6	672.7	1319.4	1279.9	964.2	0	0	0	0	0	0	0	0	0	0	0	0	0	0	0	0	0	0	0	0	0	0	0	0	0	0	0	0	0	0	0	0	0	0	0
CG17574	146.776	-0.874451	1.8	Up	0.239795	-3.64666	0.00026567	0.00269	109.6	114.4	98.8	195.9	151.1	245.5	0	0	0	0	0	0	0	0	0	0	0	0	0	0	0	0	0	0	0	0	0	0	0	0	0	0	0	0	0	0	0	0	0	0	0
CysRS-m	51.2413	-0.870772	1.8	Up	0.261542	-3.32937	0.000870417	0.00733	25.7	34.9	40.8	51.8	61.8	69.9	0	0	0	0	0	0	0	0	0	0	0	0	0	0	0	0	0	0	0	0	0	0	0	0	0	0	0	0	0	0	0	0	0	0	0
CG15098	1176.54	-0.843934	1.8	Up	0.202719	-4.16306	3.14005e-05	0.00042	741.2	829.3	821.7	1527.3	1151.7	1613	0	0	0	0	0	0	0	0	0	0	0	0	0	0	0	0	0	0	0	0	0	0	0	0	0	0	0	0	0	0	0	0	0	0	0
Loxl2	60.238	-0.821001	1.8	Up	0.267624	-3.06774	0.00215683	0.015	41.4	45.6	32.9	70.8	74.4	69.9	0	0	0	0	0	0	0	0	0	0	0	0	0	0	0	0	0	0	0	0	0	0	0	0	0	0	0	0	0	0	0	0	0	0	0
CG4554	163.91	-0.841955	1.8	Up	0.16264	-5.17681	2.25711e-07	4.96e-06	109.6	108.1	112.9	209.7	183.2	197.4	0	0	0	0	0	0	0	0	0	0	0	0	0	0	0	0	0	0	0	0	0	0	0	0	0	0	0	0	0	0	0	0	0	0	0
CG4610	97.4692	-0.807533	1.8	Up	0.192035	-4.20514	2.60922e-05	0.00036	68.2	67	59.6	124.3	116.8	102	0	0	0	0	0	0	0	0	0	0	0	0	0	0	0	0	0	0	0	0	0	0	0	0	0	0	0	0	0	0	0	0	0	0	0
SCCRO4	236.69	-0.818045	1.8	Up	0.147301	-5.55355	2.8e-08	7.59e-07	203.5	180.5	164.6	346	354.9	271	0	0	0	0	0	0	0	0	0	0	0	0	0	0	0	0	0	0	0	0	0	0	0	0	0	0	0	0	0	0	0	0	0	0	0
zye	305.037	-0.880584	1.8	Up	0.233289	-3.77465	0.00016023	0.00174	196.8	225.2	200.7	510	305.7	330.5	0	0	0	0	0	0	0	0	0	0	0	0	0	0	0	0	0	0	0	0	0	0	0	0	0	0	0	0	0	0	0	0	0	0	0
CG13252	184.673	-0.853551	1.8	Up	0.139542	-6.11682	1e-09	3.14e-08	158.7	136.7	155.2	277	241.6	289.9	0	0	0	0	0	0	0	0	0	0	0	0	0	0	0	0	0	0	0	0	0	0	0	0	0	0	0	0	0	0	0	0	0	0	0
CG1129	141.993	-0.853609	1.8	Up	0.166519	-5.12621	2.95633e-07	6.35e-06	112.9	126	105.1	202.8	207.2	216.3	0	0	0	0	0	0	0	0	0	0	0	0	0	0	0	0	0	0	0	0	0	0	0	0	0	0	0	0	0	0	0	0	0	0	0
DNApol-iota	112.595	-0.817076	1.8	Up	0.232723	-3.51094	0.000446531	0.00417	77.1	84.9	97.2	170	177.4	107.7	0	0	0	0	0	0	0	0	0	0	0	0	0	0	0	0	0	0	0	0	0	0	0	0	0	0	0	0	0	0	0	0	0	0	0
bocks	140.042	-0.882058	1.8	Up	0.17098	-5.15883	2.48494e-07	5.41e-06	87.2	91.2	111.3	183.8	150	192.7	0	0	0	0	0	0	0	0	0	0	0	0	0	0	0	0	0	0	0	0	0	0	0	0	0	0	0	0	0	0	0	0	0	0	0
CG14883	112.043	-0.855819	1.8	Up	0.188717	-4.53493	5.76226e-06	9.53e-05	73.8	67	111.3	153.6	139.7	151.1	0	0	0	0	0	0	0	0	0	0	0	0	0	0	0	0	0	0	0	0	0	0	0	0	0	0	0	0	0	0	0	0	0	0	0
CG12877	121.745	-0.827683	1.8	Up	0.194202	-4.26197	2.02631e-05	0.000288	109.6	84	90.9	163.1	199.2	143.5	0	0	0	0	0	0	0	0	0	0	0	0	0	0	0	0	0	0	0	0	0	0	0	0	0	0	0	0	0	0	0	0	0	0	0
CG30022	139.229	-0.875411	1.8	Up	0.184907	-4.73432	2.19787e-06	3.97e-05	89.4	81.3	87.8	157.9	136.2	177.5	0	0	0	0	0	0	0	0	0	0	0	0	0	0	0	0	0	0	0	0	0	0	0	0	0	0	0	0	0	0	0	0	0	0	0
CG30428	134.273	-0.884846	1.8	Up	0.187434	-4.72085	2.34862e-06	4.21e-05	85	76.9	90.9	158.8	168.3	136.9	0	0	0	0	0	0	0	0	0	0	0	0	0	0	0	0	0	0	0	0	0	0	0	0	0	0	0	0	0	0	0	0	0	0	0
CG32452	57.9653	-0.879614	1.8	Up	0.253377	-3.47156	0.000517444	0.00475	38	38.4	51.7	74.2	76.7	81.2	0	0	0	0	0	0	0	0	0	0	0	0	0	0	0	0	0	0	0	0	0	0	0	0	0	0	0	0	0	0	0	0	0	0	0
snoRNA:229	58.7767	-0.809055	1.8	Up	0.252261	-3.20721	0.0013403	0.011	33.5	41.1	53.3	82	64.1	73.7	0	0	0	0	0	0	0	0	0	0	0	0	0	0	0	0	0	0	0	0	0	0	0	0	0	0	0	0	0	0	0	0	0	0	0
snoRNA:Psi28S-3316b	100.435	-0.832068	1.8	Up	0.208213	-3.99624	6.43574e-05	0.000787	82.7	61.7	65.9	122.5	150	102.9	0	0	0	0	0	0	0	0	0	0	0	0	0	0	0	0	0	0	0	0	0	0	0	0	0	0	0	0	0	0	0	0	0	0	0
snRNA:U11	587.673	-0.856919	1.8	Up	0.191382	-4.47753	7.5513e-06	0.00012	365.6	389.6	418.7	704.1	784.2	636.5	0	0	0	0	0	0	0	0	0	0	0	0	0	0	0	0	0	0	0	0	0	0	0	0	0	0	0	0	0	0	0	0	0	0	0
snoRNA:Psi28S-3186	32.0049	-0.886916	1.8	Up	0.289737	-3.0611	0.00220522	0.016	31.3	28.6	31.4	52.6	64.1	51.9	0	0	0	0	0	0	0	0	0	0	0	0	0	0	0	0	0	0	0	0	0	0	0	0	0	0	0	0	0	0	0	0	0	0	0
wech	777.627	-0.830761	1.8	Up	0.301956	-2.75127	0.00593653	0.034	629.4	617.5	619.4	1164.1	1502	654.5	0	0	0	0	0	0	0	0	0	0	0	0	0	0	0	0	0	0	0	0	0	0	0	0	0	0	0	0	0	0	0	0	0	0	0
HIP	101.701	-0.868488	1.8	Up	0.219003	-3.96564	7.32001e-05	0.000882	78.3	46.5	84.7	112.2	114.5	147.3	0	0	0	0	0	0	0	0	0	0	0	0	0	0	0	0	0	0	0	0	0	0	0	0	0	0	0	0	0	0	0	0	0	0	0
Alh	1176.13	-0.833231	1.8	Up	0.273366	-3.04804	0.00230341	0.016	1057.5	993.8	865.6	1798.3	2248.4	1153.1	0	0	0	0	0	0	0	0	0	0	0	0	0	0	0	0	0	0	0	0	0	0	0	0	0	0	0	0	0	0	0	0	0	0	0
snoRNA:lola-a	104.931	-0.822372	1.8	Up	0.209815	-3.9195	8.87319e-05	0.00105	83.8	74.2	65.9	164	106.5	125.6	0	0	0	0	0	0	0	0	0	0	0	0	0	0	0	0	0	0	0	0	0	0	0	0	0	0	0	0	0	0	0	0	0	0	0
scaRNA:PsiU2-38.40.42	97.9685	-0.870732	1.8	Up	0.321607	-2.70744	0.0067805	0.038	77.1	59.9	64.3	117.4	132.8	118	0	0	0	0	0	0	0	0	0	0	0	0	0	0	0	0	0	0	0	0	0	0	0	0	0	0	0	0	0	0	0	0	0	0	0
lncRNA:CR43900	176.569	-0.862638	1.8	Up	0.185637	-4.6469	3.36961e-06	5.84e-05	168.8	147.5	138	248.5	334.3	247.4	0	0	0	0	0	0	0	0	0	0	0	0	0	0	0	0	0	0	0	0	0	0	0	0	0	0	0	0	0	0	0	0	0	0	0
lncRNA:CR43951	78.7839	-0.859789	1.8	Up	0.314913	-2.73024	0.00632877	0.036	50.3	125.1	47	158.8	147.7	104.8	0	0	0	0	0	0	0	0	0	0	0	0	0	0	0	0	0	0	0	0	0	0	0	0	0	0	0	0	0	0	0	0	0	0	0
Cdc5	125.41	-0.841701	1.8	Up	0.177609	-4.73906	2.14715e-06	3.88e-05	83.8	74.2	116	170.9	158	151.1	0	0	0	0	0	0	0	0	0	0	0	0	0	0	0	0	0	0	0	0	0	0	0	0	0	0	0	0	0	0	0	0	0	0	0
AOX1	442.67	-0.859595	1.8	Up	0.24582	-3.49686	0.000470777	0.00437	275	582.7	341.8	672.2	635.4	875.5	0	0	0	0	0	0	0	0	0	0	0	0	0	0	0	0	0	0	0	0	0	0	0	0	0	0	0	0	0	0	0	0	0	0	0
asRNA:CR45804	29.2913	-0.813451	1.8	Up	0.309142	-2.63132	0.0085055	0.046	19	32.2	18.8	37.1	53.8	36.8	0	0	0	0	0	0	0	0	0	0	0	0	0	0	0	0	0	0	0	0	0	0	0	0	0	0	0	0	0	0	0	0	0	0	0
wg	40.4047	-0.878817	1.8	Up	0.286884	-3.06332	0.00218897	0.016	29.1	22.3	32.9	52.6	37.8	60.4	0	0	0	0	0	0	0	0	0	0	0	0	0	0	0	0	0	0	0	0	0	0	0	0	0	0	0	0	0	0	0	0	0	0	0
l(2)05287	106.286	-0.869956	1.8	Up	0.194298	-4.47742	7.555e-06	0.00012	79.4	58.1	75.3	118.2	116.8	149.2	0	0	0	0	0	0	0	0	0	0	0	0	0	0	0	0	0	0	0	0	0	0	0	0	0	0	0	0	0	0	0	0	0	0	0
cl	82.3009	-0.771128	1.7	Up	0.218627	-3.52714	0.000420076	0.00397	60.4	56.3	62.7	99.2	99.6	105.8	0	0	0	0	0	0	0	0	0	0	0	0	0	0	0	0	0	0	0	0	0	0	0	0	0	0	0	0	0	0	0	0	0	0	0
crn	55.8502	-0.752887	1.7	Up	0.220705	-3.41129	0.000646567	0.00571	40.2	40.2	47	63	67.5	82.2	0	0	0	0	0	0	0	0	0	0	0	0	0	0	0	0	0	0	0	0	0	0	0	0	0	0	0	0	0	0	0	0	0	0	0
Dhod	49.5742	-0.749912	1.7	Up	0.245969	-3.04881	0.00229751	0.016	33.5	34.9	31.4	62.1	48.1	57.6	0	0	0	0	0	0	0	0	0	0	0	0	0	0	0	0	0	0	0	0	0	0	0	0	0	0	0	0	0	0	0	0	0	0	0
fs(1)K10	186.049	-0.765175	1.7	Up	0.204974	-3.73304	0.000189184	0.00199	152	142.1	152.1	246.8	296.5	215.3	0	0	0	0	0	0	0	0	0	0	0	0	0	0	0	0	0	0	0	0	0	0	0	0	0	0	0	0	0	0	0	0	0	0	0
Mtr4	129.589	-0.802371	1.7	Up	0.183581	-4.37066	1.23874e-05	0.000187	92.8	86.7	103.5	159.6	158	171.9	0	0	0	0	0	0	0	0	0	0	0	0	0	0	0	0	0	0	0	0	0	0	0	0	0	0	0	0	0	0	0	0	0	0	0
lds	29.3128	-0.754989	1.7	Up	0.286347	-2.63663	0.00837346	0.045	20.1	26.8	23.5	44	35.5	39.7	0	0	0	0	0	0	0	0	0	0	0	0	0	0	0	0	0	0	0	0	0	0	0	0	0	0	0	0	0	0	0	0	0	0	0
mus308	54.6301	-0.725526	1.7	Up	0.275228	-2.63609	0.00838675	0.045	38	42.9	36.1	75.9	69.8	49.1	0	0	0	0	0	0	0	0	0	0	0	0	0	0	0	0	0	0	0	0	0	0	0	0	0	0	0	0	0	0	0	0	0	0	0
trx	2801.88	-0.800212	1.7	Up	0.24257	-3.29889	0.000970676	0.00802	2374.4	2430.8	1997.7	4185.1	4890.6	2774.6	0	0	0	0	0	0	0	0	0	0	0	0	0	0	0	0	0	0	0	0	0	0	0	0	0	0	0	0	0	0	0	0	0	0	0
mei-41	59.9515	-0.728012	1.7	Up	0.252277	-2.88577	0.00390462	0.025	43.6	49.2	50.2	85.4	87	64.2	0	0	0	0	0	0	0	0	0	0	0	0	0	0	0	0	0	0	0	0	0	0	0	0	0	0	0	0	0	0	0	0	0	0	0
wdn	161.008	-0.793261	1.7	Up	0.18388	-4.31402	1.60314e-05	0.000234	119.6	111.7	109.8	228.7	184.3	177.5	0	0	0	0	0	0	0	0	0	0	0	0	0	0	0	0	0	0	0	0	0	0	0	0	0	0	0	0	0	0	0	0	0	0	0
Parp	595.615	-0.782045	1.7	Up	0.10601	-7.37708	1.61805e-13	8.36e-12	444.9	461.1	446.9	826.7	805.9	696	0	0	0	0	0	0	0	0	0	0	0	0	0	0	0	0	0	0	0	0	0	0	0	0	0	0	0	0	0	0	0	0	0	0	0
Taf5	86.7693	-0.749484	1.7	Up	0.197112	-3.80233	0.000143339	0.00158	72.7	54.5	65.9	101.8	101.9	118	0	0	0	0	0	0	0	0	0	0	0	0	0	0	0	0	0	0	0	0	0	0	0	0	0	0	0	0	0	0	0	0	0	0	0
cnn	931.403	-0.732307	1.7	Up	0.132593	-5.52298	3.33297e-08	8.76e-07	839.5	727.5	826.4	1348.7	1426.4	1197.5	0	0	0	0	0	0	0	0	0	0	0	0	0	0	0	0	0	0	0	0	0	0	0	0	0	0	0	0	0	0	0	0	0	0	0
vri	959.793	-0.729763	1.7	Up	0.206223	-3.5387	0.000402105	0.00383	744.5	452.2	641.3	946.6	1215.8	883	0	0	0	0	0	0	0	0	0	0	0	0	0	0	0	0	0	0	0	0	0	0	0	0	0	0	0	0	0	0	0	0	0	0	0
pug	823.371	-0.798483	1.7	Up	0.238051	-3.35425	0.000795805	0.00679	427	539.8	479.8	682.6	815.1	1020	0	0	0	0	0	0	0	0	0	0	0	0	0	0	0	0	0	0	0	0	0	0	0	0	0	0	0	0	0	0	0	0	0	0	0
CLIP-190	1975.62	-0.795845	1.7	Up	0.127033	-6.26486	3.73156e-10	1.31e-08	1410.8	1640.8	1336	2917.5	2595.3	2113.6	0	0	0	0	0	0	0	0	0	0	0	0	0	0	0	0	0	0	0	0	0	0	0	0	0	0	0	0	0	0	0	0	0	0	0
Pi3K21B	579.39	-0.75486	1.7	Up	0.125478	-6.01586	1.78929e-09	5.75e-08	461.7	468.3	519	822.3	860.9	757.4	0	0	0	0	0	0	0	0	0	0	0	0	0	0	0	0	0	0	0	0	0	0	0	0	0	0	0	0	0	0	0	0	0	0	0
Rs1	84.0495	-0.745594	1.7	Up	0.229271	-3.25202	0.00114588	0.00923	52.5	45.6	73.7	101.8	82.4	96.3	0	0	0	0	0	0	0	0	0	0	0	0	0	0	0	0	0	0	0	0	0	0	0	0	0	0	0	0	0	0	0	0	0	0	0
Nmd3	96.82	-0.80294	1.7	Up	0.228538	-3.51338	0.000442448	0.00414	60.4	62.6	81.5	121.7	114.5	116.2	0	0	0	0	0	0	0	0	0	0	0	0	0	0	0	0	0	0	0	0	0	0	0	0	0	0	0	0	0	0	0	0	0	0	0
PRL-1	165.705	-0.80266	1.7	Up	0.169036	-4.74845	2.04979e-06	3.73e-05	130.8	133.2	109.8	251.1	220.9	184.2	0	0	0	0	0	0	0	0	0	0	0	0	0	0	0	0	0	0	0	0	0	0	0	0	0	0	0	0	0	0	0	0	0	0	0
Ate1	271.629	-0.764489	1.7	Up	0.14617	-5.23012	1.69398e-07	3.84e-06	242.6	217.2	186.6	352.9	403	349.4	0	0	0	0	0	0	0	0	0	0	0	0	0	0	0	0	0	0	0	0	0	0	0	0	0	0	0	0	0	0	0	0	0	0	0
Thd1	5313.45	-0.78145	1.7	Up	0.25997	-3.00593	0.00264772	0.018	4358.7	4412.1	3989.2	7390.8	9488.1	5056.3	0	0	0	0	0	0	0	0	0	0	0	0	0	0	0	0	0	0	0	0	0	0	0	0	0	0	0	0	0	0	0	0	0	0	0
D12	54.9814	-0.762052	1.7	Up	0.262627	-2.90165	0.00371197	0.024	38	41.1	47	75.9	64.1	71.8	0	0	0	0	0	0	0	0	0	0	0	0	0	0	0	0	0	0	0	0	0	0	0	0	0	0	0	0	0	0	0	0	0	0	0
CG1344	282.881	-0.748064	1.7	Up	0.147952	-5.05614	4.27828e-07	8.95e-06	223.6	202.9	218	364.1	405.3	312.6	0	0	0	0	0	0	0	0	0	0	0	0	0	0	0	0	0	0	0	0	0	0	0	0	0	0	0	0	0	0	0	0	0	0	0
Ilk	196.238	-0.744806	1.7	Up	0.149447	-4.98374	6.23667e-07	1.26e-05	167.7	170.7	120.7	251.1	266.7	262.5	0	0	0	0	0	0	0	0	0	0	0	0	0	0	0	0	0	0	0	0	0	0	0	0	0	0	0	0	0	0	0	0	0	0	0
disp	377.598	-0.756477	1.7	Up	0.172627	-4.38214	1.17519e-05	0.000179	304.1	327.1	352.8	573	637.7	450.5	0	0	0	0	0	0	0	0	0	0	0	0	0	0	0	0	0	0	0	0	0	0	0	0	0	0	0	0	0	0	0	0	0	0	0
MCTS1	93.5785	-0.761074	1.7	Up	0.210014	-3.62392	0.000290166	0.00288	72.7	57.2	64.3	121.7	97.3	107.7	0	0	0	0	0	0	0	0	0	0	0	0	0	0	0	0	0	0	0	0	0	0	0	0	0	0	0	0	0	0	0	0	0	0	0
CG2116	80.5935	-0.732197	1.7	Up	0.194443	-3.76561	0.000166144	0.00179	62.6	70.6	48.6	97.5	104.2	106.7	0	0	0	0	0	0	0	0	0	0	0	0	0	0	0	0	0	0	0	0	0	0	0	0	0	0	0	0	0	0	0	0	0	0	0
CG5877	130.379	-0.731798	1.7	Up	0.172616	-4.23946	2.24056e-05	0.000314	104	81.3	103.5	151.9	156.8	166.2	0	0	0	0	0	0	0	0	0	0	0	0	0	0	0	0	0	0	0	0	0	0	0	0	0	0	0	0	0	0	0	0	0	0	0
CG8974	296.779	-0.734617	1.7	Up	0.184868	-3.97374	7.07529e-05	0.000857	162.1	196.6	170.9	323.6	257.6	301.3	0	0	0	0	0	0	0	0	0	0	0	0	0	0	0	0	0	0	0	0	0	0	0	0	0	0	0	0	0	0	0	0	0	0	0
CG7772	68.2499	-0.774479	1.7	Up	0.244265	-3.17065	0.00152101	0.012	45.8	63.5	43.9	102.7	74.4	87.8	0	0	0	0	0	0	0	0	0	0	0	0	0	0	0	0	0	0	0	0	0	0	0	0	0	0	0	0	0	0	0	0	0	0	0
Saf6	52.781	-0.731544	1.7	Up	0.252272	-2.89982	0.00373374	0.024	36.9	40.2	42.3	63.9	80.1	54.8	0	0	0	0	0	0	0	0	0	0	0	0	0	0	0	0	0	0	0	0	0	0	0	0	0	0	0	0	0	0	0	0	0	0	0
CG8360	98.3732	-0.802599	1.7	Up	0.26277	-3.05438	0.00225529	0.016	52.5	71.5	76.8	112.2	97.3	138.8	0	0	0	0	0	0	0	0	0	0	0	0	0	0	0	0	0	0	0	0	0	0	0	0	0	0	0	0	0	0	0	0	0	0	0
CG9515	40.5816	-0.798932	1.7	Up	0.273072	-2.92572	0.00343664	0.022	43.6	19.7	29.8	55.2	49.2	54.8	0	0	0	0	0	0	0	0	0	0	0	0	0	0	0	0	0	0	0	0	0	0	0	0	0	0	0	0	0	0	0	0	0	0	0
udd	82.7547	-0.805025	1.7	Up	0.208237	-3.86591	0.000110675	0.00126	63.7	56.3	59.6	87.2	117.9	109.6	0	0	0	0	0	0	0	0	0	0	0	0	0	0	0	0	0	0	0	0	0	0	0	0	0	0	0	0	0	0	0	0	0	0	0
Elp2	67.1897	-0.804439	1.7	Up	0.234956	-3.42379	0.000617548	0.00551	40.2	33.1	31.4	57.8	61.8	64.2	0	0	0	0	0	0	0	0	0	0	0	0	0	0	0	0	0	0	0	0	0	0	0	0	0	0	0	0	0	0	0	0	0	0	0
fand	126.991	-0.728942	1.7	Up	0.180045	-4.04867	5.15098e-05	0.00065	102.8	80.4	123.9	184.7	156.8	157.7	0	0	0	0	0	0	0	0	0	0	0	0	0	0	0	0	0	0	0	0	0	0	0	0	0	0	0	0	0	0	0	0	0	0	0
Sin1	100.528	-0.802313	1.7	Up	0.24515	-3.27274	0.00106509	0.00869	89.4	77.8	87.8	114.8	168.3	161.5	0	0	0	0	0	0	0	0	0	0	0	0	0	0	0	0	0	0	0	0	0	0	0	0	0	0	0	0	0	0	0	0	0	0	0
Dcr-2	557.792	-0.728143	1.7	Up	0.121981	-5.96932	2.38248e-09	7.56e-08	452.8	370	495.5	734.3	712.1	723.4	0	0	0	0	0	0	0	0	0	0	0	0	0	0	0	0	0	0	0	0	0	0	0	0	0	0	0	0	0	0	0	0	0	0	0
CG5742	177.283	-0.753932	1.7	Up	0.185565	-4.0629	4.84671e-05	0.000619	142	153.7	120.7	233	253	221.9	0	0	0	0	0	0	0	0	0	0	0	0	0	0	0	0	0	0	0	0	0	0	0	0	0	0	0	0	0	0	0	0	0	0	0
Ice1	62.0704	-0.796593	1.7	Up	0.24	-3.31914	0.000902956	0.00756	34.7	59.9	40.8	73.3	90.4	76.5	0	0	0	0	0	0	0	0	0	0	0	0	0	0	0	0	0	0	0	0	0	0	0	0	0	0	0	0	0	0	0	0	0	0	0
CG10467	51.9037	-0.730914	1.7	Up	0.246671	-2.96312	0.0030454	0.02	34.7	36.6	36.1	50	72.1	57.6	0	0	0	0	0	0	0	0	0	0	0	0	0	0	0	0	0	0	0	0	0	0	0	0	0	0	0	0	0	0	0	0	0	0	0
ZC3H3	133.022	-0.727289	1.7	Up	0.257667	-2.8226	0.00476366	0.029	119.6	100.1	87.8	156.2	222.1	134.1	0	0	0	0	0	0	0	0	0	0	0	0	0	0	0	0	0	0	0	0	0	0	0	0	0	0	0	0	0	0	0	0	0	0	0
CG18178	56.9745	-0.777613	1.7	Up	0.292381	-2.65959	0.00782365	0.043	32.4	25.9	39.2	53.5	44.6	65.2	0	0	0	0	0	0	0	0	0	0	0	0	0	0	0	0	0	0	0	0	0	0	0	0	0	0	0	0	0	0	0	0	0	0	0
Zasp67	80.5133	-0.751354	1.7	Up	0.25166	-2.98559	0.00283033	0.019	70.4	78.6	70.6	107.9	163.7	101.1	0	0	0	0	0	0	0	0	0	0	0	0	0	0	0	0	0	0	0	0	0	0	0	0	0	0	0	0	0	0	0	0	0	0	0
Pop2	446.284	-0.742205	1.7	Up	0.111164	-6.67665	2.44468e-11	1e-09	377.9	388.8	332.4	652.4	572.4	620.5	0	0	0	0	0	0	0	0	0	0	0	0	0	0	0	0	0	0	0	0	0	0	0	0	0	0	0	0	0	0	0	0	0	0	0
sff	1384.15	-0.735687	1.7	Up	0.270471	-2.72002	0.00652782	0.037	1145.9	1243.1	1016.1	1888	2581.5	1204.1	0	0	0	0	0	0	0	0	0	0	0	0	0	0	0	0	0	0	0	0	0	0	0	0	0	0	0	0	0	0	0	0	0	0	0
Lon	407.568	-0.760267	1.7	Up	0.107252	-7.08863	1.3545e-12	6.38e-11	294	292.2	280.7	516	495.7	459	0	0	0	0	0	0	0	0	0	0	0	0	0	0	0	0	0	0	0	0	0	0	0	0	0	0	0	0	0	0	0	0	0	0	0
PEK	410.731	-0.773214	1.7	Up	0.124047	-6.23321	4.56984e-10	1.58e-08	329.8	350.3	301.1	613.5	586.1	484.5	0	0	0	0	0	0	0	0	0	0	0	0	0	0	0	0	0	0	0	0	0	0	0	0	0	0	0	0	0	0	0	0	0	0	0
CG2017	326.812	-0.738405	1.7	Up	0.124763	-5.91848	3.24929e-09	1.01e-07	310.8	277.9	263.4	443.5	501.4	481.6	0	0	0	0	0	0	0	0	0	0	0	0	0	0	0	0	0	0	0	0	0	0	0	0	0	0	0	0	0	0	0	0	0	0	0
CG12817	57.1884	-0.74451	1.7	Up	0.229799	-3.23983	0.00119599	0.01	48.1	50	53.3	96.6	87	68.9	0	0	0	0	0	0	0	0	0	0	0	0	0	0	0	0	0	0	0	0	0	0	0	0	0	0	0	0	0	0	0	0	0	0	0
CG8064	56.3951	-0.807101	1.7	Up	0.242057	-3.33435	0.000854994	0.00723	44.7	31.3	34.5	63	59.5	69.9	0	0	0	0	0	0	0	0	0	0	0	0	0	0	0	0	0	0	0	0	0	0	0	0	0	0	0	0	0	0	0	0	0	0	0
Nup58	38.62	-0.749737	1.7	Up	0.271843	-2.75798	0.00581596	0.034	20.1	28.6	29.8	49.2	38.9	42.5	0	0	0	0	0	0	0	0	0	0	0	0	0	0	0	0	0	0	0	0	0	0	0	0	0	0	0	0	0	0	0	0	0	0	0
Alg9	77.7667	-0.786114	1.7	Up	0.251274	-3.12852	0.0017569	0.013	50.3	57.2	64.3	120.8	107.6	66.1	0	0	0	0	0	0	0	0	0	0	0	0	0	0	0	0	0	0	0	0	0	0	0	0	0	0	0	0	0	0	0	0	0	0	0
CG1542	63.0318	-0.771839	1.7	Up	0.282073	-2.73631	0.00621334	0.036	47	39.3	37.6	73.3	53.8	84.1	0	0	0	0	0	0	0	0	0	0	0	0	0	0	0	0	0	0	0	0	0	0	0	0	0	0	0	0	0	0	0	0	0	0	0
CG17514	3147.01	-0.739729	1.7	Up	0.156652	-4.72213	2.33386e-06	4.19e-05	2590.2	2354.9	2372.5	4233.4	4738.3	3249.7	0	0	0	0	0	0	0	0	0	0	0	0	0	0	0	0	0	0	0	0	0	0	0	0	0	0	0	0	0	0	0	0	0	0	0
CG14132	179.18	-0.72499	1.7	Up	0.158795	-4.56557	4.98135e-06	8.31e-05	120.7	123.3	133.3	213.1	188.9	218.2	0	0	0	0	0	0	0	0	0	0	0	0	0	0	0	0	0	0	0	0	0	0	0	0	0	0	0	0	0	0	0	0	0	0	0
Tep4	1571.41	-0.801072	1.7	Up	0.123054	-6.50994	7.51812e-11	2.8e-09	1210.7	1362	1234.1	2373.8	1854.6	2405.4	0	0	0	0	0	0	0	0	0	0	0	0	0	0	0	0	0	0	0	0	0	0	0	0	0	0	0	0	0	0	0	0	0	0	0
Notum	68.7203	-0.746185	1.7	Up	0.252394	-2.95643	0.00311224	0.021	44.7	63.5	42.3	94.1	77.8	84.1	0	0	0	0	0	0	0	0	0	0	0	0	0	0	0	0	0	0	0	0	0	0	0	0	0	0	0	0	0	0	0	0	0	0	0
AspRS-m	285.663	-0.781557	1.7	Up	0.135783	-5.75595	8.61574e-09	2.47e-07	186.7	222.5	244.6	409	334.3	373	0	0	0	0	0	0	0	0	0	0	0	0	0	0	0	0	0	0	0	0	0	0	0	0	0	0	0	0	0	0	0	0	0	0	0
Tap42	57.565	-0.763444	1.7	Up	0.238249	-3.2044	0.00135346	0.011	43.6	46.5	29.8	81.1	63	63.3	0	0	0	0	0	0	0	0	0	0	0	0	0	0	0	0	0	0	0	0	0	0	0	0	0	0	0	0	0	0	0	0	0	0	0
CG32095	37.1828	-0.735812	1.7	Up	0.27198	-2.70539	0.0068225	0.038	33.5	25.9	22	48.3	50.4	38.7	0	0	0	0	0	0	0	0	0	0	0	0	0	0	0	0	0	0	0	0	0	0	0	0	0	0	0	0	0	0	0	0	0	0	0
SMC5	122.328	-0.748771	1.7	Up	0.176946	-4.23163	2.31999e-05	0.000324	112.9	83.1	97.2	179.5	175.2	136	0	0	0	0	0	0	0	0	0	0	0	0	0	0	0	0	0	0	0	0	0	0	0	0	0	0	0	0	0	0	0	0	0	0	0
CG33969	92.3026	-0.733627	1.7	Up	0.245355	-2.99006	0.00278924	0.019	78.3	85.8	40.8	136.3	113.3	98.2	0	0	0	0	0	0	0	0	0	0	0	0	0	0	0	0	0	0	0	0	0	0	0	0	0	0	0	0	0	0	0	0	0	0	0
CG33978	2841.91	-0.725417	1.7	Up	0.210689	-3.44307	0.000575147	0.00518	3048.5	2097.5	2899.4	4130.7	4607.8	4559.6	0	0	0	0	0	0	0	0	0	0	0	0	0	0	0	0	0	0	0	0	0	0	0	0	0	0	0	0	0	0	0	0	0	0	0
snoRNA:Psi28S-3405d	193.965	-0.750178	1.7	Up	0.15818	-4.74255	2.11045e-06	3.82e-05	154.3	151	138	248.5	264.4	236.1	0	0	0	0	0	0	0	0	0	0	0	0	0	0	0	0	0	0	0	0	0	0	0	0	0	0	0	0	0	0	0	0	0	0	0
htk	666.854	-0.743313	1.7	Up	0.156497	-4.74969	2.03724e-06	3.71e-05	510.9	522.8	528.4	899.1	951.3	765	0	0	0	0	0	0	0	0	0	0	0	0	0	0	0	0	0	0	0	0	0	0	0	0	0	0	0	0	0	0	0	0	0	0	0
CG41378	135.957	-0.802677	1.7	Up	0.175329	-4.57813	4.69159e-06	7.9e-05	119.6	118.9	111.3	200.2	234.7	178.5	0	0	0	0	0	0	0	0	0	0	0	0	0	0	0	0	0	0	0	0	0	0	0	0	0	0	0	0	0	0	0	0	0	0	0
snoRNA:Psi28S-2566	250.607	-0.789218	1.7	Up	0.186538	-4.23088	2.32779e-05	0.000325	184.5	194.8	227.4	329.6	382.4	333.4	0	0	0	0	0	0	0	0	0	0	0	0	0	0	0	0	0	0	0	0	0	0	0	0	0	0	0	0	0	0	0	0	0	0	0
Cht10	114.483	-0.793089	1.7	Up	0.224395	-3.53434	0.000408792	0.00388	106.2	98.3	90.9	201.1	187.7	124.7	0	0	0	0	0	0	0	0	0	0	0	0	0	0	0	0	0	0	0	0	0	0	0	0	0	0	0	0	0	0	0	0	0	0	0
CG43980	57.5892	-0.779753	1.7	Up	0.270505	-2.88258	0.00394432	0.025	44.7	37.5	72.1	82.8	91.6	84.1	0	0	0	0	0	0	0	0	0	0	0	0	0	0	0	0	0	0	0	0	0	0	0	0	0	0	0	0	0	0	0	0	0	0	0
asRNA:CR45376	29.6251	-0.786595	1.7	Up	0.300528	-2.61737	0.00886095	0.047	29.1	19.7	28.2	38.8	55	37.8	0	0	0	0	0	0	0	0	0	0	0	0	0	0	0	0	0	0	0	0	0	0	0	0	0	0	0	0	0	0	0	0	0	0	0
ImpE1	46.8219	-0.665761	1.6	Up	0.232884	-2.85877	0.00425292	0.026	44.7	41.1	31.4	62.1	58.4	68	0	0	0	0	0	0	0	0	0	0	0	0	0	0	0	0	0	0	0	0	0	0	0	0	0	0	0	0	0	0	0	0	0	0	0
lt	584.64	-0.721224	1.6	Up	0.130334	-5.53366	3.1361e-08	8.33e-07	484.1	471.9	478.3	872.4	840.3	651.6	0	0	0	0	0	0	0	0	0	0	0	0	0	0	0	0	0	0	0	0	0	0	0	0	0	0	0	0	0	0	0	0	0	0	0
RpI135	69.7388	-0.676881	1.6	Up	0.240626	-2.813	0.00490813	0.029	49.2	47.4	43.9	70.8	66.4	87.8	0	0	0	0	0	0	0	0	0	0	0	0	0	0	0	0	0	0	0	0	0	0	0	0	0	0	0	0	0	0	0	0	0	0	0
sbr	723.513	-0.692512	1.6	Up	0.13841	-5.00333	5.6347e-07	1.15e-05	623.8	644.3	536.3	1007.9	1083	833.9	0	0	0	0	0	0	0	0	0	0	0	0	0	0	0	0	0	0	0	0	0	0	0	0	0	0	0	0	0	0	0	0	0	0	0
B-H2	68.8695	-0.648586	1.6	Up	0.224439	-2.88981	0.00385475	0.024	54.8	63.5	56.5	92.3	88.1	94.4	0	0	0	0	0	0	0	0	0	0	0	0	0	0	0	0	0	0	0	0	0	0	0	0	0	0	0	0	0	0	0	0	0	0	0
U2af50	257.505	-0.63674	1.6	Up	0.148782	-4.27968	1.87164e-05	0.000269	195.6	214.5	197.6	340	286.2	319.2	0	0	0	0	0	0	0	0	0	0	0	0	0	0	0	0	0	0	0	0	0	0	0	0	0	0	0	0	0	0	0	0	0	0	0
l(3)07882	80.5106	-0.647795	1.6	Up	0.235561	-2.75001	0.00595936	0.034	45.8	62.6	67.4	88	75.6	109.6	0	0	0	0	0	0	0	0	0	0	0	0	0	0	0	0	0	0	0	0	0	0	0	0	0	0	0	0	0	0	0	0	0	0	0
CG13397	145.841	-0.711995	1.6	Up	0.186528	-3.81709	0.000135037	0.0015	90.6	105.5	73.7	167.4	136.2	143.5	0	0	0	0	0	0	0	0	0	0	0	0	0	0	0	0	0	0	0	0	0	0	0	0	0	0	0	0	0	0	0	0	0	0	0
loco	308.249	-0.659367	1.6	Up	0.160724	-4.10248	4.08753e-05	0.000532	283.9	252	272.8	377.1	389.2	509	0	0	0	0	0	0	0	0	0	0	0	0	0	0	0	0	0	0	0	0	0	0	0	0	0	0	0	0	0	0	0	0	0	0	0
crol	2765.57	-0.634601	1.6	Up	0.147242	-4.30992	1.63314e-05	0.000238	2419.2	2367.4	2391.3	3857.2	4152.2	3135.4	0	0	0	0	0	0	0	0	0	0	0	0	0	0	0	0	0	0	0	0	0	0	0	0	0	0	0	0	0	0	0	0	0	0	0
Pdk1	2002.46	-0.653306	1.6	Up	0.122981	-5.31225	1.08283e-07	2.54e-06	1584.1	1741.8	1566.5	2638.8	2856.3	2206.1	0	0	0	0	0	0	0	0	0	0	0	0	0	0	0	0	0	0	0	0	0	0	0	0	0	0	0	0	0	0	0	0	0	0	0
Nup154	133.285	-0.717834	1.6	Up	0.204084	-3.51735	0.000435876	0.00408	121.9	72.4	95.7	181.2	144.2	147.3	0	0	0	0	0	0	0	0	0	0	0	0	0	0	0	0	0	0	0	0	0	0	0	0	0	0	0	0	0	0	0	0	0	0	0
l(2)k14505	107.392	-0.706232	1.6	Up	0.172132	-4.10284	4.08105e-05	0.000532	90.6	79.5	65.9	127.7	138.5	123.7	0	0	0	0	0	0	0	0	0	0	0	0	0	0	0	0	0	0	0	0	0	0	0	0	0	0	0	0	0	0	0	0	0	0	0
SmD3	72.3381	-0.688347	1.6	Up	0.231708	-2.97076	0.00297068	0.02	49.2	67.9	48.6	94.9	111	66.1	0	0	0	0	0	0	0	0	0	0	0	0	0	0	0	0	0	0	0	0	0	0	0	0	0	0	0	0	0	0	0	0	0	0	0
Es2	70.5398	-0.701994	1.6	Up	0.238636	-2.94169	0.00326428	0.021	59.2	48.3	50.2	104.4	73.3	77.4	0	0	0	0	0	0	0	0	0	0	0	0	0	0	0	0	0	0	0	0	0	0	0	0	0	0	0	0	0	0	0	0	0	0	0
CG11409	47.3241	-0.721794	1.6	Up	0.260782	-2.76781	0.00564346	0.033	48.1	50.9	34.5	82.8	68.7	71.8	0	0	0	0	0	0	0	0	0	0	0	0	0	0	0	0	0	0	0	0	0	0	0	0	0	0	0	0	0	0	0	0	0	0	0
Bin1	125.214	-0.682319	1.6	Up	0.211529	-3.22565	0.00125685	0.01	93.9	152.8	89.4	214.9	179.7	152	0	0	0	0	0	0	0	0	0	0	0	0	0	0	0	0	0	0	0	0	0	0	0	0	0	0	0	0	0	0	0	0	0	0	0
NitFhit	107.975	-0.667554	1.6	Up	0.182609	-3.65565	0.000256532	0.0026	81.6	83.1	90.9	132	137.4	135	0	0	0	0	0	0	0	0	0	0	0	0	0	0	0	0	0	0	0	0	0	0	0	0	0	0	0	0	0	0	0	0	0	0	0
Mur2B	421.639	-0.697143	1.6	Up	0.232853	-2.99392	0.00275421	0.019	336.5	303.9	326.2	550.5	628.5	388.1	0	0	0	0	0	0	0	0	0	0	0	0	0	0	0	0	0	0	0	0	0	0	0	0	0	0	0	0	0	0	0	0	0	0	0
MFS18	97.4867	-0.716443	1.6	Up	0.184	-3.89372	9.87199e-05	0.00115	72.7	71.5	78.4	128.6	115.6	119	0	0	0	0	0	0	0	0	0	0	0	0	0	0	0	0	0	0	0	0	0	0	0	0	0	0	0	0	0	0	0	0	0	0	0
PlexA	4083.03	-0.644249	1.6	Up	0.167703	-3.8416	0.000122234	0.00138	3462.2	3438	3515.6	5906.6	6159	4213.9	0	0	0	0	0	0	0	0	0	0	0	0	0	0	0	0	0	0	0	0	0	0	0	0	0	0	0	0	0	0	0	0	0	0	0
temp	196.704	-0.637074	1.6	Up	0.175239	-3.63546	0.000277488	0.00278	125.2	158.2	141.1	239.9	226.7	195.5	0	0	0	0	0	0	0	0	0	0	0	0	0	0	0	0	0	0	0	0	0	0	0	0	0	0	0	0	0	0	0	0	0	0	0
Pgant3	119.879	-0.717602	1.6	Up	0.193959	-3.69976	0.000215802	0.00223	112.9	83.1	84.7	164.8	169.4	128.4	0	0	0	0	0	0	0	0	0	0	0	0	0	0	0	0	0	0	0	0	0	0	0	0	0	0	0	0	0	0	0	0	0	0	0
onecut	2203.66	-0.694502	1.6	Up	0.25801	-2.69177	0.00710744	0.04	1764.1	1951.8	1809.6	3245.4	3720.6	1977.6	0	0	0	0	0	0	0	0	0	0	0	0	0	0	0	0	0	0	0	0	0	0	0	0	0	0	0	0	0	0	0	0	0	0	0
CG6428	100.698	-0.680297	1.6	Up	0.179599	-3.78788	0.00015194	0.00166	93.9	68.8	92.5	151	119.1	132.2	0	0	0	0	0	0	0	0	0	0	0	0	0	0	0	0	0	0	0	0	0	0	0	0	0	0	0	0	0	0	0	0	0	0	0
mRpL30	100.083	-0.690001	1.6	Up	0.236572	-2.91666	0.00353796	0.023	63.7	59	83.1	112.2	92.7	121.8	0	0	0	0	0	0	0	0	0	0	0	0	0	0	0	0	0	0	0	0	0	0	0	0	0	0	0	0	0	0	0	0	0	0	0
Sas10	56.2696	-0.720244	1.6	Up	0.261752	-2.75163	0.00592994	0.034	47	29.5	45.5	71.6	55	69.9	0	0	0	0	0	0	0	0	0	0	0	0	0	0	0	0	0	0	0	0	0	0	0	0	0	0	0	0	0	0	0	0	0	0	0
CG5921	89.3541	-0.642402	1.6	Up	0.224689	-2.85908	0.00424874	0.026	71.5	87.6	81.5	119.1	142	116.2	0	0	0	0	0	0	0	0	0	0	0	0	0	0	0	0	0	0	0	0	0	0	0	0	0	0	0	0	0	0	0	0	0	0	0
CG4660	194.095	-0.710439	1.6	Up	0.133134	-5.33628	9.48749e-08	2.24e-06	187.8	197.5	174.1	298.6	294.2	326.8	0	0	0	0	0	0	0	0	0	0	0	0	0	0	0	0	0	0	0	0	0	0	0	0	0	0	0	0	0	0	0	0	0	0	0
CG2260	41.5985	-0.686411	1.6	Up	0.254536	-2.69671	0.00700276	0.039	30.2	32.2	31.4	54.4	48.1	48.2	0	0	0	0	0	0	0	0	0	0	0	0	0	0	0	0	0	0	0	0	0	0	0	0	0	0	0	0	0	0	0	0	0	0	0
Rab40	143.227	-0.64231	1.6	Up	0.184762	-3.47643	0.000508138	0.00468	92.8	129.6	111.3	205.4	155.7	160.5	0	0	0	0	0	0	0	0	0	0	0	0	0	0	0	0	0	0	0	0	0	0	0	0	0	0	0	0	0	0	0	0	0	0	0
CG8944	253.294	-0.686155	1.6	Up	0.203275	-3.3755	0.00073683	0.00636	199	201.1	218	348.6	396.1	249.3	0	0	0	0	0	0	0	0	0	0	0	0	0	0	0	0	0	0	0	0	0	0	0	0	0	0	0	0	0	0	0	0	0	0	0
CG8010	56.201	-0.670968	1.6	Up	0.230092	-2.91609	0.00354447	0.023	44.7	35.7	54.9	77.7	73.3	59.5	0	0	0	0	0	0	0	0	0	0	0	0	0	0	0	0	0	0	0	0	0	0	0	0	0	0	0	0	0	0	0	0	0	0	0
Ranbp21	226.619	-0.689388	1.6	Up	0.161746	-4.26216	2.02463e-05	0.000288	156.5	150.1	202.3	304.6	261	245.5	0	0	0	0	0	0	0	0	0	0	0	0	0	0	0	0	0	0	0	0	0	0	0	0	0	0	0	0	0	0	0	0	0	0	0
Nup205	130.142	-0.717263	1.6	Up	0.156445	-4.58477	4.54493e-06	7.68e-05	93.9	91.2	106.6	174.3	145.4	153.9	0	0	0	0	0	0	0	0	0	0	0	0	0	0	0	0	0	0	0	0	0	0	0	0	0	0	0	0	0	0	0	0	0	0	0
CG3645	58.5079	-0.697884	1.6	Up	0.218242	-3.19775	0.00138504	0.011	53.7	41.1	43.9	69	85.9	70.8	0	0	0	0	0	0	0	0	0	0	0	0	0	0	0	0	0	0	0	0	0	0	0	0	0	0	0	0	0	0	0	0	0	0	0
Tsp26A	186.732	-0.67208	1.6	Up	0.21544	-3.11956	0.0018112	0.013	188.9	155.5	155.2	245.1	297.6	255	0	0	0	0	0	0	0	0	0	0	0	0	0	0	0	0	0	0	0	0	0	0	0	0	0	0	0	0	0	0	0	0	0	0	0
strat	62.8594	-0.680156	1.6	Up	0.221494	-3.07076	0.00213511	0.015	47	40.2	54.9	74.2	68.7	80.3	0	0	0	0	0	0	0	0	0	0	0	0	0	0	0	0	0	0	0	0	0	0	0	0	0	0	0	0	0	0	0	0	0	0	0
Dlg5	901.476	-0.68953	1.6	Up	0.187405	-3.67937	0.000233812	0.0024	837.3	834.7	705.6	1223.6	1540.9	1075.7	0	0	0	0	0	0	0	0	0	0	0	0	0	0	0	0	0	0	0	0	0	0	0	0	0	0	0	0	0	0	0	0	0	0	0
Bdp1	62.3965	-0.694211	1.6	Up	0.245002	-2.83349	0.00460425	0.028	50.3	35.7	47	61.3	77.8	74.6	0	0	0	0	0	0	0	0	0	0	0	0	0	0	0	0	0	0	0	0	0	0	0	0	0	0	0	0	0	0	0	0	0	0	0
CG9246	68.7135	-0.706938	1.6	Up	0.211999	-3.33463	0.000854129	0.00723	61.5	38.4	45.5	73.3	76.7	85.9	0	0	0	0	0	0	0	0	0	0	0	0	0	0	0	0	0	0	0	0	0	0	0	0	0	0	0	0	0	0	0	0	0	0	0
CG2225	916.157	-0.691768	1.6	Up	0.20967	-3.29932	0.000969177	0.00802	815	706.9	762.1	1303	1522.6	864.1	0	0	0	0	0	0	0	0	0	0	0	0	0	0	0	0	0	0	0	0	0	0	0	0	0	0	0	0	0	0	0	0	0	0	0
CG10395	67.5628	-0.722042	1.6	Up	0.236894	-3.04795	0.00230408	0.016	45.8	36.6	69	93.2	82.4	66.1	0	0	0	0	0	0	0	0	0	0	0	0	0	0	0	0	0	0	0	0	0	0	0	0	0	0	0	0	0	0	0	0	0	0	0
CG8728	156.79	-0.638554	1.6	Up	0.213235	-2.9946	0.00274806	0.019	99.5	143	97.2	186.4	145.4	201.2	0	0	0	0	0	0	0	0	0	0	0	0	0	0	0	0	0	0	0	0	0	0	0	0	0	0	0	0	0	0	0	0	0	0	0
Pgm2a	275.659	-0.644808	1.6	Up	0.176152	-3.66052	0.0002517	0.00256	247.1	208.2	236.8	313.2	337.7	428.8	0	0	0	0	0	0	0	0	0	0	0	0	0	0	0	0	0	0	0	0	0	0	0	0	0	0	0	0	0	0	0	0	0	0	0
CG8152	45.7176	-0.704501	1.6	Up	0.267073	-2.63786	0.00834299	0.045	42.5	30.4	31.4	65.6	53.8	50.1	0	0	0	0	0	0	0	0	0	0	0	0	0	0	0	0	0	0	0	0	0	0	0	0	0	0	0	0	0	0	0	0	0	0	0
CG15611	103.35	-0.716643	1.6	Up	0.176692	-4.05589	4.99432e-05	0.000633	78.3	63.5	78.4	129.4	112.2	115.2	0	0	0	0	0	0	0	0	0	0	0	0	0	0	0	0	0	0	0	0	0	0	0	0	0	0	0	0	0	0	0	0	0	0	0
eIF2Bdelta	115.427	-0.699312	1.6	Up	0.221712	-3.15415	0.00160969	0.012	91.7	91.2	70.6	152.7	144.2	118	0	0	0	0	0	0	0	0	0	0	0	0	0	0	0	0	0	0	0	0	0	0	0	0	0	0	0	0	0	0	0	0	0	0	0
CG13876	64.0788	-0.652769	1.6	Up	0.233394	-2.79686	0.00516019	0.031	64.8	39.3	61.2	94.9	77.8	82.2	0	0	0	0	0	0	0	0	0	0	0	0	0	0	0	0	0	0	0	0	0	0	0	0	0	0	0	0	0	0	0	0	0	0	0
CG15011	68.1567	-0.687159	1.6	Up	0.251026	-2.7374	0.00619266	0.036	59.2	52.7	40.8	94.1	83.6	70.8	0	0	0	0	0	0	0	0	0	0	0	0	0	0	0	0	0	0	0	0	0	0	0	0	0	0	0	0	0	0	0	0	0	0	0
CG10171	51.7541	-0.660421	1.6	Up	0.24285	-2.71946	0.00653878	0.037	31.3	42	45.5	67.3	56.1	62.3	0	0	0	0	0	0	0	0	0	0	0	0	0	0	0	0	0	0	0	0	0	0	0	0	0	0	0	0	0	0	0	0	0	0	0
Msh6	58.7563	-0.667254	1.6	Up	0.218392	-3.0553	0.00224836	0.016	53.7	38.4	59.6	88	71	75.6	0	0	0	0	0	0	0	0	0	0	0	0	0	0	0	0	0	0	0	0	0	0	0	0	0	0	0	0	0	0	0	0	0	0	0
CG7632	112.448	-0.715192	1.6	Up	0.164553	-4.34626	1.38476e-05	0.000206	95	93.8	100.4	159.6	136.2	175.7	0	0	0	0	0	0	0	0	0	0	0	0	0	0	0	0	0	0	0	0	0	0	0	0	0	0	0	0	0	0	0	0	0	0	0
Lrrk	660.965	-0.647586	1.6	Up	0.225396	-2.8731	0.0040646	0.025	583.5	563.9	506.5	896.6	1002.8	694.1	0	0	0	0	0	0	0	0	0	0	0	0	0	0	0	0	0	0	0	0	0	0	0	0	0	0	0	0	0	0	0	0	0	0	0
CG7956	719.123	-0.640755	1.6	Up	0.153768	-4.16702	3.08614e-05	0.000416	656.2	625.6	566.1	922.4	1034.9	928.3	0	0	0	0	0	0	0	0	0	0	0	0	0	0	0	0	0	0	0	0	0	0	0	0	0	0	0	0	0	0	0	0	0	0	0
CG12499	222.74	-0.705483	1.6	Up	0.169802	-4.15474	3.25658e-05	0.000433	176.6	145.7	170.9	277.9	214.1	306.9	0	0	0	0	0	0	0	0	0	0	0	0	0	0	0	0	0	0	0	0	0	0	0	0	0	0	0	0	0	0	0	0	0	0	0
Smg6	464.193	-0.719579	1.6	Up	0.127552	-5.64145	1.68626e-08	4.66e-07	368.9	379.8	393.6	613.5	678.9	588.4	0	0	0	0	0	0	0	0	0	0	0	0	0	0	0	0	0	0	0	0	0	0	0	0	0	0	0	0	0	0	0	0	0	0	0
Kif3C	236.957	-0.714717	1.6	Up	0.26031	-2.74564	0.00603936	0.035	173.3	191.2	194.4	355.5	378.9	183.2	0	0	0	0	0	0	0	0	0	0	0	0	0	0	0	0	0	0	0	0	0	0	0	0	0	0	0	0	0	0	0	0	0	0	0
CG17493	1016.15	-0.71437	1.6	Up	0.231853	-3.08113	0.00206215	0.015	885.4	924.1	784	1498.9	1777.9	982.2	0	0	0	0	0	0	0	0	0	0	0	0	0	0	0	0	0	0	0	0	0	0	0	0	0	0	0	0	0	0	0	0	0	0	0
TTLL5	227.337	-0.683792	1.6	Up	0.231031	-2.95974	0.00307898	0.02	177.7	191.2	186.6	319.3	344.6	229.5	0	0	0	0	0	0	0	0	0	0	0	0	0	0	0	0	0	0	0	0	0	0	0	0	0	0	0	0	0	0	0	0	0	0	0
CG40160	361.708	-0.678157	1.6	Up	0.137403	-4.93553	7.99348e-07	1.58e-05	301.8	237.7	332.4	453.9	462.5	467.5	0	0	0	0	0	0	0	0	0	0	0	0	0	0	0	0	0	0	0	0	0	0	0	0	0	0	0	0	0	0	0	0	0	0	0
Nup153	1227.84	-0.686437	1.6	Up	0.170455	-4.02708	5.64738e-05	0.000699	1009.5	1059	961.2	1669.7	1887.8	1322.2	0	0	0	0	0	0	0	0	0	0	0	0	0	0	0	0	0	0	0	0	0	0	0	0	0	0	0	0	0	0	0	0	0	0	0
snoRNA:Psi28S-291	189.321	-0.716124	1.6	Up	0.20682	-3.46255	0.00053508	0.00489	126.3	133.2	119.2	217.5	192.3	213.4	0	0	0	0	0	0	0	0	0	0	0	0	0	0	0	0	0	0	0	0	0	0	0	0	0	0	0	0	0	0	0	0	0	0	0
RNaseMRP:RNA	10209.3	-0.676444	1.6	Up	0.103781	-6.51802	7.12407e-11	2.66e-09	8310.5	7415.8	7594.2	12134.1	13417.1	11721.9	0	0	0	0	0	0	0	0	0	0	0	0	0	0	0	0	0	0	0	0	0	0	0	0	0	0	0	0	0	0	0	0	0	0	0
snoRNA:Psi18S-525k	128.618	-0.636115	1.6	Up	0.204423	-3.11176	0.00185973	0.014	100.6	80.4	81.5	113	152.3	144.5	0	0	0	0	0	0	0	0	0	0	0	0	0	0	0	0	0	0	0	0	0	0	0	0	0	0	0	0	0	0	0	0	0	0	0
snoRNA:Psi18S-1377b	196.858	-0.668742	1.6	Up	0.144688	-4.62197	3.80118e-06	6.49e-05	135.3	135.8	150.5	246.8	220.9	198.3	0	0	0	0	0	0	0	0	0	0	0	0	0	0	0	0	0	0	0	0	0	0	0	0	0	0	0	0	0	0	0	0	0	0	0
l(2)k09022	173.689	-0.681587	1.6	Up	0.152437	-4.47127	7.7755e-06	0.000124	127.4	118	145.8	189	224.4	209.7	0	0	0	0	0	0	0	0	0	0	0	0	0	0	0	0	0	0	0	0	0	0	0	0	0	0	0	0	0	0	0	0	0	0	0
snoRNA:Psi28S-3436b	419.841	-0.693274	1.6	Up	0.188707	-3.67381	0.000238962	0.00244	338.7	288.7	277.5	507.4	524.3	433.5	0	0	0	0	0	0	0	0	0	0	0	0	0	0	0	0	0	0	0	0	0	0	0	0	0	0	0	0	0	0	0	0	0	0	0
Ino80	68.5864	-0.702963	1.6	Up	0.226614	-3.10202	0.00192202	0.014	57	55.4	40.8	79.4	80.1	93.5	0	0	0	0	0	0	0	0	0	0	0	0	0	0	0	0	0	0	0	0	0	0	0	0	0	0	0	0	0	0	0	0	0	0	0
snoRNA:Psi28S-3342	984.734	-0.657488	1.6	Up	0.231965	-2.83443	0.00459071	0.028	684.2	611.3	721.3	978.5	1180.3	1020.9	0	0	0	0	0	0	0	0	0	0	0	0	0	0	0	0	0	0	0	0	0	0	0	0	0	0	0	0	0	0	0	0	0	0	0
pea	135.323	-0.69347	1.6	Up	0.169913	-4.08133	4.47783e-05	0.000577	107.3	97.4	116	145.8	193.5	177.5	0	0	0	0	0	0	0	0	0	0	0	0	0	0	0	0	0	0	0	0	0	0	0	0	0	0	0	0	0	0	0	0	0	0	0
CG42232	586.632	-0.665301	1.6	Up	0.213614	-3.11449	0.00184261	0.014	477.3	484.4	453.2	860.3	867.8	517.5	0	0	0	0	0	0	0	0	0	0	0	0	0	0	0	0	0	0	0	0	0	0	0	0	0	0	0	0	0	0	0	0	0	0	0
CG17337	229.722	-0.653438	1.6	Up	0.156856	-4.16585	3.10189e-05	0.000417	192.3	144.8	181.9	277	251.9	281.4	0	0	0	0	0	0	0	0	0	0	0	0	0	0	0	0	0	0	0	0	0	0	0	0	0	0	0	0	0	0	0	0	0	0	0
FoxP	594.747	-0.710539	1.6	Up	0.226317	-3.13957	0.00169195	0.013	551.1	493.3	432.8	787	1022.3	612	0	0	0	0	0	0	0	0	0	0	0	0	0	0	0	0	0	0	0	0	0	0	0	0	0	0	0	0	0	0	0	0	0	0	0
CG31688	576.41	-0.661163	1.6	Up	0.199984	-3.30608	0.000946126	0.00786	503.1	555.9	451.6	806.8	974.2	612.9	0	0	0	0	0	0	0	0	0	0	0	0	0	0	0	0	0	0	0	0	0	0	0	0	0	0	0	0	0	0	0	0	0	0	0
snoRNA:SC35-b	233.149	-0.702275	1.6	Up	0.21249	-3.30498	0.000949826	0.00788	148.7	158.2	158.4	296.8	250.7	208.7	0	0	0	0	0	0	0	0	0	0	0	0	0	0	0	0	0	0	0	0	0	0	0	0	0	0	0	0	0	0	0	0	0	0	0
snoRNA:CG32479-b	139.478	-0.681208	1.6	Up	0.219287	-3.10647	0.00189334	0.014	126.3	131.4	112.9	225.2	178.6	191.7	0	0	0	0	0	0	0	0	0	0	0	0	0	0	0	0	0	0	0	0	0	0	0	0	0	0	0	0	0	0	0	0	0	0	0
Traf6	147.709	-0.646548	1.6	Up	0.170571	-3.79049	0.00015035	0.00165	126.3	108.1	127	203.6	210.6	149.2	0	0	0	0	0	0	0	0	0	0	0	0	0	0	0	0	0	0	0	0	0	0	0	0	0	0	0	0	0	0	0	0	0	0	0
RpS12	805.873	-0.693468	1.6	Up	0.235133	-2.94926	0.00318534	0.021	451.6	543.4	552	834.4	722.4	943.5	0	0	0	0	0	0	0	0	0	0	0	0	0	0	0	0	0	0	0	0	0	0	0	0	0	0	0	0	0	0	0	0	0	0	0
crc	1744.33	-0.559346	1.5	Up	0.122492	-4.5664	4.96171e-06	8.3e-05	1322.5	1375.4	1497.5	2148.6	1963.3	2064.5	0	0	0	0	0	0	0	0	0	0	0	0	0	0	0	0	0	0	0	0	0	0	0	0	0	0	0	0	0	0	0	0	0	0	0
l(2)gl	790.715	-0.597944	1.5	Up	0.0974385	-6.13662	8.42941e-10	2.79e-08	664	596.1	650.8	1032	961.6	892.5	0	0	0	0	0	0	0	0	0	0	0	0	0	0	0	0	0	0	0	0	0	0	0	0	0	0	0	0	0	0	0	0	0	0	0
pn	96.886	-0.571478	1.5	Up	0.185601	-3.07907	0.0020765	0.015	81.6	67	65.9	118.2	105.3	95.4	0	0	0	0	0	0	0	0	0	0	0	0	0	0	0	0	0	0	0	0	0	0	0	0	0	0	0	0	0	0	0	0	0	0	0
su(sable)	478.92	-0.614824	1.5	Up	0.105048	-5.85281	4.83344e-09	1.45e-07	422.6	434.3	373.2	689.5	618.2	583.6	0	0	0	0	0	0	0	0	0	0	0	0	0	0	0	0	0	0	0	0	0	0	0	0	0	0	0	0	0	0	0	0	0	0	0
Klp64D	248.772	-0.57498	1.5	Up	0.126865	-4.53222	5.83668e-06	9.61e-05	203.5	215.4	188.2	322.7	281.6	303.2	0	0	0	0	0	0	0	0	0	0	0	0	0	0	0	0	0	0	0	0	0	0	0	0	0	0	0	0	0	0	0	0	0	0	0
fs(2)ltoPP43	97.2835	-0.568415	1.5	Up	0.214907	-2.64494	0.00817061	0.044	80.5	68.8	75.3	124.3	104.2	102.9	0	0	0	0	0	0	0	0	0	0	0	0	0	0	0	0	0	0	0	0	0	0	0	0	0	0	0	0	0	0	0	0	0	0	0
TrpRS	107.696	-0.541152	1.5	Up	0.165941	-3.26112	0.00110973	0.00899	88.3	90.3	72.1	124.3	120.2	124.7	0	0	0	0	0	0	0	0	0	0	0	0	0	0	0	0	0	0	0	0	0	0	0	0	0	0	0	0	0	0	0	0	0	0	0
Trl	129.069	-0.617112	1.5	Up	0.173105	-3.56496	0.000363907	0.00351	99.5	90.3	127	170.9	164.9	142.6	0	0	0	0	0	0	0	0	0	0	0	0	0	0	0	0	0	0	0	0	0	0	0	0	0	0	0	0	0	0	0	0	0	0	0
MAPk-Ak2	507.66	-0.551656	1.5	Up	0.109165	-5.05344	4.33929e-07	9.04e-06	430.4	417.4	377.9	608.3	535.8	655.4	0	0	0	0	0	0	0	0	0	0	0	0	0	0	0	0	0	0	0	0	0	0	0	0	0	0	0	0	0	0	0	0	0	0	0
cher	1035.49	-0.593429	1.5	Up	0.121082	-4.90106	9.53219e-07	1.84e-05	1016.2	1080.5	904.8	1324.6	1531.7	1682	0	0	0	0	0	0	0	0	0	0	0	0	0	0	0	0	0	0	0	0	0	0	0	0	0	0	0	0	0	0	0	0	0	0	0
mof	68.9095	-0.622401	1.5	Up	0.240109	-2.59216	0.00953756	0.05	52.5	47.4	50.2	78.5	65.3	85.9	0	0	0	0	0	0	0	0	0	0	0	0	0	0	0	0	0	0	0	0	0	0	0	0	0	0	0	0	0	0	0	0	0	0	0
Cyp4p1	552.194	-0.571632	1.5	Up	0.19669	-2.90626	0.0036578	0.023	465	364.6	475.1	661	486.5	785.7	0	0	0	0	0	0	0	0	0	0	0	0	0	0	0	0	0	0	0	0	0	0	0	0	0	0	0	0	0	0	0	0	0	0	0
abs	88.1016	-0.616951	1.5	Up	0.177258	-3.48053	0.000500431	0.00462	83.8	83.1	64.3	127.7	129.4	102.9	0	0	0	0	0	0	0	0	0	0	0	0	0	0	0	0	0	0	0	0	0	0	0	0	0	0	0	0	0	0	0	0	0	0	0
smg	753.978	-0.597206	1.5	Up	0.181555	-3.28939	0.00100406	0.00827	580.2	663.1	625.7	917.3	1174.6	738.5	0	0	0	0	0	0	0	0	0	0	0	0	0	0	0	0	0	0	0	0	0	0	0	0	0	0	0	0	0	0	0	0	0	0	0
Khc-73	2354.16	-0.576978	1.5	Up	0.214704	-2.68731	0.00720293	0.04	2027.9	2044.8	1790.7	2991.7	3600.4	2158	0	0	0	0	0	0	0	0	0	0	0	0	0	0	0	0	0	0	0	0	0	0	0	0	0	0	0	0	0	0	0	0	0	0	0
btv	99.4792	-0.618135	1.5	Up	0.230897	-2.67711	0.00742609	0.041	100.6	80.4	73.7	128.6	168.3	97.3	0	0	0	0	0	0	0	0	0	0	0	0	0	0	0	0	0	0	0	0	0	0	0	0	0	0	0	0	0	0	0	0	0	0	0
a6	104.83	-0.610287	1.5	Up	0.212306	-2.87456	0.00404592	0.025	87.2	92	78.4	119.9	152.3	124.7	0	0	0	0	0	0	0	0	0	0	0	0	0	0	0	0	0	0	0	0	0	0	0	0	0	0	0	0	0	0	0	0	0	0	0
CG16989	164.748	-0.598601	1.5	Up	0.179706	-3.33101	0.000865328	0.0073	119.6	153.7	116	213.1	214.1	168.1	0	0	0	0	0	0	0	0	0	0	0	0	0	0	0	0	0	0	0	0	0	0	0	0	0	0	0	0	0	0	0	0	0	0	0
Su(var)2-HP2	817.091	-0.604183	1.5	Up	0.229991	-2.62698	0.00861456	0.046	847.4	763.2	694.7	1282.3	1344	880.2	0	0	0	0	0	0	0	0	0	0	0	0	0	0	0	0	0	0	0	0	0	0	0	0	0	0	0	0	0	0	0	0	0	0	0
CG9776	367.542	-0.5509	1.5	Up	0.165126	-3.33625	0.000849168	0.0072	298.5	338.7	349.7	428.9	626.2	392.9	0	0	0	0	0	0	0	0	0	0	0	0	0	0	0	0	0	0	0	0	0	0	0	0	0	0	0	0	0	0	0	0	0	0	0
ric8a	153.314	-0.617604	1.5	Up	0.142053	-4.34769	1.37579e-05	0.000205	119.6	117.1	131.7	183.8	201.5	177.5	0	0	0	0	0	0	0	0	0	0	0	0	0	0	0	0	0	0	0	0	0	0	0	0	0	0	0	0	0	0	0	0	0	0	0
Ankle2	304.325	-0.620715	1.5	Up	0.167084	-3.71498	0.000203219	0.00212	279.5	237.7	216.4	359	446.5	327.7	0	0	0	0	0	0	0	0	0	0	0	0	0	0	0	0	0	0	0	0	0	0	0	0	0	0	0	0	0	0	0	0	0	0	0
CG2875	55.4549	-0.615408	1.5	Up	0.231089	-2.66308	0.00774292	0.042	36.9	37.5	50.2	69	55	62.3	0	0	0	0	0	0	0	0	0	0	0	0	0	0	0	0	0	0	0	0	0	0	0	0	0	0	0	0	0	0	0	0	0	0	0
HP1b	83.347	-0.580989	1.5	Up	0.196477	-2.95704	0.00310609	0.021	61.5	68.8	51.7	94.1	92.7	89.7	0	0	0	0	0	0	0	0	0	0	0	0	0	0	0	0	0	0	0	0	0	0	0	0	0	0	0	0	0	0	0	0	0	0	0
CG12717	120.905	-0.624279	1.5	Up	0.19984	-3.12389	0.0017848	0.013	116.3	108.1	81.5	151	182	144.5	0	0	0	0	0	0	0	0	0	0	0	0	0	0	0	0	0	0	0	0	0	0	0	0	0	0	0	0	0	0	0	0	0	0	0
CG9095	120.924	-0.542582	1.5	Up	0.154941	-3.50186	0.000462018	0.0043	99.5	108.1	106.6	153.6	151.1	153	0	0	0	0	0	0	0	0	0	0	0	0	0	0	0	0	0	0	0	0	0	0	0	0	0	0	0	0	0	0	0	0	0	0	0
Socs16D	674.556	-0.546638	1.5	Up	0.17192	-3.17961	0.00147474	0.011	559	705.1	575.5	943.2	1031.5	717.7	0	0	0	0	0	0	0	0	0	0	0	0	0	0	0	0	0	0	0	0	0	0	0	0	0	0	0	0	0	0	0	0	0	0	0
CG7326	60.7387	-0.583829	1.5	Up	0.216689	-2.69432	0.00705331	0.039	44.7	48.3	56.5	66.4	84.7	71.8	0	0	0	0	0	0	0	0	0	0	0	0	0	0	0	0	0	0	0	0	0	0	0	0	0	0	0	0	0	0	0	0	0	0	0
CG4297	502.757	-0.552885	1.5	Up	0.160487	-3.44504	0.00057097	0.00515	422.6	484.4	377.9	682.6	705.2	504.3	0	0	0	0	0	0	0	0	0	0	0	0	0	0	0	0	0	0	0	0	0	0	0	0	0	0	0	0	0	0	0	0	0	0	0
Naprt	466.63	-0.587215	1.5	Up	0.150871	-3.89216	9.93539e-05	0.00116	362.2	401.3	313.6	602.3	567.8	455.2	0	0	0	0	0	0	0	0	0	0	0	0	0	0	0	0	0	0	0	0	0	0	0	0	0	0	0	0	0	0	0	0	0	0	0
CG14464	269.479	-0.623059	1.5	Up	0.145744	-4.27504	1.91107e-05	0.000273	221.3	234.1	243.1	413.3	368.6	291.8	0	0	0	0	0	0	0	0	0	0	0	0	0	0	0	0	0	0	0	0	0	0	0	0	0	0	0	0	0	0	0	0	0	0	0
DCTN4-p62	91.7878	-0.576345	1.5	Up	0.182586	-3.15657	0.00159635	0.012	70.4	72.4	65.9	112.2	101.9	98.2	0	0	0	0	0	0	0	0	0	0	0	0	0	0	0	0	0	0	0	0	0	0	0	0	0	0	0	0	0	0	0	0	0	0	0
Nup188	112.106	-0.585613	1.5	Up	0.190807	-3.06913	0.00214683	0.015	80.5	76	94.1	117.4	142	114.3	0	0	0	0	0	0	0	0	0	0	0	0	0	0	0	0	0	0	0	0	0	0	0	0	0	0	0	0	0	0	0	0	0	0	0
MESR4	814.65	-0.571296	1.5	Up	0.204698	-2.79092	0.00525577	0.031	718.8	700.7	693.1	1064	1216.9	859.4	0	0	0	0	0	0	0	0	0	0	0	0	0	0	0	0	0	0	0	0	0	0	0	0	0	0	0	0	0	0	0	0	0	0	0
MetRS	145.786	-0.547728	1.5	Up	0.154197	-3.55214	0.00038211	0.00366	91.7	103.7	122.3	157.9	139.7	160.5	0	0	0	0	0	0	0	0	0	0	0	0	0	0	0	0	0	0	0	0	0	0	0	0	0	0	0	0	0	0	0	0	0	0	0
Ugt49C1	128.79	-0.597707	1.5	Up	0.221302	-2.70086	0.00691597	0.039	116.3	115.3	142.7	212.3	117.9	230.4	0	0	0	0	0	0	0	0	0	0	0	0	0	0	0	0	0	0	0	0	0	0	0	0	0	0	0	0	0	0	0	0	0	0	0
CG1316	339.939	-0.598693	1.5	Up	0.227095	-2.63632	0.00838119	0.045	303	279.7	228.9	426.3	486.5	320.2	0	0	0	0	0	0	0	0	0	0	0	0	0	0	0	0	0	0	0	0	0	0	0	0	0	0	0	0	0	0	0	0	0	0	0
CG6928	78.0939	-0.583114	1.5	Up	0.208173	-2.8011	0.00509292	0.03	78.3	70.6	59.6	94.1	84.7	135	0	0	0	0	0	0	0	0	0	0	0	0	0	0	0	0	0	0	0	0	0	0	0	0	0	0	0	0	0	0	0	0	0	0	0
CG10960	968.398	-0.615742	1.5	Up	0.100231	-6.1432	8.08752e-10	2.69e-08	761.3	757.8	774.6	1106.2	1211.2	1197.5	0	0	0	0	0	0	0	0	0	0	0	0	0	0	0	0	0	0	0	0	0	0	0	0	0	0	0	0	0	0	0	0	0	0	0
CG13071	104.962	-0.58908	1.5	Up	0.210477	-2.79879	0.00512942	0.03	102.8	96.5	111.3	132.9	174	159.6	0	0	0	0	0	0	0	0	0	0	0	0	0	0	0	0	0	0	0	0	0	0	0	0	0	0	0	0	0	0	0	0	0	0	0
CG7369	252.431	-0.56218	1.5	Up	0.159249	-3.53018	0.000415272	0.00393	184.5	214.5	243.1	337.4	343.4	263.5	0	0	0	0	0	0	0	0	0	0	0	0	0	0	0	0	0	0	0	0	0	0	0	0	0	0	0	0	0	0	0	0	0	0	0
CG1090	1228.15	-0.556221	1.5	Up	0.163865	-3.39438	0.000687851	0.006	1188.3	1300.3	1174.5	1865.6	2066.4	1458.2	0	0	0	0	0	0	0	0	0	0	0	0	0	0	0	0	0	0	0	0	0	0	0	0	0	0	0	0	0	0	0	0	0	0	0
srl	225.867	-0.536169	1.5	Up	0.175205	-3.06025	0.00221156	0.016	186.7	126	196	257.1	223.2	248.4	0	0	0	0	0	0	0	0	0	0	0	0	0	0	0	0	0	0	0	0	0	0	0	0	0	0	0	0	0	0	0	0	0	0	0
Sym	80.3742	-0.538819	1.5	Up	0.193891	-2.77898	0.00545298	0.032	72.7	59.9	78.4	97.5	105.3	100.1	0	0	0	0	0	0	0	0	0	0	0	0	0	0	0	0	0	0	0	0	0	0	0	0	0	0	0	0	0	0	0	0	0	0	0
CG10055	109.315	-0.569112	1.5	Up	0.175639	-3.24024	0.00119428	0.01	91.7	82.2	97.2	131.2	152.3	117.1	0	0	0	0	0	0	0	0	0	0	0	0	0	0	0	0	0	0	0	0	0	0	0	0	0	0	0	0	0	0	0	0	0	0	0
Tpc1	123.872	-0.589725	1.5	Up	0.166243	-3.54737	0.000389093	0.00372	119.6	107.2	94.1	156.2	150	179.4	0	0	0	0	0	0	0	0	0	0	0	0	0	0	0	0	0	0	0	0	0	0	0	0	0	0	0	0	0	0	0	0	0	0	0
ninaG	109.993	-0.616007	1.5	Up	0.233998	-2.63253	0.00847507	0.045	86.1	101.9	89.4	190.7	97.3	136	0	0	0	0	0	0	0	0	0	0	0	0	0	0	0	0	0	0	0	0	0	0	0	0	0	0	0	0	0	0	0	0	0	0	0
CG8066	62.3188	-0.568568	1.5	Up	0.211895	-2.68326	0.00729089	0.04	51.4	49.2	45.5	79.4	68.7	68.9	0	0	0	0	0	0	0	0	0	0	0	0	0	0	0	0	0	0	0	0	0	0	0	0	0	0	0	0	0	0	0	0	0	0	0
Cpr92F	343.861	-0.60367	1.5	Up	0.206548	-2.92267	0.00347044	0.023	287.3	322.6	305.8	473.7	419	498.6	0	0	0	0	0	0	0	0	0	0	0	0	0	0	0	0	0	0	0	0	0	0	0	0	0	0	0	0	0	0	0	0	0	0	0
Nelf-A	567.656	-0.591238	1.5	Up	0.200885	-2.94316	0.00324876	0.021	506.4	470.1	442.2	724.8	866.6	548.7	0	0	0	0	0	0	0	0	0	0	0	0	0	0	0	0	0	0	0	0	0	0	0	0	0	0	0	0	0	0	0	0	0	0	0
CG11790	127.063	-0.567006	1.5	Up	0.201033	-2.82046	0.00479549	0.029	110.7	98.3	114.5	171.7	125.9	177.5	0	0	0	0	0	0	0	0	0	0	0	0	0	0	0	0	0	0	0	0	0	0	0	0	0	0	0	0	0	0	0	0	0	0	0
CG13654	278.189	-0.623543	1.5	Up	0.154013	-4.04864	5.15168e-05	0.00065	206.8	252.9	178.8	315.8	378.9	300.3	0	0	0	0	0	0	0	0	0	0	0	0	0	0	0	0	0	0	0	0	0	0	0	0	0	0	0	0	0	0	0	0	0	0	0
IntS11	73.7343	-0.574464	1.5	Up	0.193747	-2.96502	0.00302659	0.02	62.6	65.2	65.9	96.6	85.9	104.8	0	0	0	0	0	0	0	0	0	0	0	0	0	0	0	0	0	0	0	0	0	0	0	0	0	0	0	0	0	0	0	0	0	0	0
Vps13B	326.515	-0.574306	1.5	Up	0.190672	-3.01202	0.00259517	0.018	264.9	242.2	244.6	414.2	405.3	300.3	0	0	0	0	0	0	0	0	0	0	0	0	0	0	0	0	0	0	0	0	0	0	0	0	0	0	0	0	0	0	0	0	0	0	0
Ekar	552.93	-0.623399	1.5	Up	0.160637	-3.88079	0.000104119	0.0012	345.4	407.5	308.9	631.6	502.6	507.1	0	0	0	0	0	0	0	0	0	0	0	0	0	0	0	0	0	0	0	0	0	0	0	0	0	0	0	0	0	0	0	0	0	0	0
Sox102F	632.123	-0.588473	1.5	Up	0.144398	-4.07536	4.59426e-05	0.00059	520.9	512.1	457.9	729.2	876.9	642.2	0	0	0	0	0	0	0	0	0	0	0	0	0	0	0	0	0	0	0	0	0	0	0	0	0	0	0	0	0	0	0	0	0	0	0
tefu	201.386	-0.608483	1.5	Up	0.182508	-3.33401	0.000856022	0.00723	174.4	183.2	169.4	298.6	281.6	224.8	0	0	0	0	0	0	0	0	0	0	0	0	0	0	0	0	0	0	0	0	0	0	0	0	0	0	0	0	0	0	0	0	0	0	0
CG32225	285.743	-0.540571	1.5	Up	0.112009	-4.82614	1.39205e-06	2.62e-05	223.6	245.8	266.6	371.9	356	337.2	0	0	0	0	0	0	0	0	0	0	0	0	0	0	0	0	0	0	0	0	0	0	0	0	0	0	0	0	0	0	0	0	0	0	0
CG32369	842.129	-0.57275	1.5	Up	0.188676	-3.03563	0.00240033	0.017	743.4	910.7	690	1183	1318.8	990.7	0	0	0	0	0	0	0	0	0	0	0	0	0	0	0	0	0	0	0	0	0	0	0	0	0	0	0	0	0	0	0	0	0	0	0
stx	1056.24	-0.569139	1.5	Up	0.190825	-2.98251	0.00285891	0.019	922.3	1043.8	884.4	1437.6	1719.5	1076.6	0	0	0	0	0	0	0	0	0	0	0	0	0	0	0	0	0	0	0	0	0	0	0	0	0	0	0	0	0	0	0	0	0	0	0
CG33170	81.2078	-0.611972	1.5	Up	0.21442	-2.85408	0.00431623	0.027	64.8	78.6	54.9	99.2	111	98.2	0	0	0	0	0	0	0	0	0	0	0	0	0	0	0	0	0	0	0	0	0	0	0	0	0	0	0	0	0	0	0	0	0	0	0
MFS17	808.262	-0.544645	1.5	Up	0.170541	-3.19364	0.00140492	0.011	726.6	768.6	661.7	1118.3	1204.3	828.2	0	0	0	0	0	0	0	0	0	0	0	0	0	0	0	0	0	0	0	0	0	0	0	0	0	0	0	0	0	0	0	0	0	0	0
snmRNA:254	433.371	-0.620233	1.5	Up	0.220888	-2.80791	0.00498638	0.03	448.3	278.8	302.6	543.6	636.5	404.2	0	0	0	0	0	0	0	0	0	0	0	0	0	0	0	0	0	0	0	0	0	0	0	0	0	0	0	0	0	0	0	0	0	0	0
pps	527.536	-0.572505	1.5	Up	0.19206	-2.98086	0.00287441	0.019	459.5	449.5	387.3	687.7	705.2	538.3	0	0	0	0	0	0	0	0	0	0	0	0	0	0	0	0	0	0	0	0	0	0	0	0	0	0	0	0	0	0	0	0	0	0	0
snoRNA:Psi28S-3327b	81.0832	-0.601523	1.5	Up	0.194371	-3.09472	0.00197002	0.014	48.1	65.2	76.8	100.1	83.6	100.1	0	0	0	0	0	0	0	0	0	0	0	0	0	0	0	0	0	0	0	0	0	0	0	0	0	0	0	0	0	0	0	0	0	0	0
snoRNA:Psi28S-3316a	86.6339	-0.620649	1.5	Up	0.216599	-2.86544	0.00416436	0.026	58.1	68.8	75.3	115.6	107.6	85.9	0	0	0	0	0	0	0	0	0	0	0	0	0	0	0	0	0	0	0	0	0	0	0	0	0	0	0	0	0	0	0	0	0	0	0
snoRNA:Psi28S-1175a	62.1654	-0.611872	1.5	Up	0.23323	-2.62347	0.00870385	0.046	45.8	49.2	43.9	85.4	69.8	57.6	0	0	0	0	0	0	0	0	0	0	0	0	0	0	0	0	0	0	0	0	0	0	0	0	0	0	0	0	0	0	0	0	0	0	0
snoRNA:Psi18S-110	799.88	-0.574726	1.5	Up	0.142494	-4.03334	5.49894e-05	0.000683	622.7	556.8	583.3	947.5	875.8	800.9	0	0	0	0	0	0	0	0	0	0	0	0	0	0	0	0	0	0	0	0	0	0	0	0	0	0	0	0	0	0	0	0	0	0	0
Not1	5395.94	-0.556152	1.5	Up	0.150423	-3.69727	0.000217932	0.00225	4868.5	4886.7	4679.1	6888.5	8077.7	6260.4	0	0	0	0	0	0	0	0	0	0	0	0	0	0	0	0	0	0	0	0	0	0	0	0	0	0	0	0	0	0	0	0	0	0	0
snoRNA:Or-CD1	242.165	-0.601023	1.5	Up	0.177097	-3.39375	0.000689428	0.00601	181.1	172.5	191.3	284.8	249.6	289	0	0	0	0	0	0	0	0	0	0	0	0	0	0	0	0	0	0	0	0	0	0	0	0	0	0	0	0	0	0	0	0	0	0	0
snoRNA:Psi18S-176	1498.18	-0.570907	1.5	Up	0.160188	-3.56399	0.000365257	0.00352	1113.4	1090.3	1096.1	1682.7	1693.2	1526.2	0	0	0	0	0	0	0	0	0	0	0	0	0	0	0	0	0	0	0	0	0	0	0	0	0	0	0	0	0	0	0	0	0	0	0
snoRNA:Psi18S-1377a	198.444	-0.565913	1.5	Up	0.166275	-3.40348	0.000665337	0.00584	167.7	159.1	153.7	254.6	239.3	218.2	0	0	0	0	0	0	0	0	0	0	0	0	0	0	0	0	0	0	0	0	0	0	0	0	0	0	0	0	0	0	0	0	0	0	0
AGO2	1588.48	-0.589219	1.5	Up	0.0787669	-7.48054	7.4019e-14	3.89e-12	1361.6	1290.5	1318.7	2004.5	2005.7	1962.5	0	0	0	0	0	0	0	0	0	0	0	0	0	0	0	0	0	0	0	0	0	0	0	0	0	0	0	0	0	0	0	0	0	0	0
Hip14	419.824	-0.587322	1.5	Up	0.118623	-4.95114	7.37794e-07	1.47e-05	364.4	376.2	334	574.7	535.8	509	0	0	0	0	0	0	0	0	0	0	0	0	0	0	0	0	0	0	0	0	0	0	0	0	0	0	0	0	0	0	0	0	0	0	0
Chchd2	851.503	-0.581803	1.5	Up	0.152542	-3.81406	0.000136703	0.00152	657.3	661.3	752.7	1024.3	895.2	1174.8	0	0	0	0	0	0	0	0	0	0	0	0	0	0	0	0	0	0	0	0	0	0	0	0	0	0	0	0	0	0	0	0	0	0	0
NaPi-III	2070.41	-0.580548	1.5	Up	0.138552	-4.19009	2.78839e-05	0.00038	1585.2	1777.5	1776.6	2865.7	2824.2	1995.5	0	0	0	0	0	0	0	0	0	0	0	0	0	0	0	0	0	0	0	0	0	0	0	0	0	0	0	0	0	0	0	0	0	0	0
snoRNA:Dek-a	305.915	-0.586221	1.5	Up	0.137313	-4.26922	1.96154e-05	0.00028	223.6	244.9	250.9	371.9	354.9	351.3	0	0	0	0	0	0	0	0	0	0	0	0	0	0	0	0	0	0	0	0	0	0	0	0	0	0	0	0	0	0	0	0	0	0	0
snoRNA:SC35-a	136.139	-0.567891	1.5	Up	0.213811	-2.65604	0.00790637	0.043	101.7	103.7	94.1	175.2	155.7	114.3	0	0	0	0	0	0	0	0	0	0	0	0	0	0	0	0	0	0	0	0	0	0	0	0	0	0	0	0	0	0	0	0	0	0	0
rdx	1150.04	-0.604984	1.5	Up	0.214802	-2.81648	0.00485536	0.029	1128	1060.8	980	1365.1	2026.3	1431.7	0	0	0	0	0	0	0	0	0	0	0	0	0	0	0	0	0	0	0	0	0	0	0	0	0	0	0	0	0	0	0	0	0	0	0
Fhos	616.794	-0.609264	1.5	Up	0.14848	-4.10334	4.07226e-05	0.000531	523.2	541.6	550.4	854.3	892.9	716.8	0	0	0	0	0	0	0	0	0	0	0	0	0	0	0	0	0	0	0	0	0	0	0	0	0	0	0	0	0	0	0	0	0	0	0
FeCH	93.0612	-0.608558	1.5	Up	0.208186	-2.92314	0.00346521	0.023	66	67.9	61.2	108.7	77.8	110.5	0	0	0	0	0	0	0	0	0	0	0	0	0	0	0	0	0	0	0	0	0	0	0	0	0	0	0	0	0	0	0	0	0	0	0
Nsf2	179.38	-0.582324	1.5	Up	0.134457	-4.33091	1.48492e-05	0.000219	142	135.8	142.7	213.1	203.8	210.6	0	0	0	0	0	0	0	0	0	0	0	0	0	0	0	0	0	0	0	0	0	0	0	0	0	0	0	0	0	0	0	0	0	0	0
Imp	782.651	-0.626911	1.5	Up	0.193323	-3.24281	0.00118356	0.00947	654	720.3	682.1	1158	1253.6	765.9	0	0	0	0	0	0	0	0	0	0	0	0	0	0	0	0	0	0	0	0	0	0	0	0	0	0	0	0	0	0	0	0	0	0	0
cass	817.977	-0.551713	1.5	Up	0.207087	-2.66416	0.00771816	0.042	660.7	714.1	594.3	959.5	1186	745.1	0	0	0	0	0	0	0	0	0	0	0	0	0	0	0	0	0	0	0	0	0	0	0	0	0	0	0	0	0	0	0	0	0	0	0
Cf2	653.037	-0.524427	1.4	Up	0.120985	-4.33463	1.46005e-05	0.000216	602.6	556.8	553.5	876.7	843.7	744.2	0	0	0	0	0	0	0	0	0	0	0	0	0	0	0	0	0	0	0	0	0	0	0	0	0	0	0	0	0	0	0	0	0	0	0
crm	146.609	-0.526583	1.4	Up	0.180621	-2.91541	0.0035522	0.023	135.3	126.9	101.9	196.7	194.6	137.9	0	0	0	0	0	0	0	0	0	0	0	0	0	0	0	0	0	0	0	0	0	0	0	0	0	0	0	0	0	0	0	0	0	0	0
dpp	311.235	-0.463776	1.4	Up	0.120054	-3.86307	0.00011197	0.00127	278.4	263.6	258.7	392.6	375.5	337.2	0	0	0	0	0	0	0	0	0	0	0	0	0	0	0	0	0	0	0	0	0	0	0	0	0	0	0	0	0	0	0	0	0	0	0
dx	147.199	-0.469179	1.4	Up	0.147583	-3.17908	0.00147741	0.011	127.4	140.3	120.7	170	193.5	179.4	0	0	0	0	0	0	0	0	0	0	0	0	0	0	0	0	0	0	0	0	0	0	0	0	0	0	0	0	0	0	0	0	0	0	0
eEF2	12378.9	-0.532743	1.4	Up	0.167325	-3.18387	0.00145319	0.011	8786.8	10480.3	9847.5	13929.8	12629.4	15559.9	0	0	0	0	0	0	0	0	0	0	0	0	0	0	0	0	0	0	0	0	0	0	0	0	0	0	0	0	0	0	0	0	0	0	0
fu	85.1541	-0.529143	1.4	Up	0.186896	-2.83122	0.00463709	0.028	72.7	67.9	78.4	97.5	112.2	104.8	0	0	0	0	0	0	0	0	0	0	0	0	0	0	0	0	0	0	0	0	0	0	0	0	0	0	0	0	0	0	0	0	0	0	0
swm	674.267	-0.475514	1.4	Up	0.088958	-5.34538	9.02291e-08	2.16e-06	588	647.9	595.9	844.8	871.2	837.7	0	0	0	0	0	0	0	0	0	0	0	0	0	0	0	0	0	0	0	0	0	0	0	0	0	0	0	0	0	0	0	0	0	0	0
rb	391.25	-0.481008	1.4	Up	0.150525	-3.19554	0.00139569	0.011	282.8	355.7	352.8	474.6	518.6	391	0	0	0	0	0	0	0	0	0	0	0	0	0	0	0	0	0	0	0	0	0	0	0	0	0	0	0	0	0	0	0	0	0	0	0
Klp68D	368.248	-0.53479	1.4	Up	0.147358	-3.62918	0.000284324	0.00283	295.1	320.8	291.7	466.8	471.7	379.6	0	0	0	0	0	0	0	0	0	0	0	0	0	0	0	0	0	0	0	0	0	0	0	0	0	0	0	0	0	0	0	0	0	0	0
ex	389.255	-0.477084	1.4	Up	0.182704	-2.61124	0.00902133	0.048	320.8	392.3	279.1	491.9	494.6	401.4	0	0	0	0	0	0	0	0	0	0	0	0	0	0	0	0	0	0	0	0	0	0	0	0	0	0	0	0	0	0	0	0	0	0	0
rho	254.736	-0.510032	1.4	Up	0.16488	-3.09336	0.00197903	0.014	192.3	219.8	239.9	265.8	324	337.2	0	0	0	0	0	0	0	0	0	0	0	0	0	0	0	0	0	0	0	0	0	0	0	0	0	0	0	0	0	0	0	0	0	0	0
Top1	893.616	-0.43899	1.4	Up	0.110972	-3.95586	7.62613e-05	0.000917	803.8	798.1	757.4	1098.5	1149.4	954.8	0	0	0	0	0	0	0	0	0	0	0	0	0	0	0	0	0	0	0	0	0	0	0	0	0	0	0	0	0	0	0	0	0	0	0
msl-1	328.51	-0.453102	1.4	Up	0.143266	-3.16266	0.00156332	0.012	280.6	289.6	297.9	423.7	421.3	342.8	0	0	0	0	0	0	0	0	0	0	0	0	0	0	0	0	0	0	0	0	0	0	0	0	0	0	0	0	0	0	0	0	0	0	0
GluProRS	419.343	-0.531202	1.4	Up	0.137366	-3.86705	0.000110162	0.00126	287.3	324.4	363.8	464.2	441.9	497.7	0	0	0	0	0	0	0	0	0	0	0	0	0	0	0	0	0	0	0	0	0	0	0	0	0	0	0	0	0	0	0	0	0	0	0
lark	345.467	-0.457315	1.4	Up	0.133906	-3.41519	0.000637386	0.00566	326.4	293.1	294.8	427.1	382.4	444.8	0	0	0	0	0	0	0	0	0	0	0	0	0	0	0	0	0	0	0	0	0	0	0	0	0	0	0	0	0	0	0	0	0	0	0
Mvl	389.894	-0.521939	1.4	Up	0.109716	-4.75717	1.96328e-06	3.58e-05	393.5	316.4	381	507.4	518.6	532.6	0	0	0	0	0	0	0	0	0	0	0	0	0	0	0	0	0	0	0	0	0	0	0	0	0	0	0	0	0	0	0	0	0	0	0
BRWD3	611.768	-0.468608	1.4	Up	0.170122	-2.75454	0.00587753	0.034	592.5	550.5	504.9	730	849.4	704.5	0	0	0	0	0	0	0	0	0	0	0	0	0	0	0	0	0	0	0	0	0	0	0	0	0	0	0	0	0	0	0	0	0	0	0
Rel	485.641	-0.491418	1.4	Up	0.17674	-2.78045	0.0054283	0.032	337.6	359.3	329.3	510	420.1	512.8	0	0	0	0	0	0	0	0	0	0	0	0	0	0	0	0	0	0	0	0	0	0	0	0	0	0	0	0	0	0	0	0	0	0	0
lama	534.177	-0.480363	1.4	Up	0.129104	-3.72075	0.000198632	0.00207	494.1	458.5	520.6	626.5	651.4	772.5	0	0	0	0	0	0	0	0	0	0	0	0	0	0	0	0	0	0	0	0	0	0	0	0	0	0	0	0	0	0	0	0	0	0	0
stumps	430.666	-0.452377	1.4	Up	0.108367	-4.17451	2.98625e-05	0.000405	326.4	356.6	327.7	492.7	425.9	465.6	0	0	0	0	0	0	0	0	0	0	0	0	0	0	0	0	0	0	0	0	0	0	0	0	0	0	0	0	0	0	0	0	0	0	0
eIF4B	1124.37	-0.500652	1.4	Up	0.11314	-4.42506	9.6415e-06	0.000151	924.5	939.3	947.1	1425.5	1269.6	1279.7	0	0	0	0	0	0	0	0	0	0	0	0	0	0	0	0	0	0	0	0	0	0	0	0	0	0	0	0	0	0	0	0	0	0	0
Sin3A	2598.47	-0.512504	1.4	Up	0.197507	-2.59487	0.0094627	0.049	2382.3	2332.5	2170.2	3102.1	4120.1	2602.8	0	0	0	0	0	0	0	0	0	0	0	0	0	0	0	0	0	0	0	0	0	0	0	0	0	0	0	0	0	0	0	0	0	0	0
fray	794.826	-0.493634	1.4	Up	0.111105	-4.44296	8.87279e-06	0.00014	665.2	742.7	638.2	1036.3	991.4	860.3	0	0	0	0	0	0	0	0	0	0	0	0	0	0	0	0	0	0	0	0	0	0	0	0	0	0	0	0	0	0	0	0	0	0	0
Mekk1	384.555	-0.474816	1.4	Up	0.117506	-4.04077	5.32766e-05	0.000668	368.9	364.6	360.7	547.1	526.6	447.6	0	0	0	0	0	0	0	0	0	0	0	0	0	0	0	0	0	0	0	0	0	0	0	0	0	0	0	0	0	0	0	0	0	0	0
Tnpo	1249.74	-0.507125	1.4	Up	0.135433	-3.74448	0.000180769	0.00191	1133.6	1092.1	1066.3	1624.8	1779	1277.8	0	0	0	0	0	0	0	0	0	0	0	0	0	0	0	0	0	0	0	0	0	0	0	0	0	0	0	0	0	0	0	0	0	0	0
Spg7	130.555	-0.444957	1.4	Up	0.150156	-2.96329	0.00304369	0.02	105.1	111.7	106.6	157.9	139.7	142.6	0	0	0	0	0	0	0	0	0	0	0	0	0	0	0	0	0	0	0	0	0	0	0	0	0	0	0	0	0	0	0	0	0	0	0
lncRNA:noe	42983	-0.495831	1.4	Up	0.144217	-3.43809	0.000585824	0.00526	34125.3	31002.1	37710.6	53214.3	42007.3	49785	0	0	0	0	0	0	0	0	0	0	0	0	0	0	0	0	0	0	0	0	0	0	0	0	0	0	0	0	0	0	0	0	0	0	0
RecQ5	149.518	-0.493592	1.4	Up	0.163394	-3.02087	0.00252053	0.017	92.8	131.4	103.5	156.2	167.1	143.5	0	0	0	0	0	0	0	0	0	0	0	0	0	0	0	0	0	0	0	0	0	0	0	0	0	0	0	0	0	0	0	0	0	0	0
Smyd4-4	117.142	-0.475935	1.4	Up	0.165464	-2.87637	0.00402278	0.025	105.1	93.8	101.9	135.5	143.1	138.8	0	0	0	0	0	0	0	0	0	0	0	0	0	0	0	0	0	0	0	0	0	0	0	0	0	0	0	0	0	0	0	0	0	0	0
TBCD	125.897	-0.452531	1.4	Up	0.164135	-2.75706	0.00583229	0.034	101.7	93.8	142.7	153.6	153.4	146.4	0	0	0	0	0	0	0	0	0	0	0	0	0	0	0	0	0	0	0	0	0	0	0	0	0	0	0	0	0	0	0	0	0	0	0
VhaM9.7-c	133.622	-0.483527	1.4	Up	0.16605	-2.91194	0.00359193	0.023	105.1	104.6	116	156.2	161.4	136	0	0	0	0	0	0	0	0	0	0	0	0	0	0	0	0	0	0	0	0	0	0	0	0	0	0	0	0	0	0	0	0	0	0	0
CG14478	1046.98	-0.473475	1.4	Up	0.148015	-3.19884	0.00137984	0.011	960.3	969.7	907.9	1284	1527.2	1133.3	0	0	0	0	0	0	0	0	0	0	0	0	0	0	0	0	0	0	0	0	0	0	0	0	0	0	0	0	0	0	0	0	0	0	0
Smurf	869.866	-0.501472	1.4	Up	0.140834	-3.56074	0.000369818	0.00356	766.9	768.6	768.4	1085.5	1276.5	901.9	0	0	0	0	0	0	0	0	0	0	0	0	0	0	0	0	0	0	0	0	0	0	0	0	0	0	0	0	0	0	0	0	0	0	0
CG14441	1104.26	-0.524489	1.4	Up	0.189251	-2.7714	0.00558159	0.033	1038.5	1068	1009.8	1529.9	1730.9	1223.9	0	0	0	0	0	0	0	0	0	0	0	0	0	0	0	0	0	0	0	0	0	0	0	0	0	0	0	0	0	0	0	0	0	0	0
CG2691	212.03	-0.463309	1.4	Up	0.17039	-2.71911	0.00654573	0.037	167.7	147.5	164.6	226.1	184.3	247.4	0	0	0	0	0	0	0	0	0	0	0	0	0	0	0	0	0	0	0	0	0	0	0	0	0	0	0	0	0	0	0	0	0	0	0
Ssu72	117.091	-0.529143	1.4	Up	0.188579	-2.80595	0.0050168	0.03	102.8	87.6	69	134.6	131.7	112.4	0	0	0	0	0	0	0	0	0	0	0	0	0	0	0	0	0	0	0	0	0	0	0	0	0	0	0	0	0	0	0	0	0	0	0
eys	4309.61	-0.463302	1.4	Up	0.166976	-2.77467	0.00552577	0.032	4117.3	4041.3	3663	5186	5554.6	5560.6	0	0	0	0	0	0	0	0	0	0	0	0	0	0	0	0	0	0	0	0	0	0	0	0	0	0	0	0	0	0	0	0	0	0	0
CG7627	248.753	-0.44004	1.4	Up	0.137227	-3.20667	0.00134282	0.011	216.9	229.7	222.7	325.3	295.4	287.1	0	0	0	0	0	0	0	0	0	0	0	0	0	0	0	0	0	0	0	0	0	0	0	0	0	0	0	0	0	0	0	0	0	0	0
CG31886	200.858	-0.501935	1.4	Up	0.163618	-3.06773	0.00215693	0.015	136.4	168.9	163.1	228.7	245	190.8	0	0	0	0	0	0	0	0	0	0	0	0	0	0	0	0	0	0	0	0	0	0	0	0	0	0	0	0	0	0	0	0	0	0	0
Ufd4	3861.8	-0.525745	1.4	Up	0.123717	-4.24958	2.14171e-05	0.000302	3766.2	3242.3	3495.2	5000.5	5123	4996.8	0	0	0	0	0	0	0	0	0	0	0	0	0	0	0	0	0	0	0	0	0	0	0	0	0	0	0	0	0	0	0	0	0	0	0
Wdr59	151.396	-0.447423	1.4	Up	0.14663	-3.05138	0.00227792	0.016	117.4	134.9	141.1	194.2	178.6	161.5	0	0	0	0	0	0	0	0	0	0	0	0	0	0	0	0	0	0	0	0	0	0	0	0	0	0	0	0	0	0	0	0	0	0	0
CG10376	191.106	-0.511439	1.4	Up	0.126473	-4.04385	5.25803e-05	0.000661	163.2	160	153.7	234.7	222.1	223.8	0	0	0	0	0	0	0	0	0	0	0	0	0	0	0	0	0	0	0	0	0	0	0	0	0	0	0	0	0	0	0	0	0	0	0
CG9248	146.7	-0.518855	1.4	Up	0.158712	-3.26916	0.00107869	0.00879	137.5	119.8	117.6	188.1	170.6	178.5	0	0	0	0	0	0	0	0	0	0	0	0	0	0	0	0	0	0	0	0	0	0	0	0	0	0	0	0	0	0	0	0	0	0	0
Hsepi	200.819	-0.435988	1.4	Up	0.139918	-3.11603	0.00183304	0.014	167.7	163.5	175.6	252	219.8	210.6	0	0	0	0	0	0	0	0	0	0	0	0	0	0	0	0	0	0	0	0	0	0	0	0	0	0	0	0	0	0	0	0	0	0	0
CG9062	102.133	-0.533017	1.4	Up	0.178779	-2.98144	0.002869	0.019	90.6	84	73.7	133.7	116.8	110.5	0	0	0	0	0	0	0	0	0	0	0	0	0	0	0	0	0	0	0	0	0	0	0	0	0	0	0	0	0	0	0	0	0	0	0
CG8405	708.767	-0.534394	1.4	Up	0.135316	-3.94923	7.84015e-05	0.000941	617.1	609.5	555.1	887.1	958.2	740.4	0	0	0	0	0	0	0	0	0	0	0	0	0	0	0	0	0	0	0	0	0	0	0	0	0	0	0	0	0	0	0	0	0	0	0
Hsl	450.938	-0.50541	1.4	Up	0.118977	-4.24798	2.15711e-05	0.000303	415.9	398.6	396.7	599.7	575.8	544	0	0	0	0	0	0	0	0	0	0	0	0	0	0	0	0	0	0	0	0	0	0	0	0	0	0	0	0	0	0	0	0	0	0	0
Dis3l2	277.812	-0.49631	1.4	Up	0.142546	-3.48174	0.000498159	0.00461	223.6	229.7	244.6	315.8	378.9	289.9	0	0	0	0	0	0	0	0	0	0	0	0	0	0	0	0	0	0	0	0	0	0	0	0	0	0	0	0	0	0	0	0	0	0	0
pns	761.001	-0.462631	1.4	Up	0.153081	-3.02214	0.00250997	0.017	674.1	698.9	668	927.6	1085.3	802.7	0	0	0	0	0	0	0	0	0	0	0	0	0	0	0	0	0	0	0	0	0	0	0	0	0	0	0	0	0	0	0	0	0	0	0
ABCB7	150.763	-0.479453	1.4	Up	0.156534	-3.06293	0.0021918	0.016	109.6	140.3	116	194.2	166	153	0	0	0	0	0	0	0	0	0	0	0	0	0	0	0	0	0	0	0	0	0	0	0	0	0	0	0	0	0	0	0	0	0	0	0
Edc3	845.254	-0.530749	1.4	Up	0.113874	-4.66082	3.14945e-06	5.51e-05	666.3	753.4	702.5	1068.3	1096.7	904.7	0	0	0	0	0	0	0	0	0	0	0	0	0	0	0	0	0	0	0	0	0	0	0	0	0	0	0	0	0	0	0	0	0	0	0
CG11399	429.876	-0.458912	1.4	Up	0.171339	-2.67839	0.00739777	0.041	355.5	385.2	340.3	555.7	526.6	406.1	0	0	0	0	0	0	0	0	0	0	0	0	0	0	0	0	0	0	0	0	0	0	0	0	0	0	0	0	0	0	0	0	0	0	0
CG9727	730.802	-0.524877	1.4	Up	0.164074	-3.19903	0.0013789	0.011	572.4	651.5	567.6	927.6	985.7	668.6	0	0	0	0	0	0	0	0	0	0	0	0	0	0	0	0	0	0	0	0	0	0	0	0	0	0	0	0	0	0	0	0	0	0	0
CG7878	157.15	-0.518337	1.4	Up	0.171529	-3.02186	0.00251228	0.017	126.3	146.6	119.2	189.8	195.8	180.4	0	0	0	0	0	0	0	0	0	0	0	0	0	0	0	0	0	0	0	0	0	0	0	0	0	0	0	0	0	0	0	0	0	0	0
CG9801	365.505	-0.482713	1.4	Up	0.152856	-3.15795	0.00158884	0.012	328.7	335.1	352.8	441.8	532.3	446.7	0	0	0	0	0	0	0	0	0	0	0	0	0	0	0	0	0	0	0	0	0	0	0	0	0	0	0	0	0	0	0	0	0	0	0
cal1	111.907	-0.496848	1.4	Up	0.170813	-2.90873	0.00362904	0.023	108.4	97.4	81.5	152.7	124.8	130.3	0	0	0	0	0	0	0	0	0	0	0	0	0	0	0	0	0	0	0	0	0	0	0	0	0	0	0	0	0	0	0	0	0	0	0
CG11089	754.908	-0.454057	1.4	Up	0.165609	-2.74173	0.00611164	0.035	541.1	593.4	617.8	755.9	822	821.6	0	0	0	0	0	0	0	0	0	0	0	0	0	0	0	0	0	0	0	0	0	0	0	0	0	0	0	0	0	0	0	0	0	0	0
CG3368	130.076	-0.438543	1.4	Up	0.158531	-2.7663	0.00566971	0.033	117.4	107.2	105.1	139.8	174	136	0	0	0	0	0	0	0	0	0	0	0	0	0	0	0	0	0	0	0	0	0	0	0	0	0	0	0	0	0	0	0	0	0	0	0
NSD	152.588	-0.453461	1.4	Up	0.13926	-3.25622	0.00112907	0.0091	138.6	137.6	138	178.6	196.9	192.7	0	0	0	0	0	0	0	0	0	0	0	0	0	0	0	0	0	0	0	0	0	0	0	0	0	0	0	0	0	0	0	0	0	0	0
CycG	7446.66	-0.475251	1.4	Up	0.0752605	-6.31474	2.70609e-10	9.72e-09	6507.3	6993.1	6670.6	9541.1	9995.3	8511.9	0	0	0	0	0	0	0	0	0	0	0	0	0	0	0	0	0	0	0	0	0	0	0	0	0	0	0	0	0	0	0	0	0	0	0
Set1	1011.96	-0.508164	1.4	Up	0.180627	-2.81333	0.00490306	0.029	922.3	849	834.2	1296.1	1432.1	979.3	0	0	0	0	0	0	0	0	0	0	0	0	0	0	0	0	0	0	0	0	0	0	0	0	0	0	0	0	0	0	0	0	0	0	0
ago	562.925	-0.46566	1.4	Up	0.134308	-3.46709	0.000526119	0.00481	518.7	495.1	481.4	657.5	783	628	0	0	0	0	0	0	0	0	0	0	0	0	0	0	0	0	0	0	0	0	0	0	0	0	0	0	0	0	0	0	0	0	0	0	0
Socs36E	328.949	-0.465168	1.4	Up	0.124932	-3.72339	0.000196569	0.00206	289.5	332.5	269.7	427.1	423.6	388.1	0	0	0	0	0	0	0	0	0	0	0	0	0	0	0	0	0	0	0	0	0	0	0	0	0	0	0	0	0	0	0	0	0	0	0
mRpS5	571.978	-0.517735	1.4	Up	0.118436	-4.37143	1.23434e-05	0.000186	437.1	433.4	533.1	709.3	599.9	687.5	0	0	0	0	0	0	0	0	0	0	0	0	0	0	0	0	0	0	0	0	0	0	0	0	0	0	0	0	0	0	0	0	0	0	0
Wsck	151.221	-0.517832	1.4	Up	0.15391	-3.36452	0.000766769	0.00658	111.8	134.9	149	211.4	169.4	180.4	0	0	0	0	0	0	0	0	0	0	0	0	0	0	0	0	0	0	0	0	0	0	0	0	0	0	0	0	0	0	0	0	0	0	0
Ndfip	403.608	-0.533692	1.4	Up	0.132432	-4.02992	5.57968e-05	0.000691	420.3	374.5	323	516.9	565.5	543	0	0	0	0	0	0	0	0	0	0	0	0	0	0	0	0	0	0	0	0	0	0	0	0	0	0	0	0	0	0	0	0	0	0	0
CG33217	100.303	-0.529861	1.4	Up	0.198559	-2.66854	0.00761824	0.042	64.8	72.4	89.4	122.5	91.6	107.7	0	0	0	0	0	0	0	0	0	0	0	0	0	0	0	0	0	0	0	0	0	0	0	0	0	0	0	0	0	0	0	0	0	0	0
dbr	397.964	-0.481025	1.4	Up	0.181911	-2.64428	0.00818641	0.044	391.3	349.4	304.2	464.2	558.7	440.1	0	0	0	0	0	0	0	0	0	0	0	0	0	0	0	0	0	0	0	0	0	0	0	0	0	0	0	0	0	0	0	0	0	0	0
snoRNA:Psi28S-1060	526.294	-0.517722	1.4	Up	0.16992	-3.04685	0.00231251	0.016	433.7	386.1	349.7	636.8	525.5	513.8	0	0	0	0	0	0	0	0	0	0	0	0	0	0	0	0	0	0	0	0	0	0	0	0	0	0	0	0	0	0	0	0	0	0	0
snoRNA:Psi18S-920	537.391	-0.496646	1.4	Up	0.149804	-3.3153	0.000915453	0.00765	461.7	403.1	418.7	631.6	628.5	550.6	0	0	0	0	0	0	0	0	0	0	0	0	0	0	0	0	0	0	0	0	0	0	0	0	0	0	0	0	0	0	0	0	0	0	0
mute	188.729	-0.51903	1.4	Up	0.164174	-3.16147	0.00156975	0.012	142	149.2	189.7	241.6	225.5	215.3	0	0	0	0	0	0	0	0	0	0	0	0	0	0	0	0	0	0	0	0	0	0	0	0	0	0	0	0	0	0	0	0	0	0	0
snoRNA:Psi28S-2622	1026.84	-0.521074	1.4	Up	0.187631	-2.77712	0.00548436	0.032	796	854.4	915.8	1237.4	1263.9	1179.6	0	0	0	0	0	0	0	0	0	0	0	0	0	0	0	0	0	0	0	0	0	0	0	0	0	0	0	0	0	0	0	0	0	0	0
Plp	1377.27	-0.451039	1.4	Up	0.137459	-3.28127	0.00103341	0.00849	1391.8	1208.3	1116.5	1603.3	1917.5	1565.8	0	0	0	0	0	0	0	0	0	0	0	0	0	0	0	0	0	0	0	0	0	0	0	0	0	0	0	0	0	0	0	0	0	0	0
Cap-G	127.152	-0.52746	1.4	Up	0.184573	-2.85773	0.00426684	0.026	98.4	106.3	122.3	179.5	159.1	129.4	0	0	0	0	0	0	0	0	0	0	0	0	0	0	0	0	0	0	0	0	0	0	0	0	0	0	0	0	0	0	0	0	0	0	0
gce	599.228	-0.438008	1.4	Up	0.133997	-3.26879	0.00108009	0.00879	534.4	543.4	553.5	799.9	810.5	599.7	0	0	0	0	0	0	0	0	0	0	0	0	0	0	0	0	0	0	0	0	0	0	0	0	0	0	0	0	0	0	0	0	0	0	0
Ire1	475.945	-0.526151	1.4	Up	0.124396	-4.22966	2.34041e-05	0.000326	377.9	420	374.8	600.6	588.4	504.3	0	0	0	0	0	0	0	0	0	0	0	0	0	0	0	0	0	0	0	0	0	0	0	0	0	0	0	0	0	0	0	0	0	0	0
Fs(2)Ket	2223.69	-0.511205	1.4	Up	0.173637	-2.9441	0.00323897	0.021	1963	1969.7	1924	2891.6	3214.6	2242.9	0	0	0	0	0	0	0	0	0	0	0	0	0	0	0	0	0	0	0	0	0	0	0	0	0	0	0	0	0	0	0	0	0	0	0
snoRNA:Tudor-SN-a	1073.08	-0.456631	1.4	Up	0.1351	-3.37996	0.000724963	0.00627	912.2	848.1	785.6	1208.1	1163.1	1125.7	0	0	0	0	0	0	0	0	0	0	0	0	0	0	0	0	0	0	0	0	0	0	0	0	0	0	0	0	0	0	0	0	0	0	0
mib1	305.424	-0.446679	1.4	Up	0.114908	-3.88729	0.00010137	0.00118	297.4	290.4	277.5	385.7	393.8	402.3	0	0	0	0	0	0	0	0	0	0	0	0	0	0	0	0	0	0	0	0	0	0	0	0	0	0	0	0	0	0	0	0	0	0	0
spoon	921.666	-0.47502	1.4	Up	0.0906933	-5.23765	1.62635e-07	3.7e-06	711	765	748	1084.7	1048.6	958.6	0	0	0	0	0	0	0	0	0	0	0	0	0	0	0	0	0	0	0	0	0	0	0	0	0	0	0	0	0	0	0	0	0	0	0
rudhira	2739.92	-0.443223	1.4	Up	0.153016	-2.89657	0.00377267	0.024	2664	2524.7	2606.1	3518.1	3953	3127.9	0	0	0	0	0	0	0	0	0	0	0	0	0	0	0	0	0	0	0	0	0	0	0	0	0	0	0	0	0	0	0	0	0	0	0
wap	365.068	-0.438661	1.4	Up	0.122263	-3.58785	0.000333414	0.00325	282.8	304.7	294.8	387.4	431.6	379.6	0	0	0	0	0	0	0	0	0	0	0	0	0	0	0	0	0	0	0	0	0	0	0	0	0	0	0	0	0	0	0	0	0	0	0
SF2	649.08	-0.527727	1.4	Up	0.113384	-4.65435	3.2501e-06	5.66e-05	512	498.7	569.2	793.9	776.2	700.7	0	0	0	0	0	0	0	0	0	0	0	0	0	0	0	0	0	0	0	0	0	0	0	0	0	0	0	0	0	0	0	0	0	0	0
CG46339	767.925	-0.465746	1.4	Up	0.116044	-4.01355	5.98133e-05	0.000736	613.7	693.5	592.7	874.1	949	809.4	0	0	0	0	0	0	0	0	0	0	0	0	0	0	0	0	0	0	0	0	0	0	0	0	0	0	0	0	0	0	0	0	0	0	0
fog	562.166	-0.417869	1.3	Up	0.131683	-3.17329	0.00150723	0.012	528.8	525.5	495.5	686	804.8	584.6	0	0	0	0	0	0	0	0	0	0	0	0	0	0	0	0	0	0	0	0	0	0	0	0	0	0	0	0	0	0	0	0	0	0	0
DCTN1-p150	454.829	-0.328821	1.3	Up	0.102733	-3.20073	0.00137082	0.011	414.7	409.3	414	499.6	512.9	542.1	0	0	0	0	0	0	0	0	0	0	0	0	0	0	0	0	0	0	0	0	0	0	0	0	0	0	0	0	0	0	0	0	0	0	0
Hrb98DE	952.737	-0.355478	1.3	Up	0.0946069	-3.75741	0.000171678	0.00183	906.6	905.3	879.7	1158.9	1176.9	1110.6	0	0	0	0	0	0	0	0	0	0	0	0	0	0	0	0	0	0	0	0	0	0	0	0	0	0	0	0	0	0	0	0	0	0	0
Ide	607.313	-0.373372	1.3	Up	0.111043	-3.36242	0.000772634	0.00662	532.1	539.8	558.2	733.5	760.1	617.6	0	0	0	0	0	0	0	0	0	0	0	0	0	0	0	0	0	0	0	0	0	0	0	0	0	0	0	0	0	0	0	0	0	0	0
S	551.372	-0.33055	1.3	Up	0.127365	-2.59529	0.00945113	0.049	461.7	545.2	517.5	661.8	716.6	541.1	0	0	0	0	0	0	0	0	0	0	0	0	0	0	0	0	0	0	0	0	0	0	0	0	0	0	0	0	0	0	0	0	0	0	0
sog	856.383	-0.358179	1.3	Up	0.124391	-2.87946	0.00398352	0.025	889.9	818.6	857.7	1042.4	1144.8	1102.1	0	0	0	0	0	0	0	0	0	0	0	0	0	0	0	0	0	0	0	0	0	0	0	0	0	0	0	0	0	0	0	0	0	0	0
zfh1	503.024	-0.391118	1.3	Up	0.12921	-3.02699	0.00247002	0.017	432.6	477.2	445.3	626.5	607.9	544.9	0	0	0	0	0	0	0	0	0	0	0	0	0	0	0	0	0	0	0	0	0	0	0	0	0	0	0	0	0	0	0	0	0	0	0
elB	398.172	-0.34676	1.3	Up	0.134149	-2.58488	0.00974116	0.05	381.2	418.2	371.6	480.6	528.9	484.5	0	0	0	0	0	0	0	0	0	0	0	0	0	0	0	0	0	0	0	0	0	0	0	0	0	0	0	0	0	0	0	0	0	0	0
CanB	370.626	-0.351652	1.3	Up	0.133139	-2.64125	0.00826008	0.045	333.1	407.5	282.3	474.6	443	398.5	0	0	0	0	0	0	0	0	0	0	0	0	0	0	0	0	0	0	0	0	0	0	0	0	0	0	0	0	0	0	0	0	0	0	0
JIL-1	538.974	-0.430051	1.3	Up	0.127254	-3.37947	0.000726264	0.00628	459.5	455.8	454.7	663.6	668.6	514.7	0	0	0	0	0	0	0	0	0	0	0	0	0	0	0	0	0	0	0	0	0	0	0	0	0	0	0	0	0	0	0	0	0	0	0
eRF3	607.246	-0.430092	1.3	Up	0.151944	-2.8306	0.00464606	0.028	443.8	485.3	628.8	680.8	652.5	756.5	0	0	0	0	0	0	0	0	0	0	0	0	0	0	0	0	0	0	0	0	0	0	0	0	0	0	0	0	0	0	0	0	0	0	0
emb	711.774	-0.340485	1.3	Up	0.0775567	-4.39015	1.13275e-05	0.000173	647.3	628.3	668	818	802.5	833.9	0	0	0	0	0	0	0	0	0	0	0	0	0	0	0	0	0	0	0	0	0	0	0	0	0	0	0	0	0	0	0	0	0	0	0
Tor	477.296	-0.374615	1.3	Up	0.122429	-3.05986	0.0022144	0.016	400.2	423.6	429.7	520.3	573.5	531.7	0	0	0	0	0	0	0	0	0	0	0	0	0	0	0	0	0	0	0	0	0	0	0	0	0	0	0	0	0	0	0	0	0	0	0
CycK	223.684	-0.399831	1.3	Up	0.143068	-2.79469	0.00519498	0.031	161	186.8	181.9	264.9	212.9	219.1	0	0	0	0	0	0	0	0	0	0	0	0	0	0	0	0	0	0	0	0	0	0	0	0	0	0	0	0	0	0	0	0	0	0	0
AdSS	470.249	-0.41511	1.3	Up	0.134888	-3.07745	0.00208782	0.015	377.9	415.6	439.1	570.4	500.3	568.5	0	0	0	0	0	0	0	0	0	0	0	0	0	0	0	0	0	0	0	0	0	0	0	0	0	0	0	0	0	0	0	0	0	0	0
CG2938	161.219	-0.416157	1.3	Up	0.156148	-2.66514	0.00769568	0.042	142	130.5	144.3	191.6	186.6	175.7	0	0	0	0	0	0	0	0	0	0	0	0	0	0	0	0	0	0	0	0	0	0	0	0	0	0	0	0	0	0	0	0	0	0	0
CG4096	182.596	-0.384852	1.3	Up	0.147696	-2.60569	0.00916883	0.048	171	163.5	180.3	231.3	254.1	186	0	0	0	0	0	0	0	0	0	0	0	0	0	0	0	0	0	0	0	0	0	0	0	0	0	0	0	0	0	0	0	0	0	0	0
mahe	2007.3	-0.40869	1.3	Up	0.154648	-2.64272	0.0082244	0.044	1824.4	1869.6	1924	2898.5	2702.9	1855.7	0	0	0	0	0	0	0	0	0	0	0	0	0	0	0	0	0	0	0	0	0	0	0	0	0	0	0	0	0	0	0	0	0	0	0
ATP7	491.443	-0.381783	1.3	Up	0.138187	-2.76281	0.00573066	0.033	509.8	438.8	459.4	565.2	552.9	714.9	0	0	0	0	0	0	0	0	0	0	0	0	0	0	0	0	0	0	0	0	0	0	0	0	0	0	0	0	0	0	0	0	0	0	0
Nrd1	247.92	-0.427529	1.3	Up	0.158442	-2.69834	0.00696868	0.039	216.9	181.4	268.1	293.4	308	286.2	0	0	0	0	0	0	0	0	0	0	0	0	0	0	0	0	0	0	0	0	0	0	0	0	0	0	0	0	0	0	0	0	0	0	0
CG8289	152.067	-0.39396	1.3	Up	0.141886	-2.77659	0.00549323	0.032	125.2	132.3	131.7	172.6	170.6	168.1	0	0	0	0	0	0	0	0	0	0	0	0	0	0	0	0	0	0	0	0	0	0	0	0	0	0	0	0	0	0	0	0	0	0	0
Stt3A	161.857	-0.389497	1.3	Up	0.146935	-2.65082	0.00802964	0.044	120.7	126	130.2	181.2	161.4	149.2	0	0	0	0	0	0	0	0	0	0	0	0	0	0	0	0	0	0	0	0	0	0	0	0	0	0	0	0	0	0	0	0	0	0	0
CG8475	587.995	-0.392455	1.3	Up	0.116542	-3.3675	0.000758519	0.00651	499.7	538	492.4	705.9	724.7	582.7	0	0	0	0	0	0	0	0	0	0	0	0	0	0	0	0	0	0	0	0	0	0	0	0	0	0	0	0	0	0	0	0	0	0	0
CG7806	233.665	-0.349936	1.3	Up	0.123002	-2.84496	0.00444167	0.027	211.3	209.1	230.5	280.4	261	283.3	0	0	0	0	0	0	0	0	0	0	0	0	0	0	0	0	0	0	0	0	0	0	0	0	0	0	0	0	0	0	0	0	0	0	0
Oatp30B	951.474	-0.396159	1.3	Up	0.085676	-4.62391	3.76568e-06	6.43e-05	884.3	896.4	882.8	1106.2	1252.4	1151.2	0	0	0	0	0	0	0	0	0	0	0	0	0	0	0	0	0	0	0	0	0	0	0	0	0	0	0	0	0	0	0	0	0	0	0
CG8671	739.551	-0.42471	1.3	Up	0.136824	-3.10406	0.00190883	0.014	675.2	746.2	699.4	925	1091	834.8	0	0	0	0	0	0	0	0	0	0	0	0	0	0	0	0	0	0	0	0	0	0	0	0	0	0	0	0	0	0	0	0	0	0	0
Atf6	1025.69	-0.417766	1.3	Up	0.100254	-4.16709	3.08518e-05	0.000416	877.6	829.3	994.2	1247.8	1259.3	1090.8	0	0	0	0	0	0	0	0	0	0	0	0	0	0	0	0	0	0	0	0	0	0	0	0	0	0	0	0	0	0	0	0	0	0	0
d4	324.773	-0.360892	1.3	Up	0.134909	-2.67507	0.00747128	0.041	264.9	288.7	260.3	400.4	343.4	303.2	0	0	0	0	0	0	0	0	0	0	0	0	0	0	0	0	0	0	0	0	0	0	0	0	0	0	0	0	0	0	0	0	0	0	0
Ars2	279.271	-0.410959	1.3	Up	0.133706	-3.07361	0.00211488	0.015	258.2	245.8	218	342.6	306.8	313.5	0	0	0	0	0	0	0	0	0	0	0	0	0	0	0	0	0	0	0	0	0	0	0	0	0	0	0	0	0	0	0	0	0	0	0
CG6701	473.333	-0.377108	1.3	Up	0.12908	-2.92152	0.0034833	0.023	425.9	412.9	404.6	520.3	527.8	567.6	0	0	0	0	0	0	0	0	0	0	0	0	0	0	0	0	0	0	0	0	0	0	0	0	0	0	0	0	0	0	0	0	0	0	0
phol	177.535	-0.412695	1.3	Up	0.145236	-2.84154	0.00448956	0.027	152	169.8	136.4	215.7	206.1	193.6	0	0	0	0	0	0	0	0	0	0	0	0	0	0	0	0	0	0	0	0	0	0	0	0	0	0	0	0	0	0	0	0	0	0	0
MICAL-like	336.991	-0.345492	1.3	Up	0.11724	-2.94687	0.0032101	0.021	311.9	312.8	296.4	392.6	416.7	364.5	0	0	0	0	0	0	0	0	0	0	0	0	0	0	0	0	0	0	0	0	0	0	0	0	0	0	0	0	0	0	0	0	0	0	0
DCP2	2062.63	-0.394388	1.3	Up	0.143014	-2.75768	0.00582124	0.034	1875.9	1946.5	1916.2	2697.4	2816.2	2030.5	0	0	0	0	0	0	0	0	0	0	0	0	0	0	0	0	0	0	0	0	0	0	0	0	0	0	0	0	0	0	0	0	0	0	0
CG9636	587.396	-0.35881	1.3	Up	0.125465	-2.85984	0.00423854	0.026	520.9	570.2	542.6	793.9	708.6	593.1	0	0	0	0	0	0	0	0	0	0	0	0	0	0	0	0	0	0	0	0	0	0	0	0	0	0	0	0	0	0	0	0	0	0	0
CG12945	175.062	-0.387427	1.3	Up	0.136756	-2.83298	0.00461157	0.028	154.3	168	161.5	214	203.8	215.3	0	0	0	0	0	0	0	0	0	0	0	0	0	0	0	0	0	0	0	0	0	0	0	0	0	0	0	0	0	0	0	0	0	0	0
MBD-R2	307.984	-0.37337	1.3	Up	0.113797	-3.28103	0.0010343	0.00849	248.2	277.9	260.3	367.6	340	312.6	0	0	0	0	0	0	0	0	0	0	0	0	0	0	0	0	0	0	0	0	0	0	0	0	0	0	0	0	0	0	0	0	0	0	0
Epg5	725.167	-0.332452	1.3	Up	0.12811	-2.59506	0.00945744	0.049	811.6	638.1	722.9	839.6	961.6	933.1	0	0	0	0	0	0	0	0	0	0	0	0	0	0	0	0	0	0	0	0	0	0	0	0	0	0	0	0	0	0	0	0	0	0	0
yuri	163.085	-0.400638	1.3	Up	0.143231	-2.79715	0.00515554	0.031	144.2	154.6	147.4	210.5	206.1	173.8	0	0	0	0	0	0	0	0	0	0	0	0	0	0	0	0	0	0	0	0	0	0	0	0	0	0	0	0	0	0	0	0	0	0	0
alph	489.903	-0.409178	1.3	Up	0.0928007	-4.40921	1.03749e-05	0.00016	433.7	475.4	428.1	598.9	585	597.8	0	0	0	0	0	0	0	0	0	0	0	0	0	0	0	0	0	0	0	0	0	0	0	0	0	0	0	0	0	0	0	0	0	0	0
CG17528	519.276	-0.36122	1.3	Up	0.113336	-3.18715	0.00143681	0.011	443.8	425.4	432.8	612.7	566.7	492	0	0	0	0	0	0	0	0	0	0	0	0	0	0	0	0	0	0	0	0	0	0	0	0	0	0	0	0	0	0	0	0	0	0	0
Axud1	347.571	-0.349123	1.3	Up	0.115451	-3.024	0.00249454	0.017	343.2	320.8	302.6	430.6	421.3	382.5	0	0	0	0	0	0	0	0	0	0	0	0	0	0	0	0	0	0	0	0	0	0	0	0	0	0	0	0	0	0	0	0	0	0	0
RanBPM	1374.37	-0.373769	1.3	Up	0.141847	-2.63501	0.00841352	0.045	1467.8	1238.7	1271.7	1599	1923.3	1634.8	0	0	0	0	0	0	0	0	0	0	0	0	0	0	0	0	0	0	0	0	0	0	0	0	0	0	0	0	0	0	0	0	0	0	0
fzr	343.172	-0.381661	1.3	Up	0.120606	-3.16452	0.0015534	0.012	296.2	314.6	318.3	430.6	422.4	357	0	0	0	0	0	0	0	0	0	0	0	0	0	0	0	0	0	0	0	0	0	0	0	0	0	0	0	0	0	0	0	0	0	0	0
milt	1819.86	-0.399112	1.3	Up	0.149973	-2.66123	0.00778567	0.043	1681.3	1778.4	1687.2	2295.3	2520.9	1973.8	0	0	0	0	0	0	0	0	0	0	0	0	0	0	0	0	0	0	0	0	0	0	0	0	0	0	0	0	0	0	0	0	0	0	0
Cht6	628.57	-0.396142	1.3	Up	0.152626	-2.59551	0.00944506	0.049	561.2	569.3	666.4	787.8	756.7	815	0	0	0	0	0	0	0	0	0	0	0	0	0	0	0	0	0	0	0	0	0	0	0	0	0	0	0	0	0	0	0	0	0	0	0
Rcd5	175.833	-0.412794	1.3	Up	0.149418	-2.76267	0.00573302	0.033	123	171.6	141.1	192.4	211.8	181.3	0	0	0	0	0	0	0	0	0	0	0	0	0	0	0	0	0	0	0	0	0	0	0	0	0	0	0	0	0	0	0	0	0	0	0
Neurl4	242.649	-0.419362	1.3	Up	0.149968	-2.79634	0.00516845	0.031	201.2	229.7	214.8	285.6	317.1	263.5	0	0	0	0	0	0	0	0	0	0	0	0	0	0	0	0	0	0	0	0	0	0	0	0	0	0	0	0	0	0	0	0	0	0	0
Ttd14	1765.45	-0.349939	1.3	Up	0.0865421	-4.04357	5.26438e-05	0.000661	1596.4	1448.7	1513.2	2063.2	1843.1	1898.2	0	0	0	0	0	0	0	0	0	0	0	0	0	0	0	0	0	0	0	0	0	0	0	0	0	0	0	0	0	0	0	0	0	0	0
kay	1831.19	-0.276731	1.2	Up	0.0873491	-3.1681	0.00153439	0.012	1931.7	1865.1	1692	2263.4	2273.6	2121.1	0	0	0	0	0	0	0	0	0	0	0	0	0	0	0	0	0	0	0	0	0	0	0	0	0	0	0	0	0	0	0	0	0	0	0
pho	710.8	-0.288032	1.2	Up	0.0942436	-3.05625	0.00224122	0.016	646.2	639.9	663.3	843.9	830	704.5	0	0	0	0	0	0	0	0	0	0	0	0	0	0	0	0	0	0	0	0	0	0	0	0	0	0	0	0	0	0	0	0	0	0	0
woc	343.218	-0.31094	1.2	Up	0.115687	-2.68777	0.00719319	0.04	308.5	284.2	316.8	398.7	367.5	357	0	0	0	0	0	0	0	0	0	0	0	0	0	0	0	0	0	0	0	0	0	0	0	0	0	0	0	0	0	0	0	0	0	0	0
dia	389.19	-0.318424	1.2	Up	0.103408	-3.07929	0.00207495	0.015	405.8	384.3	362.2	512.6	477.4	449.5	0	0	0	0	0	0	0	0	0	0	0	0	0	0	0	0	0	0	0	0	0	0	0	0	0	0	0	0	0	0	0	0	0	0	0
Uba1	1544.09	-0.270054	1.2	Up	0.103669	-2.60496	0.00918845	0.048	1511.4	1403.1	1558.7	1626.6	1730.9	2031.4	0	0	0	0	0	0	0	0	0	0	0	0	0	0	0	0	0	0	0	0	0	0	0	0	0	0	0	0	0	0	0	0	0	0	0
eIF4G1	4061.53	-0.263259	1.2	Up	0.0657529	-4.00376	6.23429e-05	0.000765	3661.1	3524.7	3931.2	4665.7	4233.5	4424.5	0	0	0	0	0	0	0	0	0	0	0	0	0	0	0	0	0	0	0	0	0	0	0	0	0	0	0	0	0	0	0	0	0	0	0
CG9775	529.406	-0.240267	1.2	Up	0.0925958	-2.59479	0.0094649	0.049	500.8	464.7	545.7	582.5	581.6	611	0	0	0	0	0	0	0	0	0	0	0	0	0	0	0	0	0	0	0	0	0	0	0	0	0	0	0	0	0	0	0	0	0	0	0
CG41099	731.205	-0.303064	1.2	Up	0.0920478	-3.29246	0.000993145	0.00819	677.5	628.3	661.7	857.7	825.4	741.4	0	0	0	0	0	0	0	0	0	0	0	0	0	0	0	0	0	0	0	0	0	0	0	0	0	0	0	0	0	0	0	0	0	0	0
CG17691	615.082	-0.258043	1.2	Up	0.0941379	-2.74112	0.00612308	0.035	630.5	579.1	664.9	773.2	700.6	757.4	0	0	0	0	0	0	0	0	0	0	0	0	0	0	0	0	0	0	0	0	0	0	0	0	0	0	0	0	0	0	0	0	0	0	0
CG17883	576.112	-0.296237	1.2	Up	0.100261	-2.95466	0.00313015	0.021	526.5	470.1	522.2	648.9	619.3	591.2	0	0	0	0	0	0	0	0	0	0	0	0	0	0	0	0	0	0	0	0	0	0	0	0	0	0	0	0	0	0	0	0	0	0	0
mib2	408.218	-0.30238	1.2	Up	0.0974152	-3.10403	0.00190903	0.014	398	396.8	359.1	472.9	484.3	472.2	0	0	0	0	0	0	0	0	0	0	0	0	0	0	0	0	0	0	0	0	0	0	0	0	0	0	0	0	0	0	0	0	0	0	0
Cul3	1006.97	-0.303716	1.2	Up	0.102339	-2.96774	0.00299998	0.02	1005	937.5	992.6	1183	1263.9	1174.8	0	0	0	0	0	0	0	0	0	0	0	0	0	0	0	0	0	0	0	0	0	0	0	0	0	0	0	0	0	0	0	0	0	0	0
Opa1	541.504	-0.23763	1.2	Up	0.0908521	-2.61556	0.00890803	0.047	481.8	503.1	490.8	592.8	589.6	559.1	0	0	0	0	0	0	0	0	0	0	0	0	0	0	0	0	0	0	0	0	0	0	0	0	0	0	0	0	0	0	0	0	0	0	0
CG14605	9.02296	6.02947	65.3	Down	1.11381	5.41336	6.18521e-08	1.55e-06	41.4	32.2	53.3	1.7	0	0	0	0	0	0	0	0	0	0	0	0	0	0	0	0	0	0	0	0	0	0	0	0	0	0	0	0	0	0	0	0	0	0	0	0	0
CG30059	2.17634	5.64177	49.9	Down	1.47414	3.82716	0.000129632	0.00145	10.1	8.9	7.8	0	0	0	0	0	0	0	0	0	0	0	0	0	0	0	0	0	0	0	0	0	0	0	0	0	0	0	0	0	0	0	0	0	0	0	0	0	0
CG31380	2.41665	5.19389	36.6	Down	1.41741	3.66436	0.00024796	0.00253	10.1	3.6	6.3	0	0	0	0	0	0	0	0	0	0	0	0	0	0	0	0	0	0	0	0	0	0	0	0	0	0	0	0	0	0	0	0	0	0	0	0	0	0
Cyp6a17	101.969	4.94334	30.8	Down	0.416205	11.8772	1.55548e-32	2.76e-30	142	145.7	127	7.8	2.3	2.8	0	0	0	0	0	0	0	0	0	0	0	0	0	0	0	0	0	0	0	0	0	0	0	0	0	0	0	0	0	0	0	0	0	0	0
lncRNA:CR46216	15.148	4.9226	30.3	Down	1.30579	3.76984	0.000163354	0.00176	5.6	8	1.6	0	0	0	0	0	0	0	0	0	0	0	0	0	0	0	0	0	0	0	0	0	0	0	0	0	0	0	0	0	0	0	0	0	0	0	0	0	0
CG42759	1.87707	4.66885	25.4	Down	1.66265	2.80808	0.00498377	0.03	11.2	0.9	1.6	0	0	0	0	0	0	0	0	0	0	0	0	0	0	0	0	0	0	0	0	0	0	0	0	0	0	0	0	0	0	0	0	0	0	0	0	0	0
snRNA:U2:34ABa	48.7807	4.45224	21.9	Down	0.634762	7.01402	2.31559e-12	1.07e-10	45.8	39.3	42.3	3.5	1.1	0.9	0	0	0	0	0	0	0	0	0	0	0	0	0	0	0	0	0	0	0	0	0	0	0	0	0	0	0	0	0	0	0	0	0	0	0
Hsp70Bc	77.5542	4.38801	20.9	Down	0.97088	4.51962	6.19509e-06	0.000101	83.8	876.7	34.5	11.2	19.5	17	0	0	0	0	0	0	0	0	0	0	0	0	0	0	0	0	0	0	0	0	0	0	0	0	0	0	0	0	0	0	0	0	0	0	0
Hsp70Ba	111.721	4.3733	20.7	Down	0.810184	5.39792	6.74195e-08	1.66e-06	216.9	1078.7	90.9	7.8	26.3	33.1	0	0	0	0	0	0	0	0	0	0	0	0	0	0	0	0	0	0	0	0	0	0	0	0	0	0	0	0	0	0	0	0	0	0	0
CG32483	2.3349	4.23908	18.9	Down	1.41215	3.00186	0.00268332	0.018	10.1	6.3	3.1	0	1.1	0	0	0	0	0	0	0	0	0	0	0	0	0	0	0	0	0	0	0	0	0	0	0	0	0	0	0	0	0	0	0	0	0	0	0	0
lncRNA:CR45242	4.648	4.22258	18.7	Down	1.35121	3.12505	0.00177777	0.013	6.7	5.4	7.8	0	1.1	0	0	0	0	0	0	0	0	0	0	0	0	0	0	0	0	0	0	0	0	0	0	0	0	0	0	0	0	0	0	0	0	0	0	0	0
snoRNA:U29:54Ed	2.24558	4.18452	18.2	Down	1.45613	2.87372	0.00405668	0.025	3.4	4.5	1.6	0	0	0	0	0	0	0	0	0	0	0	0	0	0	0	0	0	0	0	0	0	0	0	0	0	0	0	0	0	0	0	0	0	0	0	0	0	0
CG14606	7.60666	4.04081	16.5	Down	0.748957	5.39525	6.84278e-08	1.67e-06	23.5	39.3	34.5	1.7	4.6	0	0	0	0	0	0	0	0	0	0	0	0	0	0	0	0	0	0	0	0	0	0	0	0	0	0	0	0	0	0	0	0	0	0	0	0
CG33775	2.27185	4.01908	16.2	Down	1.41506	2.84022	0.00450821	0.028	7.8	4.5	4.7	0.9	0	0	0	0	0	0	0	0	0	0	0	0	0	0	0	0	0	0	0	0	0	0	0	0	0	0	0	0	0	0	0	0	0	0	0	0	0
CG31810	1.83837	3.76015	13.5	Down	1.42694	2.63512	0.00841074	0.045	3.4	3.6	7.8	0	0	0.9	0	0	0	0	0	0	0	0	0	0	0	0	0	0	0	0	0	0	0	0	0	0	0	0	0	0	0	0	0	0	0	0	0	0	0
CG15614	3.5459	3.7303	13.3	Down	1.29463	2.88135	0.00395973	0.025	6.7	16.1	1.6	0.9	0	0.9	0	0	0	0	0	0	0	0	0	0	0	0	0	0	0	0	0	0	0	0	0	0	0	0	0	0	0	0	0	0	0	0	0	0	0
lncRNA:CR45303	11.8294	3.65295	12.6	Down	0.814351	4.48572	7.26682e-06	0.000117	59.2	34	54.9	5.2	5.7	0.9	0	0	0	0	0	0	0	0	0	0	0	0	0	0	0	0	0	0	0	0	0	0	0	0	0	0	0	0	0	0	0	0	0	0	0
qin	97.935	3.64681	12.5	Down	0.267293	13.6435	2.20715e-42	6.76e-40	344.3	427.2	291.7	33.7	28.6	22.7	0	0	0	0	0	0	0	0	0	0	0	0	0	0	0	0	0	0	0	0	0	0	0	0	0	0	0	0	0	0	0	0	0	0	0
lncRNA:CR44731	4.58395	3.64316	12.5	Down	0.866952	4.20226	2.6426e-05	0.000364	25.7	13.4	22	0.9	1.1	2.8	0	0	0	0	0	0	0	0	0	0	0	0	0	0	0	0	0	0	0	0	0	0	0	0	0	0	0	0	0	0	0	0	0	0	0
Hsp70Bbb	10.5711	3.625	12.3	Down	0.969244	3.74002	0.000184002	0.00194	19	101.9	9.4	1.7	2.3	6.6	0	0	0	0	0	0	0	0	0	0	0	0	0	0	0	0	0	0	0	0	0	0	0	0	0	0	0	0	0	0	0	0	0	0	0
Obp83b	7.46728	3.60809	12.2	Down	1.03889	3.473	0.000514669	0.00473	19	21.4	7.8	0.9	3.4	0	0	0	0	0	0	0	0	0	0	0	0	0	0	0	0	0	0	0	0	0	0	0	0	0	0	0	0	0	0	0	0	0	0	0	0
asRNA:CR43257	5.78764	3.42295	10.7	Down	0.898628	3.80908	0.000139482	0.00154	23.5	13.4	23.5	5.2	0	0	0	0	0	0	0	0	0	0	0	0	0	0	0	0	0	0	0	0	0	0	0	0	0	0	0	0	0	0	0	0	0	0	0	0	0
Hsp27	129.232	3.27397	9.7	Down	0.811353	4.0352	5.4555e-05	0.00068	213.5	1157.3	53.3	25.9	58.4	63.3	0	0	0	0	0	0	0	0	0	0	0	0	0	0	0	0	0	0	0	0	0	0	0	0	0	0	0	0	0	0	0	0	0	0	0
Hsp26	371.619	3.23076	9.4	Down	0.838664	3.85228	0.000117025	0.00132	545.5	3305.8	136.4	67.3	150	207.8	0	0	0	0	0	0	0	0	0	0	0	0	0	0	0	0	0	0	0	0	0	0	0	0	0	0	0	0	0	0	0	0	0	0	0
Hsp68	619.88	3.21563	9.3	Down	0.830018	3.87417	0.000106989	0.00123	706.5	5957.3	271.3	148.4	262.2	336.2	0	0	0	0	0	0	0	0	0	0	0	0	0	0	0	0	0	0	0	0	0	0	0	0	0	0	0	0	0	0	0	0	0	0	0
Hsp70Bb	528.604	3.14989	8.9	Down	0.715296	4.40361	1.06464e-05	0.000163	869.7	4705.3	399.9	141.5	255.3	276.7	0	0	0	0	0	0	0	0	0	0	0	0	0	0	0	0	0	0	0	0	0	0	0	0	0	0	0	0	0	0	0	0	0	0	0
CG30350	8.9131	3.06652	8.4	Down	0.751549	4.08026	4.49852e-05	0.000579	14.5	13.4	12.5	2.6	2.3	0	0	0	0	0	0	0	0	0	0	0	0	0	0	0	0	0	0	0	0	0	0	0	0	0	0	0	0	0	0	0	0	0	0	0	0
Drsl4	38.5202	3.04966	8.3	Down	0.664399	4.5901	4.43027e-06	7.51e-05	66	26.8	67.4	4.3	3.4	11.3	0	0	0	0	0	0	0	0	0	0	0	0	0	0	0	0	0	0	0	0	0	0	0	0	0	0	0	0	0	0	0	0	0	0	0
asRNA:CR45600	75.1287	2.9797	7.9	Down	0.312166	9.54525	1.35774e-21	1.3e-19	247.1	210	239.9	22.4	34.3	32.1	0	0	0	0	0	0	0	0	0	0	0	0	0	0	0	0	0	0	0	0	0	0	0	0	0	0	0	0	0	0	0	0	0	0	0
Hsp67Bc	36.6676	2.85982	7.3	Down	0.617511	4.6312	3.63548e-06	6.26e-05	26.8	211.8	43.9	12.9	16	10.4	0	0	0	0	0	0	0	0	0	0	0	0	0	0	0	0	0	0	0	0	0	0	0	0	0	0	0	0	0	0	0	0	0	0	0
CG12896	44.7369	2.69064	6.5	Down	0.458364	5.8701	4.35522e-09	1.31e-07	162.1	59	86.2	12.1	13.7	21.7	0	0	0	0	0	0	0	0	0	0	0	0	0	0	0	0	0	0	0	0	0	0	0	0	0	0	0	0	0	0	0	0	0	0	0
CG44163	6.89682	2.69032	6.5	Down	0.808682	3.3268	0.000878494	0.00739	16.8	13.4	6.3	0.9	0	4.7	0	0	0	0	0	0	0	0	0	0	0	0	0	0	0	0	0	0	0	0	0	0	0	0	0	0	0	0	0	0	0	0	0	0	0
CG11453	5.82133	2.63451	6.2	Down	0.77258	3.41001	0.000649602	0.00573	7.8	19.7	14.1	3.5	2.3	0.9	0	0	0	0	0	0	0	0	0	0	0	0	0	0	0	0	0	0	0	0	0	0	0	0	0	0	0	0	0	0	0	0	0	0	0
CG32750	7.17881	2.62874	6.2	Down	0.809776	3.24626	0.00116933	0.00938	6.7	15.2	14.1	2.6	2.3	0.9	0	0	0	0	0	0	0	0	0	0	0	0	0	0	0	0	0	0	0	0	0	0	0	0	0	0	0	0	0	0	0	0	0	0	0
RabX5	8.83986	2.60679	6.1	Down	0.656689	3.9696	7.19944e-05	0.00087	19	16.1	11	4.3	1.1	1.9	0	0	0	0	0	0	0	0	0	0	0	0	0	0	0	0	0	0	0	0	0	0	0	0	0	0	0	0	0	0	0	0	0	0	0
Hsp23	155.542	2.58662	6	Down	0.762722	3.3913	0.000695623	0.00606	176.6	1261	125.4	40.6	97.3	122.8	0	0	0	0	0	0	0	0	0	0	0	0	0	0	0	0	0	0	0	0	0	0	0	0	0	0	0	0	0	0	0	0	0	0	0
CG15398	6.99842	2.57812	6	Down	0.741918	3.47494	0.000510971	0.0047	13.4	12.5	7.8	3.5	1.1	0.9	0	0	0	0	0	0	0	0	0	0	0	0	0	0	0	0	0	0	0	0	0	0	0	0	0	0	0	0	0	0	0	0	0	0	0
CR44391	13.7976	2.5844	6	Down	0.494696	5.22422	1.74892e-07	3.95e-06	43.6	22.3	39.2	6.9	3.4	6.6	0	0	0	0	0	0	0	0	0	0	0	0	0	0	0	0	0	0	0	0	0	0	0	0	0	0	0	0	0	0	0	0	0	0	0
CG45067	5.46537	2.5043	5.7	Down	0.77036	3.25082	0.00115075	0.00925	16.8	13.4	9.4	0.9	6.9	0	0	0	0	0	0	0	0	0	0	0	0	0	0	0	0	0	0	0	0	0	0	0	0	0	0	0	0	0	0	0	0	0	0	0	0
CG32572	11.7009	2.44859	5.5	Down	0.569002	4.3033	1.68272e-05	0.000245	27.9	22.3	25.1	2.6	6.9	4.7	0	0	0	0	0	0	0	0	0	0	0	0	0	0	0	0	0	0	0	0	0	0	0	0	0	0	0	0	0	0	0	0	0	0	0
CG45011	4.51088	2.44887	5.5	Down	0.87248	2.80679	0.00500371	0.03	4.5	13.4	7.8	2.6	1.1	0.9	0	0	0	0	0	0	0	0	0	0	0	0	0	0	0	0	0	0	0	0	0	0	0	0	0	0	0	0	0	0	0	0	0	0	0
ATPsynCF6L	5.0759	2.42696	5.4	Down	0.820866	2.95659	0.00311066	0.021	12.3	8	11	2.6	1.1	1.9	0	0	0	0	0	0	0	0	0	0	0	0	0	0	0	0	0	0	0	0	0	0	0	0	0	0	0	0	0	0	0	0	0	0	0
Obp83a	13.8059	2.41387	5.3	Down	0.85614	2.81948	0.0048102	0.029	21.2	49.2	18.8	2.6	14.9	0	0	0	0	0	0	0	0	0	0	0	0	0	0	0	0	0	0	0	0	0	0	0	0	0	0	0	0	0	0	0	0	0	0	0	0
Cpr51A	22.9145	2.40562	5.3	Down	0.424403	5.66824	1.44269e-08	4.02e-07	48.1	42.9	48.6	4.3	6.9	15.1	0	0	0	0	0	0	0	0	0	0	0	0	0	0	0	0	0	0	0	0	0	0	0	0	0	0	0	0	0	0	0	0	0	0	0
CNMa	14.3398	2.37378	5.2	Down	0.770718	3.07996	0.00207027	0.015	5.6	17	12.5	0.9	2.3	3.8	0	0	0	0	0	0	0	0	0	0	0	0	0	0	0	0	0	0	0	0	0	0	0	0	0	0	0	0	0	0	0	0	0	0	0
Hr3	136.095	2.35519	5.1	Down	0.235522	9.99988	1.52585e-23	1.64e-21	226.9	245.8	269.7	53.5	64.1	28.3	0	0	0	0	0	0	0	0	0	0	0	0	0	0	0	0	0	0	0	0	0	0	0	0	0	0	0	0	0	0	0	0	0	0	0
CG33155	6.92527	2.36216	5.1	Down	0.66368	3.55919	0.000372007	0.00358	13.4	14.3	12.5	1.7	5.7	0.9	0	0	0	0	0	0	0	0	0	0	0	0	0	0	0	0	0	0	0	0	0	0	0	0	0	0	0	0	0	0	0	0	0	0	0
lncRNA:CR43199	7.8532	2.33701	5.1	Down	0.723109	3.23189	0.00122975	0.01	12.3	15.2	11	4.3	2.3	0.9	0	0	0	0	0	0	0	0	0	0	0	0	0	0	0	0	0	0	0	0	0	0	0	0	0	0	0	0	0	0	0	0	0	0	0
CG12590	4.84405	2.31223	5	Down	0.833268	2.7749	0.00552191	0.032	11.2	5.4	12.5	3.5	0	1.9	0	0	0	0	0	0	0	0	0	0	0	0	0	0	0	0	0	0	0	0	0	0	0	0	0	0	0	0	0	0	0	0	0	0	0
lncRNA:CR45178	5.48329	2.33288	5	Down	0.862582	2.70453	0.0068401	0.038	11.2	8	4.7	2.6	2.3	0	0	0	0	0	0	0	0	0	0	0	0	0	0	0	0	0	0	0	0	0	0	0	0	0	0	0	0	0	0	0	0	0	0	0	0
CG31802	5.63025	2.23562	4.7	Down	0.825118	2.70946	0.00673929	0.038	12.3	9.8	4.7	0	1.1	4.7	0	0	0	0	0	0	0	0	0	0	0	0	0	0	0	0	0	0	0	0	0	0	0	0	0	0	0	0	0	0	0	0	0	0	0
Hsp70Ab	67.8514	2.19836	4.6	Down	0.618681	3.55331	0.00038042	0.00365	105.1	493.3	40.8	34.5	34.3	70.8	0	0	0	0	0	0	0	0	0	0	0	0	0	0	0	0	0	0	0	0	0	0	0	0	0	0	0	0	0	0	0	0	0	0	0
lncRNA:CR45976	7.29763	2.21565	4.6	Down	0.714085	3.10279	0.00191708	0.014	11.2	10.7	9.4	2.6	2.3	1.9	0	0	0	0	0	0	0	0	0	0	0	0	0	0	0	0	0	0	0	0	0	0	0	0	0	0	0	0	0	0	0	0	0	0	0
asRNA:CR30267	4.29253	2.15953	4.5	Down	0.809989	2.66613	0.00767309	0.042	11.2	10.7	3.1	1.7	2.3	1.9	0	0	0	0	0	0	0	0	0	0	0	0	0	0	0	0	0	0	0	0	0	0	0	0	0	0	0	0	0	0	0	0	0	0	0
Cyp6a8	82.265	2.1161	4.3	Down	0.312594	6.76949	1.29241e-11	5.37e-10	101.7	163.5	149	28.5	25.2	41.6	0	0	0	0	0	0	0	0	0	0	0	0	0	0	0	0	0	0	0	0	0	0	0	0	0	0	0	0	0	0	0	0	0	0	0
GstE1	182.436	2.11829	4.3	Down	0.230275	9.19898	3.61356e-20	3.19e-18	226.9	270.8	276	56.1	43.5	77.4	0	0	0	0	0	0	0	0	0	0	0	0	0	0	0	0	0	0	0	0	0	0	0	0	0	0	0	0	0	0	0	0	0	0	0
Rh5	444.215	2.0744	4.2	Down	0.237681	8.72769	2.59924e-18	2.02e-16	451.6	615.8	562.9	176	88.1	120.9	0	0	0	0	0	0	0	0	0	0	0	0	0	0	0	0	0	0	0	0	0	0	0	0	0	0	0	0	0	0	0	0	0	0	0
fit	130.01	2.02242	4.1	Down	0.56531	3.57755	0.000346829	0.00336	51.4	92.9	70.6	13.8	12.6	26.4	0	0	0	0	0	0	0	0	0	0	0	0	0	0	0	0	0	0	0	0	0	0	0	0	0	0	0	0	0	0	0	0	0	0	0
CG34189	31.5743	2.02824	4.1	Down	0.331376	6.12066	9.31913e-10	3.08e-08	53.7	74.2	48.6	15.5	18.3	10.4	0	0	0	0	0	0	0	0	0	0	0	0	0	0	0	0	0	0	0	0	0	0	0	0	0	0	0	0	0	0	0	0	0	0	0
CG6912	224.595	1.99977	4	Down	0.320586	6.23786	4.43602e-10	1.54e-08	667.4	542.5	434.4	80.2	105.3	225.7	0	0	0	0	0	0	0	0	0	0	0	0	0	0	0	0	0	0	0	0	0	0	0	0	0	0	0	0	0	0	0	0	0	0	0
CG13720	49.8867	1.95716	3.9	Down	0.604693	3.23661	0.00120958	0.01	110.7	59.9	109.8	12.1	25.2	34.9	0	0	0	0	0	0	0	0	0	0	0	0	0	0	0	0	0	0	0	0	0	0	0	0	0	0	0	0	0	0	0	0	0	0	0
lncRNA:CR45273	15.6441	1.96867	3.9	Down	0.514622	3.82547	0.000130525	0.00146	35.8	14.3	40.8	5.2	11.4	6.6	0	0	0	0	0	0	0	0	0	0	0	0	0	0	0	0	0	0	0	0	0	0	0	0	0	0	0	0	0	0	0	0	0	0	0
CG46298	8.38057	1.95931	3.9	Down	0.607248	3.22655	0.00125295	0.01	12.3	19.7	17.2	4.3	5.7	2.8	0	0	0	0	0	0	0	0	0	0	0	0	0	0	0	0	0	0	0	0	0	0	0	0	0	0	0	0	0	0	0	0	0	0	0
Cyp4g1	8.60241	1.92812	3.8	Down	0.65198	2.95733	0.00310319	0.021	7.8	28.6	28.2	5.2	10.3	1.9	0	0	0	0	0	0	0	0	0	0	0	0	0	0	0	0	0	0	0	0	0	0	0	0	0	0	0	0	0	0	0	0	0	0	0
byn	17.244	1.91895	3.8	Down	0.527053	3.6409	0.000271685	0.00274	38	35.7	26.7	13.8	6.9	5.7	0	0	0	0	0	0	0	0	0	0	0	0	0	0	0	0	0	0	0	0	0	0	0	0	0	0	0	0	0	0	0	0	0	0	0
CG31809	10.5157	1.91995	3.8	Down	0.58607	3.27597	0.001053	0.00862	22.4	27.7	29.8	8.6	4.6	7.6	0	0	0	0	0	0	0	0	0	0	0	0	0	0	0	0	0	0	0	0	0	0	0	0	0	0	0	0	0	0	0	0	0	0	0
CG43231	11.5293	1.90739	3.8	Down	0.555093	3.43617	0.00059	0.00529	20.1	31.3	12.5	8.6	8	0.9	0	0	0	0	0	0	0	0	0	0	0	0	0	0	0	0	0	0	0	0	0	0	0	0	0	0	0	0	0	0	0	0	0	0	0
Galphaf	11.085	1.8994	3.7	Down	0.673737	2.81919	0.00481447	0.029	13.4	25.9	11	2.6	5.7	5.7	0	0	0	0	0	0	0	0	0	0	0	0	0	0	0	0	0	0	0	0	0	0	0	0	0	0	0	0	0	0	0	0	0	0	0
CCHa1	39.9715	1.8747	3.7	Down	0.332742	5.63408	1.75991e-08	4.86e-07	81.6	65.2	81.5	19	18.3	24.6	0	0	0	0	0	0	0	0	0	0	0	0	0	0	0	0	0	0	0	0	0	0	0	0	0	0	0	0	0	0	0	0	0	0	0
CG31205	163.266	1.87291	3.7	Down	0.297548	6.29447	3.08458e-10	1.1e-08	346.6	239.5	346.5	67.3	60.7	125.6	0	0	0	0	0	0	0	0	0	0	0	0	0	0	0	0	0	0	0	0	0	0	0	0	0	0	0	0	0	0	0	0	0	0	0
CG31773	12.9073	1.87807	3.7	Down	0.595282	3.15492	0.0016054	0.012	25.7	30.4	11	6.9	9.2	2.8	0	0	0	0	0	0	0	0	0	0	0	0	0	0	0	0	0	0	0	0	0	0	0	0	0	0	0	0	0	0	0	0	0	0	0
lncRNA:CR44901	21.4488	1.87688	3.7	Down	0.42798	4.38543	1.15757e-05	0.000176	40.2	34	34.5	9.5	17.2	3.8	0	0	0	0	0	0	0	0	0	0	0	0	0	0	0	0	0	0	0	0	0	0	0	0	0	0	0	0	0	0	0	0	0	0	0
CG4653	8.25251	1.83293	3.6	Down	0.659704	2.77841	0.00546255	0.032	15.7	8.9	6.3	1.7	4.6	2.8	0	0	0	0	0	0	0	0	0	0	0	0	0	0	0	0	0	0	0	0	0	0	0	0	0	0	0	0	0	0	0	0	0	0	0
Reg-5	426.961	1.79853	3.5	Down	0.149104	12.0623	1.67129e-33	3.1e-31	945.8	918.7	801.3	270.1	225.5	270.1	0	0	0	0	0	0	0	0	0	0	0	0	0	0	0	0	0	0	0	0	0	0	0	0	0	0	0	0	0	0	0	0	0	0	0
nAChRbeta1	946.339	1.70824	3.3	Down	0.321163	5.31893	1.0438e-07	2.45e-06	1583	1505	1334.4	466	547.2	340.9	0	0	0	0	0	0	0	0	0	0	0	0	0	0	0	0	0	0	0	0	0	0	0	0	0	0	0	0	0	0	0	0	0	0	0
Rh4	2086.45	1.71061	3.3	Down	0.142111	12.0371	2.2667e-33	4.15e-31	2411.3	2702.5	2145.1	818	705.2	695.1	0	0	0	0	0	0	0	0	0	0	0	0	0	0	0	0	0	0	0	0	0	0	0	0	0	0	0	0	0	0	0	0	0	0	0
Or59b	10.6876	1.72816	3.3	Down	0.590221	2.928	0.00341152	0.022	16.8	24.1	17.2	7.8	10.3	0	0	0	0	0	0	0	0	0	0	0	0	0	0	0	0	0	0	0	0	0	0	0	0	0	0	0	0	0	0	0	0	0	0	0	0
CG6034	12.7467	1.71237	3.3	Down	0.531003	3.22478	0.00126067	0.01	15.7	19.7	11	4.3	3.4	6.6	0	0	0	0	0	0	0	0	0	0	0	0	0	0	0	0	0	0	0	0	0	0	0	0	0	0	0	0	0	0	0	0	0	0	0
CG7381	36.3507	1.73917	3.3	Down	0.316731	5.49099	4e-08	1.04e-06	49.2	46.5	42.3	15.5	10.3	15.1	0	0	0	0	0	0	0	0	0	0	0	0	0	0	0	0	0	0	0	0	0	0	0	0	0	0	0	0	0	0	0	0	0	0	0
CG7582	131.267	1.73713	3.3	Down	0.185444	9.36744	7.43115e-21	6.69e-19	181.1	202	219.5	58.7	55	66.1	0	0	0	0	0	0	0	0	0	0	0	0	0	0	0	0	0	0	0	0	0	0	0	0	0	0	0	0	0	0	0	0	0	0	0
lncRNA:CR45025	6.43094	1.71527	3.3	Down	0.657929	2.60708	0.00913178	0.048	15.7	7.1	9.4	3.5	4.6	1.9	0	0	0	0	0	0	0	0	0	0	0	0	0	0	0	0	0	0	0	0	0	0	0	0	0	0	0	0	0	0	0	0	0	0	0
lncRNA:CR46009	19.4931	1.72042	3.3	Down	0.468296	3.67379	0.000238981	0.00244	31.3	36.6	32.9	7.8	16	7.6	0	0	0	0	0	0	0	0	0	0	0	0	0	0	0	0	0	0	0	0	0	0	0	0	0	0	0	0	0	0	0	0	0	0	0
Grip71	20.2759	1.699	3.2	Down	0.354075	4.79841	1.59931e-06	2.99e-05	39.1	37.5	32.9	11.2	11.4	11.3	0	0	0	0	0	0	0	0	0	0	0	0	0	0	0	0	0	0	0	0	0	0	0	0	0	0	0	0	0	0	0	0	0	0	0
Cpr50Ca	10.1905	1.67193	3.2	Down	0.636536	2.6266	0.0086243	0.046	13.4	20.6	26.7	3.5	9.2	6.6	0	0	0	0	0	0	0	0	0	0	0	0	0	0	0	0	0	0	0	0	0	0	0	0	0	0	0	0	0	0	0	0	0	0	0
Cpr56F	36.6396	1.67703	3.2	Down	0.549539	3.05171	0.00227542	0.016	97.3	74.2	62.7	14.7	16	42.5	0	0	0	0	0	0	0	0	0	0	0	0	0	0	0	0	0	0	0	0	0	0	0	0	0	0	0	0	0	0	0	0	0	0	0
CG17030	5.27064	1.69975	3.2	Down	0.646314	2.62991	0.00854079	0.046	10.1	9.8	15.7	4.3	4.6	1.9	0	0	0	0	0	0	0	0	0	0	0	0	0	0	0	0	0	0	0	0	0	0	0	0	0	0	0	0	0	0	0	0	0	0	0
Pex7	10.604	1.66541	3.2	Down	0.600776	2.7721	0.00556963	0.033	23.5	23.2	15.7	11.2	3.4	4.7	0	0	0	0	0	0	0	0	0	0	0	0	0	0	0	0	0	0	0	0	0	0	0	0	0	0	0	0	0	0	0	0	0	0	0
Obp99a	108.139	1.67379	3.2	Down	0.461723	3.6251	0.000288847	0.00287	35.8	67.9	51.7	22.4	5.7	19.8	0	0	0	0	0	0	0	0	0	0	0	0	0	0	0	0	0	0	0	0	0	0	0	0	0	0	0	0	0	0	0	0	0	0	0
CG33468	10.5205	1.68462	3.2	Down	0.449859	3.74479	0.000180548	0.00191	38	32.2	22	11.2	9.2	8.5	0	0	0	0	0	0	0	0	0	0	0	0	0	0	0	0	0	0	0	0	0	0	0	0	0	0	0	0	0	0	0	0	0	0	0
CG43788	22.9801	1.66401	3.2	Down	0.374009	4.44913	8.62195e-06	0.000136	31.3	30.4	51.7	12.9	12.6	9.4	0	0	0	0	0	0	0	0	0	0	0	0	0	0	0	0	0	0	0	0	0	0	0	0	0	0	0	0	0	0	0	0	0	0	0
lncRNA:CR46043	7.71051	1.6833	3.2	Down	0.615906	2.73304	0.00627529	0.036	6.7	12.5	15.7	3.5	3.4	3.8	0	0	0	0	0	0	0	0	0	0	0	0	0	0	0	0	0	0	0	0	0	0	0	0	0	0	0	0	0	0	0	0	0	0	0
CG13526	8.90328	1.61304	3.1	Down	0.589652	2.73559	0.00622694	0.036	14.5	16.1	14.1	4.3	6.9	3.8	0	0	0	0	0	0	0	0	0	0	0	0	0	0	0	0	0	0	0	0	0	0	0	0	0	0	0	0	0	0	0	0	0	0	0
Drsl5	49.6532	1.63748	3.1	Down	0.460337	3.55712	0.000374941	0.0036	45.8	57.2	22	13.8	14.9	12.3	0	0	0	0	0	0	0	0	0	0	0	0	0	0	0	0	0	0	0	0	0	0	0	0	0	0	0	0	0	0	0	0	0	0	0
TotX	25.0748	1.65068	3.1	Down	0.567514	2.90861	0.0036304	0.023	12.3	40.2	43.9	8.6	4.6	17	0	0	0	0	0	0	0	0	0	0	0	0	0	0	0	0	0	0	0	0	0	0	0	0	0	0	0	0	0	0	0	0	0	0	0
CG31871	15.2957	1.61343	3.1	Down	0.435498	3.7048	0.000211561	0.00219	25.7	21.4	28.2	8.6	10.3	5.7	0	0	0	0	0	0	0	0	0	0	0	0	0	0	0	0	0	0	0	0	0	0	0	0	0	0	0	0	0	0	0	0	0	0	0
Jheh1	154.633	1.58894	3	Down	0.283611	5.60253	2.11246e-08	5.78e-07	154.3	241.3	196	84.6	46.9	64.2	0	0	0	0	0	0	0	0	0	0	0	0	0	0	0	0	0	0	0	0	0	0	0	0	0	0	0	0	0	0	0	0	0	0	0
CG13133	12.8449	1.595	3	Down	0.582972	2.73599	0.00621938	0.036	15.7	25.9	18.8	1.7	12.6	6.6	0	0	0	0	0	0	0	0	0	0	0	0	0	0	0	0	0	0	0	0	0	0	0	0	0	0	0	0	0	0	0	0	0	0	0
RhoGAP54D	8.16307	1.57961	3	Down	0.573023	2.75662	0.00584016	0.034	11.2	13.4	12.5	6	1.1	4.7	0	0	0	0	0	0	0	0	0	0	0	0	0	0	0	0	0	0	0	0	0	0	0	0	0	0	0	0	0	0	0	0	0	0	0
PK1-R	23.5188	1.60431	3	Down	0.346483	4.63028	3.6518e-06	6.28e-05	36.9	43.8	32.9	11.2	11.4	15.1	0	0	0	0	0	0	0	0	0	0	0	0	0	0	0	0	0	0	0	0	0	0	0	0	0	0	0	0	0	0	0	0	0	0	0
CG10550	551.1	1.60036	3	Down	0.193067	8.28915	1.14065e-16	7.64e-15	1266.6	1009.9	889.1	296	310.2	438.2	0	0	0	0	0	0	0	0	0	0	0	0	0	0	0	0	0	0	0	0	0	0	0	0	0	0	0	0	0	0	0	0	0	0	0
lncRNA:CR40469	2947.16	1.6068	3	Down	0.311346	5.16082	2.45868e-07	5.36e-06	4649.4	4109.2	5794	2090.8	1457.3	1228.7	0	0	0	0	0	0	0	0	0	0	0	0	0	0	0	0	0	0	0	0	0	0	0	0	0	0	0	0	0	0	0	0	0	0	0
lncRNA:CR44525	13.8339	1.57966	3	Down	0.506343	3.11974	0.0018101	0.013	20.1	22.3	11	8.6	6.9	2.8	0	0	0	0	0	0	0	0	0	0	0	0	0	0	0	0	0	0	0	0	0	0	0	0	0	0	0	0	0	0	0	0	0	0	0
rnh1	18.1166	1.53508	2.9	Down	0.439313	3.49428	0.000475339	0.00441	24.6	27.7	25.1	12.1	4.6	9.4	0	0	0	0	0	0	0	0	0	0	0	0	0	0	0	0	0	0	0	0	0	0	0	0	0	0	0	0	0	0	0	0	0	0	0
lin-52	73.5382	1.5294	2.9	Down	0.283063	5.40305	6.55178e-08	1.62e-06	148.7	122.4	100.4	39.7	42.4	47.2	0	0	0	0	0	0	0	0	0	0	0	0	0	0	0	0	0	0	0	0	0	0	0	0	0	0	0	0	0	0	0	0	0	0	0
CG14218	14.9979	1.53102	2.9	Down	0.580804	2.63604	0.00838805	0.045	24.6	14.3	37.6	7.8	5.7	12.3	0	0	0	0	0	0	0	0	0	0	0	0	0	0	0	0	0	0	0	0	0	0	0	0	0	0	0	0	0	0	0	0	0	0	0
CG11825	13.145	1.52731	2.9	Down	0.583206	2.61882	0.00882336	0.047	16.8	20.6	7.8	8.6	2.3	4.7	0	0	0	0	0	0	0	0	0	0	0	0	0	0	0	0	0	0	0	0	0	0	0	0	0	0	0	0	0	0	0	0	0	0	0
thw	179.414	1.53907	2.9	Down	0.308149	4.99457	5.89675e-07	1.2e-05	446	387	467.3	121.7	120.2	204.9	0	0	0	0	0	0	0	0	0	0	0	0	0	0	0	0	0	0	0	0	0	0	0	0	0	0	0	0	0	0	0	0	0	0	0
Tk	94.9694	1.55795	2.9	Down	0.258704	6.02214	1.72121e-09	5.56e-08	114	141.2	149	61.3	37.8	36.8	0	0	0	0	0	0	0	0	0	0	0	0	0	0	0	0	0	0	0	0	0	0	0	0	0	0	0	0	0	0	0	0	0	0	0
snoRNA:Psi28S-1175c	78.2927	1.53026	2.9	Down	0.230159	6.64871	2.95672e-11	1.16e-09	99.5	109	94.1	36.2	28.6	39.7	0	0	0	0	0	0	0	0	0	0	0	0	0	0	0	0	0	0	0	0	0	0	0	0	0	0	0	0	0	0	0	0	0	0	0
CG2650	284.395	1.49746	2.8	Down	0.510508	2.93328	0.003354	0.022	237	171.6	111.3	31.1	92.7	61.4	0	0	0	0	0	0	0	0	0	0	0	0	0	0	0	0	0	0	0	0	0	0	0	0	0	0	0	0	0	0	0	0	0	0	0
Snap25	1762.44	1.4866	2.8	Down	0.207919	7.14988	8.68549e-13	4.19e-11	2354.3	2547.9	2568.5	894	925	847.1	0	0	0	0	0	0	0	0	0	0	0	0	0	0	0	0	0	0	0	0	0	0	0	0	0	0	0	0	0	0	0	0	0	0	0
antdh	85.3527	1.50184	2.8	Down	0.301807	4.97615	6.48604e-07	1.3e-05	90.6	82.2	83.1	24.2	48.1	19.8	0	0	0	0	0	0	0	0	0	0	0	0	0	0	0	0	0	0	0	0	0	0	0	0	0	0	0	0	0	0	0	0	0	0	0
CG6761	8.37973	1.48042	2.8	Down	0.549765	2.69282	0.00708501	0.04	17.9	13.4	11	7.8	2.3	4.7	0	0	0	0	0	0	0	0	0	0	0	0	0	0	0	0	0	0	0	0	0	0	0	0	0	0	0	0	0	0	0	0	0	0	0
to	54.2726	1.50054	2.8	Down	0.50751	2.95668	0.00310973	0.021	36.9	98.3	54.9	31.1	10.3	25.5	0	0	0	0	0	0	0	0	0	0	0	0	0	0	0	0	0	0	0	0	0	0	0	0	0	0	0	0	0	0	0	0	0	0	0
CG42367	11.8021	1.49129	2.8	Down	0.494254	3.01725	0.00255083	0.018	21.2	16.1	17.2	7.8	6.9	4.7	0	0	0	0	0	0	0	0	0	0	0	0	0	0	0	0	0	0	0	0	0	0	0	0	0	0	0	0	0	0	0	0	0	0	0
lncRNA:CR43970	9.72811	1.49191	2.8	Down	0.517731	2.88163	0.00395629	0.025	15.7	15.2	15.7	5.2	5.7	5.7	0	0	0	0	0	0	0	0	0	0	0	0	0	0	0	0	0	0	0	0	0	0	0	0	0	0	0	0	0	0	0	0	0	0	0
Prosalpha4T1	13.1037	1.49621	2.8	Down	0.482958	3.09802	0.0019482	0.014	19	24.1	12.5	6	4.6	9.4	0	0	0	0	0	0	0	0	0	0	0	0	0	0	0	0	0	0	0	0	0	0	0	0	0	0	0	0	0	0	0	0	0	0	0
lncRNA:CR45120	10.8696	1.46181	2.8	Down	0.528333	2.76684	0.00566026	0.033	21.2	21.4	18.8	6	8	8.5	0	0	0	0	0	0	0	0	0	0	0	0	0	0	0	0	0	0	0	0	0	0	0	0	0	0	0	0	0	0	0	0	0	0	0
otk	31.5181	1.41802	2.7	Down	0.319968	4.43175	9.34708e-06	0.000147	53.7	42	51.7	14.7	22.9	17.9	0	0	0	0	0	0	0	0	0	0	0	0	0	0	0	0	0	0	0	0	0	0	0	0	0	0	0	0	0	0	0	0	0	0	0
CBP	45.1192	1.42685	2.7	Down	0.320727	4.44879	8.63541e-06	0.000136	91.7	96.5	95.7	39.7	44.6	21.7	0	0	0	0	0	0	0	0	0	0	0	0	0	0	0	0	0	0	0	0	0	0	0	0	0	0	0	0	0	0	0	0	0	0	0
miple1	799.768	1.45697	2.7	Down	0.152187	9.57351	1.03333e-21	1e-19	1022.9	1075.1	1058.4	381.4	432.7	337.2	0	0	0	0	0	0	0	0	0	0	0	0	0	0	0	0	0	0	0	0	0	0	0	0	0	0	0	0	0	0	0	0	0	0	0
CG1314	10.8703	1.40718	2.7	Down	0.529294	2.6586	0.00784653	0.043	15.7	25	14.1	9.5	4.6	6.6	0	0	0	0	0	0	0	0	0	0	0	0	0	0	0	0	0	0	0	0	0	0	0	0	0	0	0	0	0	0	0	0	0	0	0
AANATL2	59.598	1.41372	2.7	Down	0.311087	4.54444	5.508e-06	9.14e-05	66	84	97.2	26.7	29.8	35.9	0	0	0	0	0	0	0	0	0	0	0	0	0	0	0	0	0	0	0	0	0	0	0	0	0	0	0	0	0	0	0	0	0	0	0
Sans	11.0115	1.45782	2.7	Down	0.451097	3.23172	0.00123049	0.01	17.9	24.1	22	6	8	9.4	0	0	0	0	0	0	0	0	0	0	0	0	0	0	0	0	0	0	0	0	0	0	0	0	0	0	0	0	0	0	0	0	0	0	0
Jhedup	46.0633	1.44294	2.7	Down	0.435131	3.3161	0.000912821	0.00763	90.6	110.8	76.8	24.2	61.8	17.9	0	0	0	0	0	0	0	0	0	0	0	0	0	0	0	0	0	0	0	0	0	0	0	0	0	0	0	0	0	0	0	0	0	0	0
prim	11.1916	1.41037	2.7	Down	0.541781	2.60321	0.00923546	0.048	12.3	17	7.8	6	4.6	3.8	0	0	0	0	0	0	0	0	0	0	0	0	0	0	0	0	0	0	0	0	0	0	0	0	0	0	0	0	0	0	0	0	0	0	0
CG9444	38.0075	1.40914	2.7	Down	0.316411	4.4535	8.44813e-06	0.000134	60.4	39.3	51.7	25	12.6	17.9	0	0	0	0	0	0	0	0	0	0	0	0	0	0	0	0	0	0	0	0	0	0	0	0	0	0	0	0	0	0	0	0	0	0	0
lncRNA:CR31451	6290.8	1.43582	2.7	Down	0.128396	11.1827	4.95423e-29	7.68e-27	9304.4	9718	9134	3982.3	3586.7	2838.9	0	0	0	0	0	0	0	0	0	0	0	0	0	0	0	0	0	0	0	0	0	0	0	0	0	0	0	0	0	0	0	0	0	0	0
CG42809	14.8852	1.43586	2.7	Down	0.508361	2.82449	0.00473552	0.029	16.8	42	23.5	4.3	14.9	12.3	0	0	0	0	0	0	0	0	0	0	0	0	0	0	0	0	0	0	0	0	0	0	0	0	0	0	0	0	0	0	0	0	0	0	0
ort	85.2353	1.37835	2.6	Down	0.214744	6.41858	1.37549e-10	5e-09	119.6	119.8	111.3	44.9	36.6	52.9	0	0	0	0	0	0	0	0	0	0	0	0	0	0	0	0	0	0	0	0	0	0	0	0	0	0	0	0	0	0	0	0	0	0	0
pr	1430.49	1.40238	2.6	Down	0.227052	6.17647	6.55496e-10	2.21e-08	2099.4	1749.8	2065.2	676.5	680	880.2	0	0	0	0	0	0	0	0	0	0	0	0	0	0	0	0	0	0	0	0	0	0	0	0	0	0	0	0	0	0	0	0	0	0	0
Ggamma1	6159.32	1.38825	2.6	Down	0.142752	9.72492	2.36099e-22	2.41e-20	8184.2	8203.2	8538.2	3300.6	2886	3333.7	0	0	0	0	0	0	0	0	0	0	0	0	0	0	0	0	0	0	0	0	0	0	0	0	0	0	0	0	0	0	0	0	0	0	0
GluClalpha	1453.41	1.38631	2.6	Down	0.260982	5.3119	1.08485e-07	2.54e-06	2156.4	2160.9	1858.2	857.7	974.2	531.7	0	0	0	0	0	0	0	0	0	0	0	0	0	0	0	0	0	0	0	0	0	0	0	0	0	0	0	0	0	0	0	0	0	0	0
CG13305	73.3002	1.36139	2.6	Down	0.428932	3.1739	0.00150404	0.012	82.7	193	67.4	62.1	26.3	45.3	0	0	0	0	0	0	0	0	0	0	0	0	0	0	0	0	0	0	0	0	0	0	0	0	0	0	0	0	0	0	0	0	0	0	0
CCHa2	355.995	1.38439	2.6	Down	0.317425	4.36133	1.29275e-05	0.000194	485.2	402.2	490.8	158.8	146.5	221.9	0	0	0	0	0	0	0	0	0	0	0	0	0	0	0	0	0	0	0	0	0	0	0	0	0	0	0	0	0	0	0	0	0	0	0
CG30197	1214.61	1.3978	2.6	Down	0.249135	5.61062	2.01603e-08	5.53e-07	2156.4	1582.7	2110.6	611.8	613.6	993.5	0	0	0	0	0	0	0	0	0	0	0	0	0	0	0	0	0	0	0	0	0	0	0	0	0	0	0	0	0	0	0	0	0	0	0
CG33233	39.0131	1.40496	2.6	Down	0.386287	3.6371	0.000275729	0.00276	68.2	68.8	43.9	23.3	32.1	14.2	0	0	0	0	0	0	0	0	0	0	0	0	0	0	0	0	0	0	0	0	0	0	0	0	0	0	0	0	0	0	0	0	0	0	0
lncRNA:cherub	69.6579	1.40398	2.6	Down	0.203922	6.8849	5.78292e-12	2.54e-10	118.5	137.6	128.6	53.5	52.7	39.7	0	0	0	0	0	0	0	0	0	0	0	0	0	0	0	0	0	0	0	0	0	0	0	0	0	0	0	0	0	0	0	0	0	0	0
CG44437	29.4496	1.37284	2.6	Down	0.339204	4.04723	5.18266e-05	0.000653	45.8	38.4	51.7	21.6	13.7	16.1	0	0	0	0	0	0	0	0	0	0	0	0	0	0	0	0	0	0	0	0	0	0	0	0	0	0	0	0	0	0	0	0	0	0	0
Ace	3047.16	1.32834	2.5	Down	0.199189	6.66873	2.58023e-11	1e-09	4087.1	4480.1	3924.9	1869.9	1710.3	1394.9	0	0	0	0	0	0	0	0	0	0	0	0	0	0	0	0	0	0	0	0	0	0	0	0	0	0	0	0	0	0	0	0	0	0	0
CG13108	19.7925	1.31372	2.5	Down	0.370591	3.54492	0.000392727	0.00375	21.2	26.8	32.9	8.6	11.4	12.3	0	0	0	0	0	0	0	0	0	0	0	0	0	0	0	0	0	0	0	0	0	0	0	0	0	0	0	0	0	0	0	0	0	0	0
spab	83.1349	1.30571	2.5	Down	0.259949	5.02294	5.08852e-07	1.05e-05	77.1	107.2	133.3	38	43.5	46.3	0	0	0	0	0	0	0	0	0	0	0	0	0	0	0	0	0	0	0	0	0	0	0	0	0	0	0	0	0	0	0	0	0	0	0
CG12229	15.8571	1.30667	2.5	Down	0.410212	3.18535	0.00144579	0.011	31.3	18.8	18.8	12.1	6.9	8.5	0	0	0	0	0	0	0	0	0	0	0	0	0	0	0	0	0	0	0	0	0	0	0	0	0	0	0	0	0	0	0	0	0	0	0
dpr16	54.7668	1.32687	2.5	Down	0.296089	4.48132	7.41818e-06	0.000119	72.7	79.5	69	31.9	33.2	23.6	0	0	0	0	0	0	0	0	0	0	0	0	0	0	0	0	0	0	0	0	0	0	0	0	0	0	0	0	0	0	0	0	0	0	0
CG10407	42.7294	1.31201	2.5	Down	0.337291	3.88986	0.000100302	0.00117	52.5	42.9	56.5	19	13.7	27.4	0	0	0	0	0	0	0	0	0	0	0	0	0	0	0	0	0	0	0	0	0	0	0	0	0	0	0	0	0	0	0	0	0	0	0
CG5890	322.447	1.29595	2.5	Down	0.30212	4.28952	1.79059e-05	0.000258	466.2	508.5	417.1	208.8	226.7	132.2	0	0	0	0	0	0	0	0	0	0	0	0	0	0	0	0	0	0	0	0	0	0	0	0	0	0	0	0	0	0	0	0	0	0	0
Gat	895.139	1.31493	2.5	Down	0.237878	5.52773	3.24395e-08	8.55e-07	1026.2	740	1135.3	382.3	288.5	493	0	0	0	0	0	0	0	0	0	0	0	0	0	0	0	0	0	0	0	0	0	0	0	0	0	0	0	0	0	0	0	0	0	0	0
prt	38.0946	1.31794	2.5	Down	0.294339	4.47761	7.54816e-06	0.00012	44.7	65.2	48.6	22.4	26.3	16.1	0	0	0	0	0	0	0	0	0	0	0	0	0	0	0	0	0	0	0	0	0	0	0	0	0	0	0	0	0	0	0	0	0	0	0
dpr8	941.791	1.32632	2.5	Down	0.303058	4.37647	1.20615e-05	0.000183	2087.1	2104.6	1729.6	824.9	1037.2	500.5	0	0	0	0	0	0	0	0	0	0	0	0	0	0	0	0	0	0	0	0	0	0	0	0	0	0	0	0	0	0	0	0	0	0	0
CG34109	18.9413	1.31593	2.5	Down	0.454733	2.89386	0.00380542	0.024	23.5	34.9	28.2	14.7	13.7	6.6	0	0	0	0	0	0	0	0	0	0	0	0	0	0	0	0	0	0	0	0	0	0	0	0	0	0	0	0	0	0	0	0	0	0	0
CG42540	1765.57	1.31761	2.5	Down	0.214055	6.15548	7.48504e-10	2.5e-08	2403.5	2564.9	2325.5	1097.6	1029.2	799.9	0	0	0	0	0	0	0	0	0	0	0	0	0	0	0	0	0	0	0	0	0	0	0	0	0	0	0	0	0	0	0	0	0	0	0
CG43996	15.3782	1.30147	2.5	Down	0.432505	3.00914	0.00261992	0.018	25.7	27.7	20.4	10.4	13.7	6.6	0	0	0	0	0	0	0	0	0	0	0	0	0	0	0	0	0	0	0	0	0	0	0	0	0	0	0	0	0	0	0	0	0	0	0
lncRNA:CR44566	23.879	1.33128	2.5	Down	0.385203	3.45606	0.000548134	0.00498	41.4	33.1	17.2	19	8	9.4	0	0	0	0	0	0	0	0	0	0	0	0	0	0	0	0	0	0	0	0	0	0	0	0	0	0	0	0	0	0	0	0	0	0	0
lncRNA:CR46125	11.9457	1.33834	2.5	Down	0.485205	2.7583	0.00581029	0.034	25.7	17.9	18.8	6.9	13.7	4.7	0	0	0	0	0	0	0	0	0	0	0	0	0	0	0	0	0	0	0	0	0	0	0	0	0	0	0	0	0	0	0	0	0	0	0
nAChRbeta2	220.753	1.24225	2.4	Down	0.161676	7.68355	1.54742e-14	8.66e-13	323.1	319	269.7	138.1	131.7	117.1	0	0	0	0	0	0	0	0	0	0	0	0	0	0	0	0	0	0	0	0	0	0	0	0	0	0	0	0	0	0	0	0	0	0	0
CG9072	29.4268	1.27795	2.4	Down	0.350205	3.64915	0.000263106	0.00266	39.1	42.9	36.1	15.5	22.9	11.3	0	0	0	0	0	0	0	0	0	0	0	0	0	0	0	0	0	0	0	0	0	0	0	0	0	0	0	0	0	0	0	0	0	0	0
Cyp6t3	19.4032	1.23445	2.4	Down	0.422683	2.9205	0.00349471	0.023	35.8	37.5	23.5	10.4	22.9	9.4	0	0	0	0	0	0	0	0	0	0	0	0	0	0	0	0	0	0	0	0	0	0	0	0	0	0	0	0	0	0	0	0	0	0	0
CG9394	557.737	1.25951	2.4	Down	0.231855	5.43231	5.56306e-08	1.41e-06	578	609.5	652.3	248.5	182	336.2	0	0	0	0	0	0	0	0	0	0	0	0	0	0	0	0	0	0	0	0	0	0	0	0	0	0	0	0	0	0	0	0	0	0	0
CG14567	65.2471	1.24778	2.4	Down	0.353038	3.53439	0.000408716	0.00388	91.7	77.8	108.2	38	29.8	48.2	0	0	0	0	0	0	0	0	0	0	0	0	0	0	0	0	0	0	0	0	0	0	0	0	0	0	0	0	0	0	0	0	0	0	0
Cyp313a1	822.707	1.26353	2.4	Down	0.311284	4.05909	4.92652e-05	0.000625	921.2	734.6	1188.6	302.9	270.2	610.1	0	0	0	0	0	0	0	0	0	0	0	0	0	0	0	0	0	0	0	0	0	0	0	0	0	0	0	0	0	0	0	0	0	0	0
cysu	139.728	1.25547	2.4	Down	0.421533	2.97833	0.00289821	0.019	332	209.1	250.9	67.3	108.8	155.8	0	0	0	0	0	0	0	0	0	0	0	0	0	0	0	0	0	0	0	0	0	0	0	0	0	0	0	0	0	0	0	0	0	0	0
Octbeta1R	486.14	1.26943	2.4	Down	0.254682	4.98438	6.21624e-07	1.26e-05	594.7	705.1	603.7	269.2	320.5	201.2	0	0	0	0	0	0	0	0	0	0	0	0	0	0	0	0	0	0	0	0	0	0	0	0	0	0	0	0	0	0	0	0	0	0	0
Ir56a	40.0484	1.26887	2.4	Down	0.323563	3.92155	8.79829e-05	0.00104	45.8	66.1	54.9	28.5	22.9	17.9	0	0	0	0	0	0	0	0	0	0	0	0	0	0	0	0	0	0	0	0	0	0	0	0	0	0	0	0	0	0	0	0	0	0	0
dunk	17.0455	1.2914	2.4	Down	0.452539	2.85369	0.00432149	0.027	27.9	22.3	18.8	15.5	3.4	8.5	0	0	0	0	0	0	0	0	0	0	0	0	0	0	0	0	0	0	0	0	0	0	0	0	0	0	0	0	0	0	0	0	0	0	0
Rbp6	4968.61	1.27093	2.4	Down	0.213301	5.95837	2.54772e-09	8.05e-08	7049.5	6927.9	6429.1	2979.6	3266.1	2211.8	0	0	0	0	0	0	0	0	0	0	0	0	0	0	0	0	0	0	0	0	0	0	0	0	0	0	0	0	0	0	0	0	0	0	0
CG43068	16.7349	1.29027	2.4	Down	0.417848	3.0879	0.00201576	0.015	21.2	27.7	26.7	15.5	11.4	3.8	0	0	0	0	0	0	0	0	0	0	0	0	0	0	0	0	0	0	0	0	0	0	0	0	0	0	0	0	0	0	0	0	0	0	0
lncRNA:CR43130	31.9735	1.25399	2.4	Down	0.309278	4.05456	5.02295e-05	0.000636	54.8	59	37.6	22.4	28.6	14.2	0	0	0	0	0	0	0	0	0	0	0	0	0	0	0	0	0	0	0	0	0	0	0	0	0	0	0	0	0	0	0	0	0	0	0
DnaJ-1	1361.31	1.26183	2.4	Down	0.391687	3.22153	0.00127508	0.01	1735	4880.4	972.2	1005.3	953.6	1206.9	0	0	0	0	0	0	0	0	0	0	0	0	0	0	0	0	0	0	0	0	0	0	0	0	0	0	0	0	0	0	0	0	0	0	0
lncRNA:CR45183	19.7794	1.23626	2.4	Down	0.39248	3.14986	0.00163352	0.012	21.2	34.9	36.1	14.7	16	8.5	0	0	0	0	0	0	0	0	0	0	0	0	0	0	0	0	0	0	0	0	0	0	0	0	0	0	0	0	0	0	0	0	0	0	0
PPO1	145.101	1.24852	2.4	Down	0.466893	2.6741	0.00749304	0.041	118.5	101.9	116	44	37.8	59.5	0	0	0	0	0	0	0	0	0	0	0	0	0	0	0	0	0	0	0	0	0	0	0	0	0	0	0	0	0	0	0	0	0	0	0
Dll	119.701	1.2051	2.3	Down	0.173643	6.94011	3.91792e-12	1.76e-10	177.7	169.8	153.7	79.4	75.6	63.3	0	0	0	0	0	0	0	0	0	0	0	0	0	0	0	0	0	0	0	0	0	0	0	0	0	0	0	0	0	0	0	0	0	0	0
hig	1365.87	1.18051	2.3	Down	0.183742	6.42481	1.32035e-10	4.83e-09	1833.4	1981.3	1782.9	862.9	950.2	658.2	0	0	0	0	0	0	0	0	0	0	0	0	0	0	0	0	0	0	0	0	0	0	0	0	0	0	0	0	0	0	0	0	0	0	0
nSyb	4176.66	1.20334	2.3	Down	0.147133	8.17861	2.87142e-16	1.87e-14	5366	5811.7	5262.5	2511.9	2421.3	2207.1	0	0	0	0	0	0	0	0	0	0	0	0	0	0	0	0	0	0	0	0	0	0	0	0	0	0	0	0	0	0	0	0	0	0	0
CG4793	20.592	1.19564	2.3	Down	0.378509	3.15882	0.00158407	0.012	36.9	32.2	23.5	14.7	17.2	9.4	0	0	0	0	0	0	0	0	0	0	0	0	0	0	0	0	0	0	0	0	0	0	0	0	0	0	0	0	0	0	0	0	0	0	0
CheA7a	29.5115	1.17384	2.3	Down	0.415342	2.8262	0.00471046	0.028	53.7	45.6	58	19.8	17.2	32.1	0	0	0	0	0	0	0	0	0	0	0	0	0	0	0	0	0	0	0	0	0	0	0	0	0	0	0	0	0	0	0	0	0	0	0
CG9123	27.3966	1.20056	2.3	Down	0.306093	3.92219	8.77489e-05	0.00104	40.2	38.4	42.3	19	18.3	15.1	0	0	0	0	0	0	0	0	0	0	0	0	0	0	0	0	0	0	0	0	0	0	0	0	0	0	0	0	0	0	0	0	0	0	0
sona	734.622	1.2045	2.3	Down	0.276472	4.35666	1.32062e-05	0.000198	1605.3	1315.5	1143.1	474.6	607.9	681.9	0	0	0	0	0	0	0	0	0	0	0	0	0	0	0	0	0	0	0	0	0	0	0	0	0	0	0	0	0	0	0	0	0	0	0
CG13563	40.0254	1.20388	2.3	Down	0.333056	3.61463	0.000300777	0.00297	41.4	43.8	58	21.6	25.2	15.1	0	0	0	0	0	0	0	0	0	0	0	0	0	0	0	0	0	0	0	0	0	0	0	0	0	0	0	0	0	0	0	0	0	0	0
HipHop	24.9783	1.23024	2.3	Down	0.339917	3.61924	0.000295474	0.00292	36.9	31.3	37.6	15.5	17.2	12.3	0	0	0	0	0	0	0	0	0	0	0	0	0	0	0	0	0	0	0	0	0	0	0	0	0	0	0	0	0	0	0	0	0	0	0
CG10185	40.8459	1.21599	2.3	Down	0.371465	3.2735	0.00106225	0.00868	63.7	73.3	45.5	20.7	37.8	21.7	0	0	0	0	0	0	0	0	0	0	0	0	0	0	0	0	0	0	0	0	0	0	0	0	0	0	0	0	0	0	0	0	0	0	0
CG14892	33.156	1.19057	2.3	Down	0.325073	3.66248	0.000249788	0.00254	38	52.7	39.2	16.4	21.8	19.8	0	0	0	0	0	0	0	0	0	0	0	0	0	0	0	0	0	0	0	0	0	0	0	0	0	0	0	0	0	0	0	0	0	0	0
beat-IIa	328.142	1.19943	2.3	Down	0.174871	6.85892	6.93814e-12	3.03e-10	456.1	456.7	409.3	202.8	212.9	161.5	0	0	0	0	0	0	0	0	0	0	0	0	0	0	0	0	0	0	0	0	0	0	0	0	0	0	0	0	0	0	0	0	0	0	0
CG6026	25.054	1.21012	2.3	Down	0.448197	2.69997	0.0069345	0.039	45.8	66.1	26.7	17.3	24	19.8	0	0	0	0	0	0	0	0	0	0	0	0	0	0	0	0	0	0	0	0	0	0	0	0	0	0	0	0	0	0	0	0	0	0	0
rdhB	269.532	1.20132	2.3	Down	0.159266	7.54285	4.59824e-14	2.46e-12	278.4	313.7	338.7	138.9	111	152	0	0	0	0	0	0	0	0	0	0	0	0	0	0	0	0	0	0	0	0	0	0	0	0	0	0	0	0	0	0	0	0	0	0	0
beat-VI	263.719	1.2169	2.3	Down	0.194025	6.27185	3.56791e-10	1.26e-08	355.5	370.9	341.8	157	184.3	119.9	0	0	0	0	0	0	0	0	0	0	0	0	0	0	0	0	0	0	0	0	0	0	0	0	0	0	0	0	0	0	0	0	0	0	0
hgo	32.9497	1.23263	2.3	Down	0.383993	3.21004	0.00132717	0.01	39.1	24.1	36.1	12.9	13.7	15.1	0	0	0	0	0	0	0	0	0	0	0	0	0	0	0	0	0	0	0	0	0	0	0	0	0	0	0	0	0	0	0	0	0	0	0
CG33110	404.394	1.2321	2.3	Down	0.259806	4.74236	2.11239e-06	3.82e-05	816.1	750.7	567.6	226.9	367.5	316.4	0	0	0	0	0	0	0	0	0	0	0	0	0	0	0	0	0	0	0	0	0	0	0	0	0	0	0	0	0	0	0	0	0	0	0
CG33143	365.955	1.20506	2.3	Down	0.21335	5.64825	1.62088e-08	4.49e-07	595.8	647.9	503.4	285.6	296.5	177.5	0	0	0	0	0	0	0	0	0	0	0	0	0	0	0	0	0	0	0	0	0	0	0	0	0	0	0	0	0	0	0	0	0	0	0
CG42807	43.2877	1.17463	2.3	Down	0.437586	2.68433	0.00726753	0.04	107.3	47.4	83.1	36.2	22.9	45.3	0	0	0	0	0	0	0	0	0	0	0	0	0	0	0	0	0	0	0	0	0	0	0	0	0	0	0	0	0	0	0	0	0	0	0
lncRNA:CR43893	18.2412	1.21301	2.3	Down	0.442082	2.74386	0.00607214	0.035	34.7	29.5	22	15.5	10.3	11.3	0	0	0	0	0	0	0	0	0	0	0	0	0	0	0	0	0	0	0	0	0	0	0	0	0	0	0	0	0	0	0	0	0	0	0
Mal-A1	15.6477	1.16269	2.2	Down	0.449488	2.5867	0.00968986	0.05	20.1	17	31.4	10.4	5.7	13.2	0	0	0	0	0	0	0	0	0	0	0	0	0	0	0	0	0	0	0	0	0	0	0	0	0	0	0	0	0	0	0	0	0	0	0
tutl	2410.5	1.16572	2.2	Down	0.304201	3.83209	0.00012706	0.00142	3342.5	3482.7	3150.3	1521.3	1907.2	1019	0	0	0	0	0	0	0	0	0	0	0	0	0	0	0	0	0	0	0	0	0	0	0	0	0	0	0	0	0	0	0	0	0	0	0
Obp28a	59.9705	1.12801	2.2	Down	0.289438	3.89724	9.72953e-05	0.00114	87.2	96.5	84.7	33.7	44.6	45.3	0	0	0	0	0	0	0	0	0	0	0	0	0	0	0	0	0	0	0	0	0	0	0	0	0	0	0	0	0	0	0	0	0	0	0
Pdh	1482.27	1.12744	2.2	Down	0.226776	4.97158	6.64085e-07	1.33e-05	1196.2	1695.3	1698.2	784.4	585	730	0	0	0	0	0	0	0	0	0	0	0	0	0	0	0	0	0	0	0	0	0	0	0	0	0	0	0	0	0	0	0	0	0	0	0
NetA	25.8139	1.15793	2.2	Down	0.364787	3.17426	0.00150219	0.012	27.9	23.2	37.6	9.5	11.4	17.9	0	0	0	0	0	0	0	0	0	0	0	0	0	0	0	0	0	0	0	0	0	0	0	0	0	0	0	0	0	0	0	0	0	0	0
CG15773	32.3407	1.1514	2.2	Down	0.372979	3.08704	0.00202161	0.015	66	57.2	48.6	24.2	42.4	12.3	0	0	0	0	0	0	0	0	0	0	0	0	0	0	0	0	0	0	0	0	0	0	0	0	0	0	0	0	0	0	0	0	0	0	0
CG15771	567.083	1.16343	2.2	Down	0.172617	6.73994	1.58456e-11	6.56e-10	950.2	814.2	849.9	376.2	435	357	0	0	0	0	0	0	0	0	0	0	0	0	0	0	0	0	0	0	0	0	0	0	0	0	0	0	0	0	0	0	0	0	0	0	0
CG9360	136.875	1.107	2.2	Down	0.286197	3.86795	0.000109753	0.00126	60.4	76.9	98.8	36.2	25.2	46.3	0	0	0	0	0	0	0	0	0	0	0	0	0	0	0	0	0	0	0	0	0	0	0	0	0	0	0	0	0	0	0	0	0	0	0
CG14945	219.904	1.10613	2.2	Down	0.204602	5.40622	6.43683e-08	1.6e-06	261.6	320.8	249.3	119.9	105.3	161.5	0	0	0	0	0	0	0	0	0	0	0	0	0	0	0	0	0	0	0	0	0	0	0	0	0	0	0	0	0	0	0	0	0	0	0
Hasp	2013.51	1.12115	2.2	Down	0.216314	5.18299	2.18352e-07	4.83e-06	2628.2	2820.5	2416.4	1201.2	1333.7	1082.3	0	0	0	0	0	0	0	0	0	0	0	0	0	0	0	0	0	0	0	0	0	0	0	0	0	0	0	0	0	0	0	0	0	0	0
Cyp6w1	453.537	1.1516	2.2	Down	0.234005	4.92128	8.59821e-07	1.68e-05	524.3	555	702.5	266.6	190	342.8	0	0	0	0	0	0	0	0	0	0	0	0	0	0	0	0	0	0	0	0	0	0	0	0	0	0	0	0	0	0	0	0	0	0	0
CG17048	22.37	1.11644	2.2	Down	0.385508	2.89602	0.00377925	0.024	40.2	36.6	34.5	14.7	27.5	10.4	0	0	0	0	0	0	0	0	0	0	0	0	0	0	0	0	0	0	0	0	0	0	0	0	0	0	0	0	0	0	0	0	0	0	0
CG7768	22.4601	1.12314	2.2	Down	0.397142	2.82804	0.00468333	0.028	41.4	34	29.8	25	10.3	12.3	0	0	0	0	0	0	0	0	0	0	0	0	0	0	0	0	0	0	0	0	0	0	0	0	0	0	0	0	0	0	0	0	0	0	0
dpr5	51.8632	1.1102	2.2	Down	0.254879	4.35578	1.32593e-05	0.000198	72.7	67.9	72.1	30.2	35.5	33.1	0	0	0	0	0	0	0	0	0	0	0	0	0	0	0	0	0	0	0	0	0	0	0	0	0	0	0	0	0	0	0	0	0	0	0
CG17109	29.9536	1.14192	2.2	Down	0.363733	3.13944	0.00169268	0.013	48.1	54.5	29.8	19	28.6	14.2	0	0	0	0	0	0	0	0	0	0	0	0	0	0	0	0	0	0	0	0	0	0	0	0	0	0	0	0	0	0	0	0	0	0	0
CG30395	16.2492	1.16857	2.2	Down	0.448854	2.60345	0.00922898	0.048	52.5	31.3	26.7	11.2	12.6	25.5	0	0	0	0	0	0	0	0	0	0	0	0	0	0	0	0	0	0	0	0	0	0	0	0	0	0	0	0	0	0	0	0	0	0	0
nub	24.2031	1.163	2.2	Down	0.387354	3.00242	0.00267844	0.018	38	51.8	43.9	17.3	16	26.4	0	0	0	0	0	0	0	0	0	0	0	0	0	0	0	0	0	0	0	0	0	0	0	0	0	0	0	0	0	0	0	0	0	0	0
Ubi-p5E	3972.39	1.1099	2.2	Down	0.24259	4.57519	4.75779e-06	7.99e-05	7558.2	5429.2	7304.1	2346.2	3386.3	3669	0	0	0	0	0	0	0	0	0	0	0	0	0	0	0	0	0	0	0	0	0	0	0	0	0	0	0	0	0	0	0	0	0	0	0
asRNA:CR45137	25.7127	1.11551	2.2	Down	0.338091	3.29942	0.000968848	0.00802	43.6	28.6	39.2	16.4	22.9	12.3	0	0	0	0	0	0	0	0	0	0	0	0	0	0	0	0	0	0	0	0	0	0	0	0	0	0	0	0	0	0	0	0	0	0	0
Syt1	5963	1.08218	2.1	Down	0.242683	4.45924	8.22512e-06	0.000131	8046.7	8430.2	7860.8	3732.9	4446.4	3316.7	0	0	0	0	0	0	0	0	0	0	0	0	0	0	0	0	0	0	0	0	0	0	0	0	0	0	0	0	0	0	0	0	0	0	0
Con	641.191	1.04026	2.1	Down	0.217774	4.7768	1.78108e-06	3.29e-05	872	891	768.4	438.4	461.4	332.4	0	0	0	0	0	0	0	0	0	0	0	0	0	0	0	0	0	0	0	0	0	0	0	0	0	0	0	0	0	0	0	0	0	0	0
Faa	87.0367	1.10367	2.1	Down	0.2386	4.6256	3.73521e-06	6.4e-05	118.5	98.3	114.5	43.1	49.2	61.4	0	0	0	0	0	0	0	0	0	0	0	0	0	0	0	0	0	0	0	0	0	0	0	0	0	0	0	0	0	0	0	0	0	0	0
Frq1	1463.77	1.04858	2.1	Down	0.344663	3.04233	0.00234754	0.017	2021.2	2115.4	1908.3	1077.8	1186	659.2	0	0	0	0	0	0	0	0	0	0	0	0	0	0	0	0	0	0	0	0	0	0	0	0	0	0	0	0	0	0	0	0	0	0	0
Scgalpha	118.16	1.07241	2.1	Down	0.184526	5.81168	6.18495e-09	1.82e-07	143.1	146.6	141.1	65.6	71	68.9	0	0	0	0	0	0	0	0	0	0	0	0	0	0	0	0	0	0	0	0	0	0	0	0	0	0	0	0	0	0	0	0	0	0	0
CG9541	16.1012	1.07784	2.1	Down	0.393964	2.73588	0.00622142	0.036	25.7	24.1	26.7	13.8	16	6.6	0	0	0	0	0	0	0	0	0	0	0	0	0	0	0	0	0	0	0	0	0	0	0	0	0	0	0	0	0	0	0	0	0	0	0
CG18302	90.6822	1.08954	2.1	Down	0.296199	3.67841	0.000234695	0.00241	121.9	86.7	196	61.3	51.5	74.6	0	0	0	0	0	0	0	0	0	0	0	0	0	0	0	0	0	0	0	0	0	0	0	0	0	0	0	0	0	0	0	0	0	0	0
Obp44a	1533.8	1.03565	2.1	Down	0.2428	4.26543	1.99514e-05	0.000284	1803.2	1200.2	1850.3	632.5	693.7	1039.8	0	0	0	0	0	0	0	0	0	0	0	0	0	0	0	0	0	0	0	0	0	0	0	0	0	0	0	0	0	0	0	0	0	0	0
CG10936	637.885	1.08382	2.1	Down	0.214094	5.06237	4.14081e-07	8.69e-06	1291.2	1004.5	1060	506.5	454.5	621.4	0	0	0	0	0	0	0	0	0	0	0	0	0	0	0	0	0	0	0	0	0	0	0	0	0	0	0	0	0	0	0	0	0	0	0
dsb	202.682	1.04671	2.1	Down	0.323677	3.23383	0.00122143	0.01	214.6	336.9	183.5	147.6	91.6	117.1	0	0	0	0	0	0	0	0	0	0	0	0	0	0	0	0	0	0	0	0	0	0	0	0	0	0	0	0	0	0	0	0	0	0	0
CG10483	52.949	1.0945	2.1	Down	0.243625	4.49255	7.03756e-06	0.000114	78.3	81.3	62.7	36.2	41.2	28.3	0	0	0	0	0	0	0	0	0	0	0	0	0	0	0	0	0	0	0	0	0	0	0	0	0	0	0	0	0	0	0	0	0	0	0
CG6592	33.1578	1.07338	2.1	Down	0.315459	3.40258	0.000667522	0.00585	96.1	57.2	72.1	26.7	40.1	40.6	0	0	0	0	0	0	0	0	0	0	0	0	0	0	0	0	0	0	0	0	0	0	0	0	0	0	0	0	0	0	0	0	0	0	0
CG13248	158.83	1.04528	2.1	Down	0.237384	4.40332	1.06605e-05	0.000163	325.3	261	219.5	144.1	160.3	87.8	0	0	0	0	0	0	0	0	0	0	0	0	0	0	0	0	0	0	0	0	0	0	0	0	0	0	0	0	0	0	0	0	0	0	0
olf413	758.148	1.08113	2.1	Down	0.200191	5.40048	6.6464e-08	1.64e-06	1057.5	1154.6	955	494.4	611.3	393.8	0	0	0	0	0	0	0	0	0	0	0	0	0	0	0	0	0	0	0	0	0	0	0	0	0	0	0	0	0	0	0	0	0	0	0
beat-Vc	65.0171	1.10395	2.1	Down	0.245968	4.48819	7.18319e-06	0.000116	85	92.9	80	44.9	45.8	30.2	0	0	0	0	0	0	0	0	0	0	0	0	0	0	0	0	0	0	0	0	0	0	0	0	0	0	0	0	0	0	0	0	0	0	0
beat-IIb	164.331	1.05014	2.1	Down	0.152044	6.90678	4.95765e-12	2.21e-10	213.5	196.6	205.4	110.5	105.3	81.2	0	0	0	0	0	0	0	0	0	0	0	0	0	0	0	0	0	0	0	0	0	0	0	0	0	0	0	0	0	0	0	0	0	0	0
CG6733	55.7144	1.09378	2.1	Down	0.365113	2.99572	0.00273799	0.019	89.4	89.4	70.6	44.9	56.1	17	0	0	0	0	0	0	0	0	0	0	0	0	0	0	0	0	0	0	0	0	0	0	0	0	0	0	0	0	0	0	0	0	0	0	0
CG10553	298.782	1.07532	2.1	Down	0.195501	5.5003	3.79145e-08	9.9e-07	349.9	479	390.5	182.1	148.8	247.4	0	0	0	0	0	0	0	0	0	0	0	0	0	0	0	0	0	0	0	0	0	0	0	0	0	0	0	0	0	0	0	0	0	0	0
phu	162.88	1.08447	2.1	Down	0.322347	3.36429	0.000767422	0.00658	135.3	159.1	177.2	88	46.9	85.9	0	0	0	0	0	0	0	0	0	0	0	0	0	0	0	0	0	0	0	0	0	0	0	0	0	0	0	0	0	0	0	0	0	0	0
CG32450	22.3841	1.06965	2.1	Down	0.379187	2.8209	0.00478885	0.029	40.2	34.9	31.4	17.3	22.9	11.3	0	0	0	0	0	0	0	0	0	0	0	0	0	0	0	0	0	0	0	0	0	0	0	0	0	0	0	0	0	0	0	0	0	0	0
CG33296	61.0395	1.08	2.1	Down	0.302006	3.5761	0.00034876	0.00338	35.8	59.9	48.6	21.6	19.5	27.4	0	0	0	0	0	0	0	0	0	0	0	0	0	0	0	0	0	0	0	0	0	0	0	0	0	0	0	0	0	0	0	0	0	0	0
CG31808	2098.09	1.04996	2.1	Down	0.24507	4.28431	1.83309e-05	0.000264	2780.2	2720.4	2850.8	1229.6	1354.3	1449.7	0	0	0	0	0	0	0	0	0	0	0	0	0	0	0	0	0	0	0	0	0	0	0	0	0	0	0	0	0	0	0	0	0	0	0
Rgk2	138.412	1.04072	2.1	Down	0.237585	4.3804	1.1846e-05	0.00018	194.5	198.4	138	92.3	93.9	73.7	0	0	0	0	0	0	0	0	0	0	0	0	0	0	0	0	0	0	0	0	0	0	0	0	0	0	0	0	0	0	0	0	0	0	0
CG42556	16.5268	1.04967	2.1	Down	0.373879	2.80751	0.00499256	0.03	21.2	34	22	12.1	16	10.4	0	0	0	0	0	0	0	0	0	0	0	0	0	0	0	0	0	0	0	0	0	0	0	0	0	0	0	0	0	0	0	0	0	0	0
mub	5824.4	1.03935	2.1	Down	0.16592	6.26417	3.7482e-10	1.32e-08	7744.9	8196	7768.2	4078.1	4119	3339.4	0	0	0	0	0	0	0	0	0	0	0	0	0	0	0	0	0	0	0	0	0	0	0	0	0	0	0	0	0	0	0	0	0	0	0
CG4267	103.755	1.04546	2.1	Down	0.386898	2.70215	0.00688923	0.039	234.8	187.7	161.5	50.9	99.6	133.2	0	0	0	0	0	0	0	0	0	0	0	0	0	0	0	0	0	0	0	0	0	0	0	0	0	0	0	0	0	0	0	0	0	0	0
asRNA:CR44981	39.1453	1.0777	2.1	Down	0.255397	4.2197	2.44631e-05	0.00034	52.5	65.2	56.5	32.8	24	25.5	0	0	0	0	0	0	0	0	0	0	0	0	0	0	0	0	0	0	0	0	0	0	0	0	0	0	0	0	0	0	0	0	0	0	0
lncRNA:CR45115	37.9215	1.07463	2.1	Down	0.311705	3.44759	0.000565604	0.00511	81.6	46.5	61.2	30.2	21.8	36.8	0	0	0	0	0	0	0	0	0	0	0	0	0	0	0	0	0	0	0	0	0	0	0	0	0	0	0	0	0	0	0	0	0	0	0
lncRNA:CR45409	34.2746	1.10371	2.1	Down	0.312165	3.53566	0.000406751	0.00387	23.5	42	36.1	15.5	16	16.1	0	0	0	0	0	0	0	0	0	0	0	0	0	0	0	0	0	0	0	0	0	0	0	0	0	0	0	0	0	0	0	0	0	0	0
Cbp53E	2148.39	1.00888	2	Down	0.224438	4.49515	6.95195e-06	0.000113	3051.9	2997.4	3046.8	1444.5	1547.8	1528	0	0	0	0	0	0	0	0	0	0	0	0	0	0	0	0	0	0	0	0	0	0	0	0	0	0	0	0	0	0	0	0	0	0	0
igl	2178.18	0.980048	2	Down	0.180017	5.4442	5.2e-08	1.32e-06	2735.5	2690	2847.6	1244.3	1394.4	1555.4	0	0	0	0	0	0	0	0	0	0	0	0	0	0	0	0	0	0	0	0	0	0	0	0	0	0	0	0	0	0	0	0	0	0	0
bdl	1611.17	1.00295	2	Down	0.12207	8.21613	2.1018e-16	1.38e-14	1638.9	1785.6	1760.9	887.9	803.6	894.3	0	0	0	0	0	0	0	0	0	0	0	0	0	0	0	0	0	0	0	0	0	0	0	0	0	0	0	0	0	0	0	0	0	0	0
CG15772	59.3979	1.03088	2	Down	0.238846	4.31611	1.588e-05	0.000233	72.7	93.8	86.2	34.5	45.8	44.4	0	0	0	0	0	0	0	0	0	0	0	0	0	0	0	0	0	0	0	0	0	0	0	0	0	0	0	0	0	0	0	0	0	0	0
CG4678	236.963	0.985696	2	Down	0.23666	4.16503	3.11308e-05	0.000417	306.3	270.8	291.7	137.2	172.9	129.4	0	0	0	0	0	0	0	0	0	0	0	0	0	0	0	0	0	0	0	0	0	0	0	0	0	0	0	0	0	0	0	0	0	0	0
CG14340	19.6054	1.01845	2	Down	0.388983	2.61823	0.0088387	0.047	21.2	28.6	25.1	10.4	16	11.3	0	0	0	0	0	0	0	0	0	0	0	0	0	0	0	0	0	0	0	0	0	0	0	0	0	0	0	0	0	0	0	0	0	0	0
CG5171	315.445	0.97631	2	Down	0.316	3.08959	0.00200433	0.015	490.8	389.6	396.7	161.4	151.1	336.2	0	0	0	0	0	0	0	0	0	0	0	0	0	0	0	0	0	0	0	0	0	0	0	0	0	0	0	0	0	0	0	0	0	0	0
CG7781	1333.76	1.0155	2	Down	0.151258	6.71373	1.89715e-11	7.67e-10	1558.4	1530	1753.1	826.7	755.6	810.3	0	0	0	0	0	0	0	0	0	0	0	0	0	0	0	0	0	0	0	0	0	0	0	0	0	0	0	0	0	0	0	0	0	0	0
CG5945	588.525	1.02607	2	Down	0.270046	3.7996	0.000144927	0.0016	694.2	675.6	804.4	263.2	279.3	524.1	0	0	0	0	0	0	0	0	0	0	0	0	0	0	0	0	0	0	0	0	0	0	0	0	0	0	0	0	0	0	0	0	0	0	0
nrv3	13387.8	0.975237	2	Down	0.167514	5.82183	5.82085e-09	1.73e-07	16143.7	17239.3	17162.6	8603.1	8834.4	8272.9	0	0	0	0	0	0	0	0	0	0	0	0	0	0	0	0	0	0	0	0	0	0	0	0	0	0	0	0	0	0	0	0	0	0	0
CG5267	45.1376	1.00372	2	Down	0.27669	3.62761	0.000286055	0.00284	51.4	71.5	50.2	31.1	32.1	24.6	0	0	0	0	0	0	0	0	0	0	0	0	0	0	0	0	0	0	0	0	0	0	0	0	0	0	0	0	0	0	0	0	0	0	0
CG11099	229.202	1.0022	2	Down	0.174708	5.73644	9.66871e-09	2.74e-07	319.7	290.4	313.6	157	145.4	157.7	0	0	0	0	0	0	0	0	0	0	0	0	0	0	0	0	0	0	0	0	0	0	0	0	0	0	0	0	0	0	0	0	0	0	0
Fcp1	126.199	0.975349	2	Down	0.166734	5.84974	4.92341e-09	1.47e-07	183.3	177	147.4	101	71	85.9	0	0	0	0	0	0	0	0	0	0	0	0	0	0	0	0	0	0	0	0	0	0	0	0	0	0	0	0	0	0	0	0	0	0	0
CG5687	224.297	0.965146	2	Down	0.140003	6.89375	5.4341e-12	2.4e-10	286.2	261	272.8	151	129.4	137.9	0	0	0	0	0	0	0	0	0	0	0	0	0	0	0	0	0	0	0	0	0	0	0	0	0	0	0	0	0	0	0	0	0	0	0
Tsp66E	421.72	0.996396	2	Down	0.149023	6.6862	2.2904e-11	9.23e-10	479.6	583.6	528.4	287.3	234.7	274.8	0	0	0	0	0	0	0	0	0	0	0	0	0	0	0	0	0	0	0	0	0	0	0	0	0	0	0	0	0	0	0	0	0	0	0
CG5883	25.3836	1.03138	2	Down	0.394958	2.61137	0.00901802	0.048	29.1	27.7	25.1	9.5	17.2	14.2	0	0	0	0	0	0	0	0	0	0	0	0	0	0	0	0	0	0	0	0	0	0	0	0	0	0	0	0	0	0	0	0	0	0	0
CG8745	645.391	0.966374	2	Down	0.20203	4.78332	1.72421e-06	3.21e-05	608.1	742.7	738.6	335.7	312.5	420.3	0	0	0	0	0	0	0	0	0	0	0	0	0	0	0	0	0	0	0	0	0	0	0	0	0	0	0	0	0	0	0	0	0	0	0
CG6052	30.071	0.966204	2	Down	0.346813	2.78595	0.00533712	0.032	49.2	35.7	39.2	22.4	26.3	15.1	0	0	0	0	0	0	0	0	0	0	0	0	0	0	0	0	0	0	0	0	0	0	0	0	0	0	0	0	0	0	0	0	0	0	0
Cln3	31.5066	1.00005	2	Down	0.346288	2.88792	0.00387803	0.024	25.7	34.9	40.8	17.3	12.6	19.8	0	0	0	0	0	0	0	0	0	0	0	0	0	0	0	0	0	0	0	0	0	0	0	0	0	0	0	0	0	0	0	0	0	0	0
CG2781	470.99	1.00824	2	Down	0.225258	4.47595	7.60722e-06	0.000121	699.8	612.2	679	307.2	261	420.3	0	0	0	0	0	0	0	0	0	0	0	0	0	0	0	0	0	0	0	0	0	0	0	0	0	0	0	0	0	0	0	0	0	0	0
CG8861	457.836	1.02789	2	Down	0.155925	6.59222	4.33305e-11	1.66e-09	532.1	531.7	584.9	285.6	272.5	249.3	0	0	0	0	0	0	0	0	0	0	0	0	0	0	0	0	0	0	0	0	0	0	0	0	0	0	0	0	0	0	0	0	0	0	0
CG9312	81.8558	0.977997	2	Down	0.341865	2.86077	0.00422612	0.026	83.8	75.1	101.9	65.6	32.1	33.1	0	0	0	0	0	0	0	0	0	0	0	0	0	0	0	0	0	0	0	0	0	0	0	0	0	0	0	0	0	0	0	0	0	0	0
MFS9	194.425	1.01542	2	Down	0.198657	5.11146	3.19687e-07	6.82e-06	194.5	175.2	258.7	90.6	100.7	117.1	0	0	0	0	0	0	0	0	0	0	0	0	0	0	0	0	0	0	0	0	0	0	0	0	0	0	0	0	0	0	0	0	0	0	0
jus	1062.29	1.00924	2	Down	0.191297	5.27578	1.32194e-07	3.03e-06	1265.5	1471	1373.6	704.1	764.7	574.2	0	0	0	0	0	0	0	0	0	0	0	0	0	0	0	0	0	0	0	0	0	0	0	0	0	0	0	0	0	0	0	0	0	0	0
CG30411	31.5242	1.00071	2	Down	0.288147	3.4729	0.000514872	0.00473	51.4	48.3	64.3	24.2	30.9	26.4	0	0	0	0	0	0	0	0	0	0	0	0	0	0	0	0	0	0	0	0	0	0	0	0	0	0	0	0	0	0	0	0	0	0	0
CG31760	402.956	0.979099	2	Down	0.216406	4.52436	6.0579e-06	9.92e-05	467.3	560.3	451.6	226.1	288.5	238	0	0	0	0	0	0	0	0	0	0	0	0	0	0	0	0	0	0	0	0	0	0	0	0	0	0	0	0	0	0	0	0	0	0	0
CG32204	153.446	0.978724	2	Down	0.195022	5.01852	5.20715e-07	1.07e-05	205.7	184.1	185	99.2	104.2	88.8	0	0	0	0	0	0	0	0	0	0	0	0	0	0	0	0	0	0	0	0	0	0	0	0	0	0	0	0	0	0	0	0	0	0	0
CG33310	37.3189	1.01756	2	Down	0.332875	3.0569	0.0022364	0.016	51.4	64.3	31.4	23.3	28.6	22.7	0	0	0	0	0	0	0	0	0	0	0	0	0	0	0	0	0	0	0	0	0	0	0	0	0	0	0	0	0	0	0	0	0	0	0
Pvf3	744.225	0.965893	2	Down	0.195253	4.94688	7.54118e-07	1.5e-05	942.4	895.5	870.3	486.7	469.4	430.6	0	0	0	0	0	0	0	0	0	0	0	0	0	0	0	0	0	0	0	0	0	0	0	0	0	0	0	0	0	0	0	0	0	0	0
stv	1220.03	1.03069	2	Down	0.374615	2.75132	0.00593555	0.034	1413	4052	929.9	861.2	1057.8	1213.6	0	0	0	0	0	0	0	0	0	0	0	0	0	0	0	0	0	0	0	0	0	0	0	0	0	0	0	0	0	0	0	0	0	0	0
verm	2328.82	1.02816	2	Down	0.351289	2.92681	0.00342455	0.022	4078.1	2989.4	4185.2	1378.1	1448.2	2690.6	0	0	0	0	0	0	0	0	0	0	0	0	0	0	0	0	0	0	0	0	0	0	0	0	0	0	0	0	0	0	0	0	0	0	0
kcc	2963.27	1.00827	2	Down	0.227601	4.42999	9.42369e-06	0.000148	3681.3	3985.9	3681.8	1857	1911.8	1873.7	0	0	0	0	0	0	0	0	0	0	0	0	0	0	0	0	0	0	0	0	0	0	0	0	0	0	0	0	0	0	0	0	0	0	0
CG42748	1842.71	1.01161	2	Down	0.159886	6.32709	2.4982e-10	9e-09	2533.2	2429.9	2270.6	1261.6	1395.5	933.1	0	0	0	0	0	0	0	0	0	0	0	0	0	0	0	0	0	0	0	0	0	0	0	0	0	0	0	0	0	0	0	0	0	0	0
asRNA:CR43464	50.6265	1.01671	2	Down	0.332459	3.05816	0.00222701	0.016	80.5	79.5	65.9	40.6	51.5	20.8	0	0	0	0	0	0	0	0	0	0	0	0	0	0	0	0	0	0	0	0	0	0	0	0	0	0	0	0	0	0	0	0	0	0	0
bru3	2305.86	0.987356	2	Down	0.268465	3.67778	0.000235274	0.00241	3390.6	3559.6	2962.1	1816.4	2045.8	1138.9	0	0	0	0	0	0	0	0	0	0	0	0	0	0	0	0	0	0	0	0	0	0	0	0	0	0	0	0	0	0	0	0	0	0	0
CG44098	233.858	1.02526	2	Down	0.293068	3.49837	0.000468107	0.00435	344.3	345.9	351.2	163.1	227.8	121.8	0	0	0	0	0	0	0	0	0	0	0	0	0	0	0	0	0	0	0	0	0	0	0	0	0	0	0	0	0	0	0	0	0	0	0
vib	673.049	0.966283	2	Down	0.0930081	10.3892	2.7757e-25	3.44e-23	793.7	804.3	751.1	423.7	415.6	365.5	0	0	0	0	0	0	0	0	0	0	0	0	0	0	0	0	0	0	0	0	0	0	0	0	0	0	0	0	0	0	0	0	0	0	0
Cam	18530.1	0.916309	1.9	Down	0.130488	7.02217	2.18448e-12	1.01e-10	21892	22631.8	22854.7	11549.9	12201.3	11950.4	0	0	0	0	0	0	0	0	0	0	0	0	0	0	0	0	0	0	0	0	0	0	0	0	0	0	0	0	0	0	0	0	0	0	0
Atpalpha	28513.9	0.911502	1.9	Down	0.158669	5.74469	9.20918e-09	2.62e-07	34859.7	36122.9	34710.9	18350.5	19601.3	18239.2	0	0	0	0	0	0	0	0	0	0	0	0	0	0	0	0	0	0	0	0	0	0	0	0	0	0	0	0	0	0	0	0	0	0	0
Obp19d	1156.98	0.951412	1.9	Down	0.298696	3.18522	0.00144643	0.011	977.1	1489.8	1140	716.2	482	666.7	0	0	0	0	0	0	0	0	0	0	0	0	0	0	0	0	0	0	0	0	0	0	0	0	0	0	0	0	0	0	0	0	0	0	0
Rab27	37.8831	0.926782	1.9	Down	0.291595	3.17832	0.00148129	0.011	57	38.4	54.9	21.6	29.8	27.4	0	0	0	0	0	0	0	0	0	0	0	0	0	0	0	0	0	0	0	0	0	0	0	0	0	0	0	0	0	0	0	0	0	0	0
fat-spondin	530.637	0.943953	1.9	Down	0.28262	3.34001	0.000837747	0.00711	686.4	640.8	746.4	311.5	242.7	522.3	0	0	0	0	0	0	0	0	0	0	0	0	0	0	0	0	0	0	0	0	0	0	0	0	0	0	0	0	0	0	0	0	0	0	0
jdp	1646.95	0.960473	1.9	Down	0.18953	5.06766	4.02744e-07	8.48e-06	2134.1	2101.1	2165.5	987.2	1166.6	1136.1	0	0	0	0	0	0	0	0	0	0	0	0	0	0	0	0	0	0	0	0	0	0	0	0	0	0	0	0	0	0	0	0	0	0	0
CG9254	26.152	0.887865	1.9	Down	0.337564	2.63021	0.00853314	0.046	39.1	44.7	32.9	22.4	30.9	11.3	0	0	0	0	0	0	0	0	0	0	0	0	0	0	0	0	0	0	0	0	0	0	0	0	0	0	0	0	0	0	0	0	0	0	0
CG3491	36.0226	0.919776	1.9	Down	0.337765	2.72313	0.00646675	0.037	50.3	75.1	36.1	32.8	36.6	17.9	0	0	0	0	0	0	0	0	0	0	0	0	0	0	0	0	0	0	0	0	0	0	0	0	0	0	0	0	0	0	0	0	0	0	0
Tsp5D	311.322	0.901468	1.9	Down	0.203895	4.42124	9.81383e-06	0.000153	345.4	235.9	373.2	153.6	153.4	201.2	0	0	0	0	0	0	0	0	0	0	0	0	0	0	0	0	0	0	0	0	0	0	0	0	0	0	0	0	0	0	0	0	0	0	0
Ldsdh1	380.396	0.900503	1.9	Down	0.217654	4.13731	3.51406e-05	0.000463	371.1	502.3	503.4	210.5	217.5	308.8	0	0	0	0	0	0	0	0	0	0	0	0	0	0	0	0	0	0	0	0	0	0	0	0	0	0	0	0	0	0	0	0	0	0	0
Cpr11B	80.2583	0.894588	1.9	Down	0.215646	4.14841	3.34793e-05	0.000444	102.8	102.8	144.3	57	55	73.7	0	0	0	0	0	0	0	0	0	0	0	0	0	0	0	0	0	0	0	0	0	0	0	0	0	0	0	0	0	0	0	0	0	0	0
CG15450	27.567	0.890048	1.9	Down	0.309121	2.87928	0.00398582	0.025	41.4	38.4	28.2	21.6	20.6	17	0	0	0	0	0	0	0	0	0	0	0	0	0	0	0	0	0	0	0	0	0	0	0	0	0	0	0	0	0	0	0	0	0	0	0
CG3625	206.846	0.930885	1.9	Down	0.182593	5.09814	3.43e-07	7.31e-06	230.3	261	205.4	131.2	114.5	120.9	0	0	0	0	0	0	0	0	0	0	0	0	0	0	0	0	0	0	0	0	0	0	0	0	0	0	0	0	0	0	0	0	0	0	0
IA-2	16969.1	0.924581	1.9	Down	0.186934	4.94603	7.57434e-07	1.51e-05	21092.7	23591.6	20706.4	12137.6	12833.2	9480.8	0	0	0	0	0	0	0	0	0	0	0	0	0	0	0	0	0	0	0	0	0	0	0	0	0	0	0	0	0	0	0	0	0	0	0
CG9497	163.634	0.888229	1.9	Down	0.289595	3.06714	0.00216118	0.015	228.1	177	153.7	81.1	93.9	127.5	0	0	0	0	0	0	0	0	0	0	0	0	0	0	0	0	0	0	0	0	0	0	0	0	0	0	0	0	0	0	0	0	0	0	0
CG5973	608.654	0.904485	1.9	Down	0.229237	3.94563	7.9592e-05	0.000954	712.1	621.1	762.1	345.2	278.2	493.9	0	0	0	0	0	0	0	0	0	0	0	0	0	0	0	0	0	0	0	0	0	0	0	0	0	0	0	0	0	0	0	0	0	0	0
Dh31	143.341	0.94173	1.9	Down	0.167273	5.6299	1.8e-08	4.96e-07	177.7	200.2	175.6	100.1	111	79.3	0	0	0	0	0	0	0	0	0	0	0	0	0	0	0	0	0	0	0	0	0	0	0	0	0	0	0	0	0	0	0	0	0	0	0
dpr19	216.21	0.931384	1.9	Down	0.181376	5.1351	2.82e-07	6.08e-06	268.3	281.5	258.7	154.5	145.4	124.7	0	0	0	0	0	0	0	0	0	0	0	0	0	0	0	0	0	0	0	0	0	0	0	0	0	0	0	0	0	0	0	0	0	0	0
RluA-2	55.8479	0.888734	1.9	Down	0.232218	3.82715	0.000129635	0.00145	99.5	72.4	106.6	51.8	52.7	44.4	0	0	0	0	0	0	0	0	0	0	0	0	0	0	0	0	0	0	0	0	0	0	0	0	0	0	0	0	0	0	0	0	0	0	0
CG16854	65.8455	0.894038	1.9	Down	0.217738	4.10602	4.02528e-05	0.000526	68.2	89.4	78.4	44.9	51.5	32.1	0	0	0	0	0	0	0	0	0	0	0	0	0	0	0	0	0	0	0	0	0	0	0	0	0	0	0	0	0	0	0	0	0	0	0
CG10237	547.358	0.906045	1.9	Down	0.154362	5.86961	4.36812e-09	1.31e-07	645	619.3	740.1	340.8	302.2	423.1	0	0	0	0	0	0	0	0	0	0	0	0	0	0	0	0	0	0	0	0	0	0	0	0	0	0	0	0	0	0	0	0	0	0	0
CG12344	102.765	0.912391	1.9	Down	0.17735	5.14459	2.68107e-07	5.8e-06	126.3	159.1	127	74.2	69.8	76.5	0	0	0	0	0	0	0	0	0	0	0	0	0	0	0	0	0	0	0	0	0	0	0	0	0	0	0	0	0	0	0	0	0	0	0
CG14505	30.3536	0.921341	1.9	Down	0.351925	2.618	0.00884463	0.047	48.1	31.3	36.1	19.8	27.5	14.2	0	0	0	0	0	0	0	0	0	0	0	0	0	0	0	0	0	0	0	0	0	0	0	0	0	0	0	0	0	0	0	0	0	0	0
CG15651	70.3805	0.922399	1.9	Down	0.208876	4.416	1.00543e-05	0.000156	86.1	83.1	80	45.7	41.2	44.4	0	0	0	0	0	0	0	0	0	0	0	0	0	0	0	0	0	0	0	0	0	0	0	0	0	0	0	0	0	0	0	0	0	0	0
twz	121.155	0.899164	1.9	Down	0.235758	3.81393	0.000136776	0.00152	143.1	141.2	159.9	75.9	75.6	85.9	0	0	0	0	0	0	0	0	0	0	0	0	0	0	0	0	0	0	0	0	0	0	0	0	0	0	0	0	0	0	0	0	0	0	0
CG13937	228.475	0.961238	1.9	Down	0.155865	6.1671	6.95518e-10	2.33e-08	296.2	323.5	279.1	155.3	166	142.6	0	0	0	0	0	0	0	0	0	0	0	0	0	0	0	0	0	0	0	0	0	0	0	0	0	0	0	0	0	0	0	0	0	0	0
Cht7	576.984	0.921661	1.9	Down	0.345614	2.66673	0.00765927	0.042	897.7	680.1	991	333.1	357.2	664.9	0	0	0	0	0	0	0	0	0	0	0	0	0	0	0	0	0	0	0	0	0	0	0	0	0	0	0	0	0	0	0	0	0	0	0
Slc45-1	111.088	0.918995	1.9	Down	0.337329	2.72433	0.00644326	0.037	177.7	134.9	260.3	75.9	109.9	116.2	0	0	0	0	0	0	0	0	0	0	0	0	0	0	0	0	0	0	0	0	0	0	0	0	0	0	0	0	0	0	0	0	0	0	0
CG6527	53.287	0.907689	1.9	Down	0.234529	3.87026	0.000108717	0.00125	83.8	88.5	65.9	39.7	44.6	44.4	0	0	0	0	0	0	0	0	0	0	0	0	0	0	0	0	0	0	0	0	0	0	0	0	0	0	0	0	0	0	0	0	0	0	0
CG16959	111.144	0.927827	1.9	Down	0.283854	3.26868	0.0010805	0.00879	166.6	151	174.1	67.3	88.1	102.9	0	0	0	0	0	0	0	0	0	0	0	0	0	0	0	0	0	0	0	0	0	0	0	0	0	0	0	0	0	0	0	0	0	0	0
CG7402	27.6488	0.962468	1.9	Down	0.312927	3.0757	0.00210012	0.015	38	34.9	32.9	18.1	20.6	16.1	0	0	0	0	0	0	0	0	0	0	0	0	0	0	0	0	0	0	0	0	0	0	0	0	0	0	0	0	0	0	0	0	0	0	0
Syn1	221.596	0.938483	1.9	Down	0.14039	6.68484	2.31178e-11	9.29e-10	301.8	281.5	285.4	170	143.1	138.8	0	0	0	0	0	0	0	0	0	0	0	0	0	0	0	0	0	0	0	0	0	0	0	0	0	0	0	0	0	0	0	0	0	0	0
CG14459	270.661	0.908899	1.9	Down	0.312336	2.91	0.00361429	0.023	460.6	394.1	330.9	220.9	281.6	130.3	0	0	0	0	0	0	0	0	0	0	0	0	0	0	0	0	0	0	0	0	0	0	0	0	0	0	0	0	0	0	0	0	0	0	0
CG6125	70.809	0.952818	1.9	Down	0.257363	3.70223	0.000213715	0.00221	73.8	72.4	56.5	38.8	24	41.6	0	0	0	0	0	0	0	0	0	0	0	0	0	0	0	0	0	0	0	0	0	0	0	0	0	0	0	0	0	0	0	0	0	0	0
CG12643	195.483	0.904101	1.9	Down	0.289073	3.12759	0.00176248	0.013	263.8	231.5	341.8	126.8	128.2	190.8	0	0	0	0	0	0	0	0	0	0	0	0	0	0	0	0	0	0	0	0	0	0	0	0	0	0	0	0	0	0	0	0	0	0	0
RIC-3	783.413	0.962815	1.9	Down	0.0843982	11.408	3.81389e-30	6.23e-28	1242	1198.4	1229.4	623	635.4	624.2	0	0	0	0	0	0	0	0	0	0	0	0	0	0	0	0	0	0	0	0	0	0	0	0	0	0	0	0	0	0	0	0	0	0	0
CG31191	185.346	0.914244	1.9	Down	0.275315	3.32071	0.000897872	0.00753	240.4	271.7	233.6	153.6	145.4	97.3	0	0	0	0	0	0	0	0	0	0	0	0	0	0	0	0	0	0	0	0	0	0	0	0	0	0	0	0	0	0	0	0	0	0	0
DIP-zeta	122.016	0.911395	1.9	Down	0.242085	3.76478	0.000166699	0.00179	154.3	144.8	175.6	88.9	103	60.4	0	0	0	0	0	0	0	0	0	0	0	0	0	0	0	0	0	0	0	0	0	0	0	0	0	0	0	0	0	0	0	0	0	0	0
CG31805	24.1083	0.936666	1.9	Down	0.331446	2.826	0.0047133	0.028	29.1	26.8	34.5	17.3	16	13.2	0	0	0	0	0	0	0	0	0	0	0	0	0	0	0	0	0	0	0	0	0	0	0	0	0	0	0	0	0	0	0	0	0	0	0
CG32267	58.857	0.947211	1.9	Down	0.247642	3.82492	0.000130815	0.00146	68.2	69.7	64.3	35.4	27.5	41.6	0	0	0	0	0	0	0	0	0	0	0	0	0	0	0	0	0	0	0	0	0	0	0	0	0	0	0	0	0	0	0	0	0	0	0
mRpL27	35.1215	0.905864	1.9	Down	0.343108	2.64017	0.00828646	0.045	33.5	41.1	26.7	17.3	13.7	23.6	0	0	0	0	0	0	0	0	0	0	0	0	0	0	0	0	0	0	0	0	0	0	0	0	0	0	0	0	0	0	0	0	0	0	0
CG33543	219.402	0.889607	1.9	Down	0.164204	5.41769	6.03739e-08	1.52e-06	306.3	342.3	301.1	183.8	166	163.4	0	0	0	0	0	0	0	0	0	0	0	0	0	0	0	0	0	0	0	0	0	0	0	0	0	0	0	0	0	0	0	0	0	0	0
CG34404	166.657	0.89122	1.9	Down	0.154952	5.75159	8.84056e-09	2.52e-07	200.1	212.7	200.7	108.7	114.5	108.6	0	0	0	0	0	0	0	0	0	0	0	0	0	0	0	0	0	0	0	0	0	0	0	0	0	0	0	0	0	0	0	0	0	0	0
CG42613	1908.15	0.962258	1.9	Down	0.118129	8.14583	3.767e-16	2.42e-14	2071.5	2157.4	2214.1	1155.4	1196.3	955.7	0	0	0	0	0	0	0	0	0	0	0	0	0	0	0	0	0	0	0	0	0	0	0	0	0	0	0	0	0	0	0	0	0	0	0
esn	113.433	0.895884	1.9	Down	0.199431	4.49221	7.04873e-06	0.000114	166.6	133.2	120.7	82.8	77.8	66.1	0	0	0	0	0	0	0	0	0	0	0	0	0	0	0	0	0	0	0	0	0	0	0	0	0	0	0	0	0	0	0	0	0	0	0
lncRNA:CR43855	24.5272	0.918365	1.9	Down	0.339083	2.70838	0.00676128	0.038	50.3	29.5	37.6	25	19.5	17	0	0	0	0	0	0	0	0	0	0	0	0	0	0	0	0	0	0	0	0	0	0	0	0	0	0	0	0	0	0	0	0	0	0	0
Fas1	10040.1	0.948247	1.9	Down	0.170434	5.56373	2.64074e-08	7.17e-07	13025.9	13730.6	12216.9	6960.2	6904.3	6335	0	0	0	0	0	0	0	0	0	0	0	0	0	0	0	0	0	0	0	0	0	0	0	0	0	0	0	0	0	0	0	0	0	0	0
Appl	4368.59	0.833286	1.8	Down	0.16224	5.13613	2.80454e-07	6.06e-06	4779.1	5648.1	5033.5	3095.2	3152.8	2430.9	0	0	0	0	0	0	0	0	0	0	0	0	0	0	0	0	0	0	0	0	0	0	0	0	0	0	0	0	0	0	0	0	0	0	0
b	409.821	0.864481	1.8	Down	0.298914	2.89207	0.00382709	0.024	588	393.2	484.5	217.5	241.6	345.7	0	0	0	0	0	0	0	0	0	0	0	0	0	0	0	0	0	0	0	0	0	0	0	0	0	0	0	0	0	0	0	0	0	0	0
mnd	140.301	0.877961	1.8	Down	0.164411	5.34005	9.29222e-08	2.21e-06	158.7	162.7	161.5	101	81.3	79.3	0	0	0	0	0	0	0	0	0	0	0	0	0	0	0	0	0	0	0	0	0	0	0	0	0	0	0	0	0	0	0	0	0	0	0
14-3-3zeta	7060.82	0.826747	1.8	Down	0.101865	8.11612	4.81307e-16	3.06e-14	8300.5	8683.1	8691.8	4802.9	4712	4960	0	0	0	0	0	0	0	0	0	0	0	0	0	0	0	0	0	0	0	0	0	0	0	0	0	0	0	0	0	0	0	0	0	0	0
Shal	651.258	0.843916	1.8	Down	0.201088	4.19676	2.70765e-05	0.000371	801.5	907.1	791.9	466.8	526.6	401.4	0	0	0	0	0	0	0	0	0	0	0	0	0	0	0	0	0	0	0	0	0	0	0	0	0	0	0	0	0	0	0	0	0	0	0
Rbp9	5671.85	0.834902	1.8	Down	0.134018	6.22978	4.67086e-10	1.61e-08	6737.6	8095.9	6458.9	4566.5	3671.4	3700.2	0	0	0	0	0	0	0	0	0	0	0	0	0	0	0	0	0	0	0	0	0	0	0	0	0	0	0	0	0	0	0	0	0	0	0
heph	2496.88	0.885091	1.8	Down	0.243607	3.63327	0.000279855	0.00279	3435.3	3319.2	3390.2	1966.6	2155.7	1371.3	0	0	0	0	0	0	0	0	0	0	0	0	0	0	0	0	0	0	0	0	0	0	0	0	0	0	0	0	0	0	0	0	0	0	0
nmo	1307.45	0.846122	1.8	Down	0.233103	3.62982	0.000283623	0.00283	1847.9	1785.6	1638.6	904.3	1157.4	872.6	0	0	0	0	0	0	0	0	0	0	0	0	0	0	0	0	0	0	0	0	0	0	0	0	0	0	0	0	0	0	0	0	0	0	0
Pxn	437.181	0.834077	1.8	Down	0.159053	5.24401	1.57127e-07	3.58e-06	431.5	507.6	515.9	261.5	227.8	324.9	0	0	0	0	0	0	0	0	0	0	0	0	0	0	0	0	0	0	0	0	0	0	0	0	0	0	0	0	0	0	0	0	0	0	0
AANAT1	612.629	0.820209	1.8	Down	0.158126	5.18705	2.13647e-07	4.75e-06	850.7	697.1	837.4	419.4	415.6	513.8	0	0	0	0	0	0	0	0	0	0	0	0	0	0	0	0	0	0	0	0	0	0	0	0	0	0	0	0	0	0	0	0	0	0	0
Rh6	870.357	0.854797	1.8	Down	0.147911	5.77912	7.5094e-09	2.18e-07	864.1	1034	939.3	540.2	473.9	554.4	0	0	0	0	0	0	0	0	0	0	0	0	0	0	0	0	0	0	0	0	0	0	0	0	0	0	0	0	0	0	0	0	0	0	0
TM4SF	1378.07	0.808552	1.8	Down	0.253978	3.18356	0.00145477	0.011	1834.5	1762.4	1734.3	917.3	1119.6	1007.7	0	0	0	0	0	0	0	0	0	0	0	0	0	0	0	0	0	0	0	0	0	0	0	0	0	0	0	0	0	0	0	0	0	0	0
Crg-1	90.6686	0.878232	1.8	Down	0.190114	4.61951	3.84645e-06	6.55e-05	126.3	112.6	145.8	69.9	65.3	71.8	0	0	0	0	0	0	0	0	0	0	0	0	0	0	0	0	0	0	0	0	0	0	0	0	0	0	0	0	0	0	0	0	0	0	0
GABA-B-R2	502.891	0.88572	1.8	Down	0.212407	4.16992	3.04708e-05	0.000412	658.4	638.1	570.8	333.9	372.1	306	0	0	0	0	0	0	0	0	0	0	0	0	0	0	0	0	0	0	0	0	0	0	0	0	0	0	0	0	0	0	0	0	0	0	0
CG5867	1275.2	0.863604	1.8	Down	0.277798	3.10874	0.00187884	0.014	1700.3	1129.6	1927.2	722.2	593	1296.7	0	0	0	0	0	0	0	0	0	0	0	0	0	0	0	0	0	0	0	0	0	0	0	0	0	0	0	0	0	0	0	0	0	0	0
GV1	602.328	0.822515	1.8	Down	0.13883	5.92461	3.13031e-09	9.73e-08	733.3	767.7	922	414.2	443	510	0	0	0	0	0	0	0	0	0	0	0	0	0	0	0	0	0	0	0	0	0	0	0	0	0	0	0	0	0	0	0	0	0	0	0
rdgBbeta	43.6088	0.819537	1.8	Down	0.276712	2.9617	0.00305949	0.02	48.1	49.2	45.5	19	30.9	32.1	0	0	0	0	0	0	0	0	0	0	0	0	0	0	0	0	0	0	0	0	0	0	0	0	0	0	0	0	0	0	0	0	0	0	0
beat-Ib	183.11	0.816582	1.8	Down	0.232446	3.513	0.000443085	0.00414	224.7	252.9	188.2	138.9	140.8	100.1	0	0	0	0	0	0	0	0	0	0	0	0	0	0	0	0	0	0	0	0	0	0	0	0	0	0	0	0	0	0	0	0	0	0	0
CG3091	469.514	0.819038	1.8	Down	0.225127	3.63812	0.000274638	0.00275	665.2	511.2	664.9	291.7	299.9	450.5	0	0	0	0	0	0	0	0	0	0	0	0	0	0	0	0	0	0	0	0	0	0	0	0	0	0	0	0	0	0	0	0	0	0	0
HIP-R	116.136	0.828243	1.8	Down	0.172524	4.80074	1.58084e-06	2.96e-05	158.7	151.9	164.6	94.9	82.4	88.8	0	0	0	0	0	0	0	0	0	0	0	0	0	0	0	0	0	0	0	0	0	0	0	0	0	0	0	0	0	0	0	0	0	0	0
CG15765	1198.64	0.82125	1.8	Down	0.202321	4.05913	4.92549e-05	0.000625	1437.6	1585.4	1347	821.5	967.4	686.6	0	0	0	0	0	0	0	0	0	0	0	0	0	0	0	0	0	0	0	0	0	0	0	0	0	0	0	0	0	0	0	0	0	0	0
CG15312	243.188	0.88426	1.8	Down	0.234499	3.77085	0.000162692	0.00176	329.8	336	316.8	199.3	214.1	119.9	0	0	0	0	0	0	0	0	0	0	0	0	0	0	0	0	0	0	0	0	0	0	0	0	0	0	0	0	0	0	0	0	0	0	0
CG15209	267.484	0.858389	1.8	Down	0.273438	3.13924	0.00169385	0.013	201.2	247.6	244.6	143.2	104.2	134.1	0	0	0	0	0	0	0	0	0	0	0	0	0	0	0	0	0	0	0	0	0	0	0	0	0	0	0	0	0	0	0	0	0	0	0
Hs3st-B	48.1184	0.882908	1.8	Down	0.243962	3.61903	0.000295705	0.00292	54.8	60.8	53.3	35.4	33.2	23.6	0	0	0	0	0	0	0	0	0	0	0	0	0	0	0	0	0	0	0	0	0	0	0	0	0	0	0	0	0	0	0	0	0	0	0
CG13999	33.4348	0.845599	1.8	Down	0.29754	2.84197	0.00448354	0.027	48.1	27.7	39.2	18.1	20.6	24.6	0	0	0	0	0	0	0	0	0	0	0	0	0	0	0	0	0	0	0	0	0	0	0	0	0	0	0	0	0	0	0	0	0	0	0
CG7778	225.931	0.854123	1.8	Down	0.254605	3.3547	0.000794516	0.00679	303	257.4	218	126.8	105.3	198.3	0	0	0	0	0	0	0	0	0	0	0	0	0	0	0	0	0	0	0	0	0	0	0	0	0	0	0	0	0	0	0	0	0	0	0
CG13077	278.024	0.815306	1.8	Down	0.165922	4.91378	8.93377e-07	1.74e-05	258.2	269.9	302.6	189.8	128.2	150.2	0	0	0	0	0	0	0	0	0	0	0	0	0	0	0	0	0	0	0	0	0	0	0	0	0	0	0	0	0	0	0	0	0	0	0
Drat	2832.44	0.832731	1.8	Down	0.289026	2.88116	0.00396209	0.025	5054.1	4632.9	4175.8	1733.6	3165.4	2886.1	0	0	0	0	0	0	0	0	0	0	0	0	0	0	0	0	0	0	0	0	0	0	0	0	0	0	0	0	0	0	0	0	0	0	0
Dh44-R1	61.0225	0.809603	1.8	Down	0.267617	3.02523	0.00248445	0.017	78.3	99.2	83.1	50	57.2	42.5	0	0	0	0	0	0	0	0	0	0	0	0	0	0	0	0	0	0	0	0	0	0	0	0	0	0	0	0	0	0	0	0	0	0	0
CG6426	333.813	0.825346	1.8	Down	0.307199	2.68668	0.00721655	0.04	518.7	414.7	431.2	192.4	178.6	398.5	0	0	0	0	0	0	0	0	0	0	0	0	0	0	0	0	0	0	0	0	0	0	0	0	0	0	0	0	0	0	0	0	0	0	0
Obp57c	305.433	0.860248	1.8	Down	0.210121	4.09406	4.23893e-05	0.00055	545.5	396.8	486.1	273.5	193.5	317.3	0	0	0	0	0	0	0	0	0	0	0	0	0	0	0	0	0	0	0	0	0	0	0	0	0	0	0	0	0	0	0	0	0	0	0
CG10384	319.932	0.854292	1.8	Down	0.245027	3.48651	0.000489358	0.00453	425.9	418.2	418.7	214.9	312.5	172.8	0	0	0	0	0	0	0	0	0	0	0	0	0	0	0	0	0	0	0	0	0	0	0	0	0	0	0	0	0	0	0	0	0	0	0
CG13532	63.2914	0.850663	1.8	Down	0.243467	3.49395	0.000475923	0.00441	62.6	89.4	69	40.6	45.8	37.8	0	0	0	0	0	0	0	0	0	0	0	0	0	0	0	0	0	0	0	0	0	0	0	0	0	0	0	0	0	0	0	0	0	0	0
CG9896	293.776	0.874336	1.8	Down	0.22245	3.93048	8.47751e-05	0.00101	442.7	357.5	371.6	186.4	253	201.2	0	0	0	0	0	0	0	0	0	0	0	0	0	0	0	0	0	0	0	0	0	0	0	0	0	0	0	0	0	0	0	0	0	0	0
CG9812	1401.07	0.846745	1.8	Down	0.162146	5.22213	1.76881e-07	3.99e-06	1878.1	1807	1883.3	1082.9	802.5	1207.9	0	0	0	0	0	0	0	0	0	0	0	0	0	0	0	0	0	0	0	0	0	0	0	0	0	0	0	0	0	0	0	0	0	0	0
Fatp3	63.6415	0.853024	1.8	Down	0.265656	3.21101	0.00132269	0.01	99.5	55.4	89.4	40.6	41.2	51.9	0	0	0	0	0	0	0	0	0	0	0	0	0	0	0	0	0	0	0	0	0	0	0	0	0	0	0	0	0	0	0	0	0	0	0
MsR1	115.57	0.818816	1.8	Down	0.214921	3.80984	0.000139056	0.00154	120.7	126.9	122.3	63.9	88.1	59.5	0	0	0	0	0	0	0	0	0	0	0	0	0	0	0	0	0	0	0	0	0	0	0	0	0	0	0	0	0	0	0	0	0	0	0
CG8177	1543.89	0.864418	1.8	Down	0.237158	3.64491	0.000267484	0.0027	1961.9	2180.6	1751.5	1062.2	1291.3	885.8	0	0	0	0	0	0	0	0	0	0	0	0	0	0	0	0	0	0	0	0	0	0	0	0	0	0	0	0	0	0	0	0	0	0	0
CG7607	185.509	0.875726	1.8	Down	0.243783	3.59224	0.000327846	0.0032	155.4	172.5	189.7	99.2	75.6	105.8	0	0	0	0	0	0	0	0	0	0	0	0	0	0	0	0	0	0	0	0	0	0	0	0	0	0	0	0	0	0	0	0	0	0	0
CrzR	103.18	0.814549	1.8	Down	0.195172	4.17349	2.99968e-05	0.000406	126.3	138.5	106.6	65.6	74.4	73.7	0	0	0	0	0	0	0	0	0	0	0	0	0	0	0	0	0	0	0	0	0	0	0	0	0	0	0	0	0	0	0	0	0	0	0
CG17029	113.569	0.80984	1.8	Down	0.205282	3.94501	7.97968e-05	0.000956	131.9	135.8	155.2	82.8	77.8	79.3	0	0	0	0	0	0	0	0	0	0	0	0	0	0	0	0	0	0	0	0	0	0	0	0	0	0	0	0	0	0	0	0	0	0	0
Mip	89.2254	0.863429	1.8	Down	0.222924	3.8732	0.000107417	0.00123	117.4	136.7	72.1	66.4	56.1	59.5	0	0	0	0	0	0	0	0	0	0	0	0	0	0	0	0	0	0	0	0	0	0	0	0	0	0	0	0	0	0	0	0	0	0	0
Tsp74F	238.237	0.845855	1.8	Down	0.163118	5.18552	2.15407e-07	4.77e-06	247.1	257.4	294.8	151	120.2	170	0	0	0	0	0	0	0	0	0	0	0	0	0	0	0	0	0	0	0	0	0	0	0	0	0	0	0	0	0	0	0	0	0	0	0
beat-Va	189.712	0.81266	1.8	Down	0.225458	3.60448	0.000312773	0.00308	229.2	257.4	250.9	151.9	171.7	97.3	0	0	0	0	0	0	0	0	0	0	0	0	0	0	0	0	0	0	0	0	0	0	0	0	0	0	0	0	0	0	0	0	0	0	0
beat-Vb	82.8457	0.874494	1.8	Down	0.204504	4.27617	1.90134e-05	0.000272	98.4	121.5	89.4	51.8	64.1	55.7	0	0	0	0	0	0	0	0	0	0	0	0	0	0	0	0	0	0	0	0	0	0	0	0	0	0	0	0	0	0	0	0	0	0	0
CG5835	58.1907	0.844829	1.8	Down	0.247716	3.41048	0.000648486	0.00572	62.6	68.8	70.6	37.1	33.2	41.6	0	0	0	0	0	0	0	0	0	0	0	0	0	0	0	0	0	0	0	0	0	0	0	0	0	0	0	0	0	0	0	0	0	0	0
unc79	1966.78	0.835639	1.8	Down	0.319718	2.61368	0.00895735	0.047	2546.6	2704.3	2195.3	1393.6	1871.7	908.5	0	0	0	0	0	0	0	0	0	0	0	0	0	0	0	0	0	0	0	0	0	0	0	0	0	0	0	0	0	0	0	0	0	0	0
Cow	3236.63	0.819247	1.8	Down	0.151077	5.4227	5.87058e-08	1.48e-06	3979.8	4413	3746.1	2450.6	2422.4	2008.7	0	0	0	0	0	0	0	0	0	0	0	0	0	0	0	0	0	0	0	0	0	0	0	0	0	0	0	0	0	0	0	0	0	0	0
GILT3	41.591	0.852042	1.8	Down	0.327481	2.6018	0.00927348	0.049	26.8	32.2	51.7	19	13.7	26.4	0	0	0	0	0	0	0	0	0	0	0	0	0	0	0	0	0	0	0	0	0	0	0	0	0	0	0	0	0	0	0	0	0	0	0
CG12268	118.069	0.838423	1.8	Down	0.314408	2.66667	0.00766061	0.042	167.7	145.7	161.5	64.7	77.8	122.8	0	0	0	0	0	0	0	0	0	0	0	0	0	0	0	0	0	0	0	0	0	0	0	0	0	0	0	0	0	0	0	0	0	0	0
sosie	190.208	0.856963	1.8	Down	0.190668	4.49454	6.972e-06	0.000113	230.3	312.8	241.5	158.8	146.5	129.4	0	0	0	0	0	0	0	0	0	0	0	0	0	0	0	0	0	0	0	0	0	0	0	0	0	0	0	0	0	0	0	0	0	0	0
CG6330	616.492	0.840966	1.8	Down	0.179378	4.68824	2.75565e-06	4.87e-05	628.3	743.5	744.8	366.7	356	458	0	0	0	0	0	0	0	0	0	0	0	0	0	0	0	0	0	0	0	0	0	0	0	0	0	0	0	0	0	0	0	0	0	0	0
CG14259	369.908	0.856277	1.8	Down	0.221533	3.86524	0.00011098	0.00126	466.2	377.1	536.3	214.9	209.5	335.3	0	0	0	0	0	0	0	0	0	0	0	0	0	0	0	0	0	0	0	0	0	0	0	0	0	0	0	0	0	0	0	0	0	0	0
CG11317	145.153	0.831858	1.8	Down	0.229423	3.62586	0.000287997	0.00286	215.8	201.1	172.5	105.3	144.2	84.1	0	0	0	0	0	0	0	0	0	0	0	0	0	0	0	0	0	0	0	0	0	0	0	0	0	0	0	0	0	0	0	0	0	0	0
CG11378	246.128	0.826666	1.8	Down	0.317056	2.60732	0.0091254	0.048	423.7	292.2	426.5	162.2	138.5	341.9	0	0	0	0	0	0	0	0	0	0	0	0	0	0	0	0	0	0	0	0	0	0	0	0	0	0	0	0	0	0	0	0	0	0	0
Alk	1578.75	0.810171	1.8	Down	0.194179	4.17229	3.01559e-05	0.000408	1978.7	2173.5	1975.8	1240	1322.2	934	0	0	0	0	0	0	0	0	0	0	0	0	0	0	0	0	0	0	0	0	0	0	0	0	0	0	0	0	0	0	0	0	0	0	0
CG12355	107.377	0.867795	1.8	Down	0.182823	4.74665	2.06818e-06	3.75e-05	139.7	105.5	116	61.3	69.8	67.1	0	0	0	0	0	0	0	0	0	0	0	0	0	0	0	0	0	0	0	0	0	0	0	0	0	0	0	0	0	0	0	0	0	0	0
CG32052	132.322	0.821349	1.8	Down	0.211744	3.87896	0.000104903	0.00121	173.3	183.2	166.2	104.4	105.3	86.9	0	0	0	0	0	0	0	0	0	0	0	0	0	0	0	0	0	0	0	0	0	0	0	0	0	0	0	0	0	0	0	0	0	0	0
CG12880	27.227	0.834883	1.8	Down	0.318491	2.62137	0.00875759	0.047	38	30.4	28.2	15.5	18.3	20.8	0	0	0	0	0	0	0	0	0	0	0	0	0	0	0	0	0	0	0	0	0	0	0	0	0	0	0	0	0	0	0	0	0	0	0
CG30172	155.726	0.871618	1.8	Down	0.187168	4.65688	3.21042e-06	5.61e-05	175.5	190.4	188.2	101.8	83.6	116.2	0	0	0	0	0	0	0	0	0	0	0	0	0	0	0	0	0	0	0	0	0	0	0	0	0	0	0	0	0	0	0	0	0	0	0
CG31030	319.102	0.837474	1.8	Down	0.115323	7.262	3.81398e-13	1.88e-11	376.7	423.6	385.7	247.7	194.6	220	0	0	0	0	0	0	0	0	0	0	0	0	0	0	0	0	0	0	0	0	0	0	0	0	0	0	0	0	0	0	0	0	0	0	0
CG31207	170.746	0.850898	1.8	Down	0.210436	4.0435	5.2659e-05	0.000661	233.6	194.8	233.6	140.7	90.4	133.2	0	0	0	0	0	0	0	0	0	0	0	0	0	0	0	0	0	0	0	0	0	0	0	0	0	0	0	0	0	0	0	0	0	0	0
CG31221	2909.78	0.831037	1.8	Down	0.184397	4.50677	6.58223e-06	0.000107	3623.1	3957.3	3614.4	2241	2396.1	1657.4	0	0	0	0	0	0	0	0	0	0	0	0	0	0	0	0	0	0	0	0	0	0	0	0	0	0	0	0	0	0	0	0	0	0	0
CG31248	104.161	0.875475	1.8	Down	0.271379	3.22602	0.00125525	0.01	91.7	107.2	106.6	62.1	38.9	64.2	0	0	0	0	0	0	0	0	0	0	0	0	0	0	0	0	0	0	0	0	0	0	0	0	0	0	0	0	0	0	0	0	0	0	0
CG31814	136.525	0.813477	1.8	Down	0.187713	4.33362	1.46679e-05	0.000217	163.2	198.4	158.4	109.6	111	77.4	0	0	0	0	0	0	0	0	0	0	0	0	0	0	0	0	0	0	0	0	0	0	0	0	0	0	0	0	0	0	0	0	0	0	0
eIF4EHP	1183.63	0.840067	1.8	Down	0.224915	3.73504	0.000187687	0.00198	1536	1669.4	1334.4	853.4	975.4	709.2	0	0	0	0	0	0	0	0	0	0	0	0	0	0	0	0	0	0	0	0	0	0	0	0	0	0	0	0	0	0	0	0	0	0	0
NLaz	318.762	0.869106	1.8	Down	0.327201	2.65618	0.00790304	0.043	527.7	335.1	489.2	197.6	185.5	356	0	0	0	0	0	0	0	0	0	0	0	0	0	0	0	0	0	0	0	0	0	0	0	0	0	0	0	0	0	0	0	0	0	0	0
cbs	85.5465	0.828879	1.8	Down	0.206673	4.01058	6.05706e-05	0.000744	117.4	112.6	94.1	66.4	67.5	50.1	0	0	0	0	0	0	0	0	0	0	0	0	0	0	0	0	0	0	0	0	0	0	0	0	0	0	0	0	0	0	0	0	0	0	0
CG42260	827.532	0.839679	1.8	Down	0.296152	2.8353	0.00457829	0.028	1129.1	1237.8	923.6	638.5	812.8	389.1	0	0	0	0	0	0	0	0	0	0	0	0	0	0	0	0	0	0	0	0	0	0	0	0	0	0	0	0	0	0	0	0	0	0	0
CG42329	69.8414	0.838939	1.8	Down	0.260462	3.22097	0.00127758	0.01	45.8	45.6	64.3	26.7	27.5	31.2	0	0	0	0	0	0	0	0	0	0	0	0	0	0	0	0	0	0	0	0	0	0	0	0	0	0	0	0	0	0	0	0	0	0	0
CaMKII	3110.33	0.83299	1.8	Down	0.153211	5.43687	5.42237e-08	1.38e-06	3921.6	4076.1	4183.6	2335.9	2531.2	1971.9	0	0	0	0	0	0	0	0	0	0	0	0	0	0	0	0	0	0	0	0	0	0	0	0	0	0	0	0	0	0	0	0	0	0	0
CG44422	487.076	0.861485	1.8	Down	0.305726	2.81783	0.00483488	0.029	619.3	734.6	559.8	350.3	447.6	256.9	0	0	0	0	0	0	0	0	0	0	0	0	0	0	0	0	0	0	0	0	0	0	0	0	0	0	0	0	0	0	0	0	0	0	0
ringer	214.449	0.841671	1.8	Down	0.203906	4.12774	3.66338e-05	0.000482	294	299.4	255.6	169.1	152.3	153	0	0	0	0	0	0	0	0	0	0	0	0	0	0	0	0	0	0	0	0	0	0	0	0	0	0	0	0	0	0	0	0	0	0	0
CG45078	137.046	0.856202	1.8	Down	0.302417	2.8312	0.00463737	0.028	206.8	177.8	186.6	79.4	136.2	101.1	0	0	0	0	0	0	0	0	0	0	0	0	0	0	0	0	0	0	0	0	0	0	0	0	0	0	0	0	0	0	0	0	0	0	0
lncRNA:CR45811	27.4082	0.84546	1.8	Down	0.319968	2.64232	0.00823392	0.044	30.2	40.2	31.4	20.7	20.6	16.1	0	0	0	0	0	0	0	0	0	0	0	0	0	0	0	0	0	0	0	0	0	0	0	0	0	0	0	0	0	0	0	0	0	0	0
CG46301	107.398	0.83611	1.8	Down	0.237456	3.52111	0.000429745	0.00404	136.4	136.7	109.8	75.1	91.6	50.1	0	0	0	0	0	0	0	0	0	0	0	0	0	0	0	0	0	0	0	0	0	0	0	0	0	0	0	0	0	0	0	0	0	0	0
bib	38.3535	0.806562	1.7	Down	0.265049	3.04306	0.00234182	0.016	48.1	64.3	43.9	25.9	36.6	29.3	0	0	0	0	0	0	0	0	0	0	0	0	0	0	0	0	0	0	0	0	0	0	0	0	0	0	0	0	0	0	0	0	0	0	0
Ddc	513.917	0.782021	1.7	Down	0.141096	5.54248	2.98223e-08	8e-07	756.8	649.7	599	344.3	433.9	391.9	0	0	0	0	0	0	0	0	0	0	0	0	0	0	0	0	0	0	0	0	0	0	0	0	0	0	0	0	0	0	0	0	0	0	0
ena	680.822	0.777494	1.7	Down	0.19313	4.02574	5.67956e-05	0.000702	1009.5	983.1	948.7	517.7	643.4	556.3	0	0	0	0	0	0	0	0	0	0	0	0	0	0	0	0	0	0	0	0	0	0	0	0	0	0	0	0	0	0	0	0	0	0	0
in	35.3525	0.754297	1.7	Down	0.284524	2.65109	0.00802334	0.044	49.2	51.8	53.3	26.7	29.8	34.9	0	0	0	0	0	0	0	0	0	0	0	0	0	0	0	0	0	0	0	0	0	0	0	0	0	0	0	0	0	0	0	0	0	0	0
Rh3	1844.05	0.790165	1.7	Down	0.127703	6.18754	6.11111e-10	2.07e-08	2084.9	2188.6	1737.4	1123.5	1139.1	1217.3	0	0	0	0	0	0	0	0	0	0	0	0	0	0	0	0	0	0	0	0	0	0	0	0	0	0	0	0	0	0	0	0	0	0	0
uzip	813.035	0.760712	1.7	Down	0.162602	4.67835	2.89188e-06	5.09e-05	1013.9	940.2	1009.8	553.1	511.7	682.8	0	0	0	0	0	0	0	0	0	0	0	0	0	0	0	0	0	0	0	0	0	0	0	0	0	0	0	0	0	0	0	0	0	0	0
Galphaq	915.411	0.770256	1.7	Down	0.141116	5.45832	4.80657e-08	1.23e-06	1145.9	1160	1082	661	715.5	612	0	0	0	0	0	0	0	0	0	0	0	0	0	0	0	0	0	0	0	0	0	0	0	0	0	0	0	0	0	0	0	0	0	0	0
TkR99D	77.9914	0.774997	1.7	Down	0.249052	3.11179	0.00185954	0.014	126.3	109.9	122.3	72.5	91.6	46.3	0	0	0	0	0	0	0	0	0	0	0	0	0	0	0	0	0	0	0	0	0	0	0	0	0	0	0	0	0	0	0	0	0	0	0
EbpIII	2642.88	0.797569	1.7	Down	0.184928	4.31286	1.61154e-05	0.000235	2971.4	2890.2	3208.3	1563.6	1377.2	2275.1	0	0	0	0	0	0	0	0	0	0	0	0	0	0	0	0	0	0	0	0	0	0	0	0	0	0	0	0	0	0	0	0	0	0	0
beat-Ia	77.5271	0.726682	1.7	Down	0.188736	3.85025	0.000117997	0.00133	107.3	98.3	101.9	64.7	67.5	53.8	0	0	0	0	0	0	0	0	0	0	0	0	0	0	0	0	0	0	0	0	0	0	0	0	0	0	0	0	0	0	0	0	0	0	0
Deaf1	315.618	0.737199	1.7	Down	0.138023	5.34112	9.2373e-08	2.2e-06	374.5	374.5	379.5	207.1	233.5	237	0	0	0	0	0	0	0	0	0	0	0	0	0	0	0	0	0	0	0	0	0	0	0	0	0	0	0	0	0	0	0	0	0	0	0
Gycalpha99B	386.629	0.80473	1.7	Down	0.163228	4.93009	8.21911e-07	1.63e-05	476.2	500.5	434.4	242.5	308	260.7	0	0	0	0	0	0	0	0	0	0	0	0	0	0	0	0	0	0	0	0	0	0	0	0	0	0	0	0	0	0	0	0	0	0	0
alpha-Est10	108.637	0.798094	1.7	Down	0.22913	3.48315	0.000495558	0.00459	147.6	134.1	153.7	63	73.3	113.3	0	0	0	0	0	0	0	0	0	0	0	0	0	0	0	0	0	0	0	0	0	0	0	0	0	0	0	0	0	0	0	0	0	0	0
AstA	123.994	0.743514	1.7	Down	0.181685	4.09232	4.27079e-05	0.000553	136.4	137.6	149	88	81.3	82.2	0	0	0	0	0	0	0	0	0	0	0	0	0	0	0	0	0	0	0	0	0	0	0	0	0	0	0	0	0	0	0	0	0	0	0
CadN	2173.52	0.753793	1.7	Down	0.281008	2.68246	0.0073082	0.04	2934.5	3198.5	2621.8	1856.1	2162.5	1174.8	0	0	0	0	0	0	0	0	0	0	0	0	0	0	0	0	0	0	0	0	0	0	0	0	0	0	0	0	0	0	0	0	0	0	0
nrv2	2881.64	0.755164	1.7	Down	0.193147	3.90978	9.23797e-05	0.00109	2992.6	2488.9	3416.8	1687	1526	2056	0	0	0	0	0	0	0	0	0	0	0	0	0	0	0	0	0	0	0	0	0	0	0	0	0	0	0	0	0	0	0	0	0	0	0
Alp4	264.738	0.747943	1.7	Down	0.20124	3.71668	0.000201859	0.0021	304.1	251.1	384.2	152.7	175.2	228.5	0	0	0	0	0	0	0	0	0	0	0	0	0	0	0	0	0	0	0	0	0	0	0	0	0	0	0	0	0	0	0	0	0	0	0
14-3-3epsilon	3576.36	0.794097	1.7	Down	0.113724	6.98267	2.89632e-12	1.31e-10	3907.1	4259.3	4001.7	2326.4	2218.6	2472.4	0	0	0	0	0	0	0	0	0	0	0	0	0	0	0	0	0	0	0	0	0	0	0	0	0	0	0	0	0	0	0	0	0	0	0
ko	320.136	0.775529	1.7	Down	0.179705	4.31557	1.59192e-05	0.000233	423.7	428.1	392	199.3	241.6	287.1	0	0	0	0	0	0	0	0	0	0	0	0	0	0	0	0	0	0	0	0	0	0	0	0	0	0	0	0	0	0	0	0	0	0	0
amon	1159.52	0.752631	1.7	Down	0.143881	5.23094	1.68653e-07	3.83e-06	1244.2	1461.2	1370.5	864.6	870	685.6	0	0	0	0	0	0	0	0	0	0	0	0	0	0	0	0	0	0	0	0	0	0	0	0	0	0	0	0	0	0	0	0	0	0	0
Oamb	321.884	0.725898	1.7	Down	0.266264	2.72623	0.00640618	0.036	415.9	462	354.4	215.7	318.3	213.4	0	0	0	0	0	0	0	0	0	0	0	0	0	0	0	0	0	0	0	0	0	0	0	0	0	0	0	0	0	0	0	0	0	0	0
Ugt35B1	323.064	0.806612	1.7	Down	0.191552	4.21092	2.54331e-05	0.000352	346.6	488	420.2	258.9	204.9	253.1	0	0	0	0	0	0	0	0	0	0	0	0	0	0	0	0	0	0	0	0	0	0	0	0	0	0	0	0	0	0	0	0	0	0	0
CG2082	1179.98	0.732479	1.7	Down	0.115487	6.34252	2.26036e-10	8.17e-09	1174.9	1358.4	1198	786.1	754.4	707.4	0	0	0	0	0	0	0	0	0	0	0	0	0	0	0	0	0	0	0	0	0	0	0	0	0	0	0	0	0	0	0	0	0	0	0
CG5888	104.974	0.727418	1.7	Down	0.252939	2.87586	0.00402924	0.025	105.1	130.5	150.5	82	59.5	89.7	0	0	0	0	0	0	0	0	0	0	0	0	0	0	0	0	0	0	0	0	0	0	0	0	0	0	0	0	0	0	0	0	0	0	0
phtf	516.958	0.749241	1.7	Down	0.167044	4.4853	7.281e-06	0.000117	752.4	692.6	630.4	357.2	433.9	445.8	0	0	0	0	0	0	0	0	0	0	0	0	0	0	0	0	0	0	0	0	0	0	0	0	0	0	0	0	0	0	0	0	0	0	0
Nhe3	1178.19	0.746968	1.7	Down	0.103092	7.24565	4.3038e-13	2.1e-11	1457.8	1465.6	1430.1	919	860.9	814.1	0	0	0	0	0	0	0	0	0	0	0	0	0	0	0	0	0	0	0	0	0	0	0	0	0	0	0	0	0	0	0	0	0	0	0
CG4615	337.157	0.747696	1.7	Down	0.187655	3.98442	6.76447e-05	0.000825	424.8	377.1	465.7	263.2	226.7	262.5	0	0	0	0	0	0	0	0	0	0	0	0	0	0	0	0	0	0	0	0	0	0	0	0	0	0	0	0	0	0	0	0	0	0	0
CG9400	128.239	0.769862	1.7	Down	0.290294	2.65201	0.00800147	0.044	164.3	124.2	258.7	97.5	82.4	137.9	0	0	0	0	0	0	0	0	0	0	0	0	0	0	0	0	0	0	0	0	0	0	0	0	0	0	0	0	0	0	0	0	0	0	0
CG9782	220.522	0.798287	1.7	Down	0.300414	2.65729	0.00787715	0.043	271.7	170.7	377.9	162.2	103	203	0	0	0	0	0	0	0	0	0	0	0	0	0	0	0	0	0	0	0	0	0	0	0	0	0	0	0	0	0	0	0	0	0	0	0
CG4577	908.973	0.747208	1.7	Down	0.182402	4.09649	4.19454e-05	0.000546	1015.1	1142.1	867.1	680	702.9	422.1	0	0	0	0	0	0	0	0	0	0	0	0	0	0	0	0	0	0	0	0	0	0	0	0	0	0	0	0	0	0	0	0	0	0	0
CG13995	299.904	0.775097	1.7	Down	0.265193	2.92276	0.0034694	0.023	384.6	387.9	313.6	191.6	283.9	161.5	0	0	0	0	0	0	0	0	0	0	0	0	0	0	0	0	0	0	0	0	0	0	0	0	0	0	0	0	0	0	0	0	0	0	0
KFase	106.392	0.743517	1.7	Down	0.197835	3.75826	0.000171099	0.00183	105.1	101	120.7	66.4	61.8	65.2	0	0	0	0	0	0	0	0	0	0	0	0	0	0	0	0	0	0	0	0	0	0	0	0	0	0	0	0	0	0	0	0	0	0	0
CG6739	148.991	0.769635	1.7	Down	0.268611	2.86524	0.00416699	0.026	256	164.4	189.7	94.1	115.6	148.3	0	0	0	0	0	0	0	0	0	0	0	0	0	0	0	0	0	0	0	0	0	0	0	0	0	0	0	0	0	0	0	0	0	0	0
CG17928	194.814	0.800307	1.7	Down	0.277705	2.88185	0.00395342	0.025	211.3	193.9	235.2	118.2	89.3	158.7	0	0	0	0	0	0	0	0	0	0	0	0	0	0	0	0	0	0	0	0	0	0	0	0	0	0	0	0	0	0	0	0	0	0	0
beat-IIIc	225.345	0.734368	1.7	Down	0.157258	4.66983	3.01452e-06	5.29e-05	301.8	298.5	308.9	183.8	180.9	181.3	0	0	0	0	0	0	0	0	0	0	0	0	0	0	0	0	0	0	0	0	0	0	0	0	0	0	0	0	0	0	0	0	0	0	0
grnd	114.659	0.755148	1.7	Down	0.191892	3.93527	8.31027e-05	0.000989	161	134.1	167.8	88.9	69.8	112.4	0	0	0	0	0	0	0	0	0	0	0	0	0	0	0	0	0	0	0	0	0	0	0	0	0	0	0	0	0	0	0	0	0	0	0
CG9265	107.612	0.799218	1.7	Down	0.198316	4.03002	5.57717e-05	0.000691	144.2	143.9	141.1	84.6	96.2	67.1	0	0	0	0	0	0	0	0	0	0	0	0	0	0	0	0	0	0	0	0	0	0	0	0	0	0	0	0	0	0	0	0	0	0	0
CG10205	148.726	0.741308	1.7	Down	0.21709	3.41474	0.000638422	0.00567	163.2	151	266.6	126.8	91.6	123.7	0	0	0	0	0	0	0	0	0	0	0	0	0	0	0	0	0	0	0	0	0	0	0	0	0	0	0	0	0	0	0	0	0	0	0
SmydA-7	58.1217	0.794328	1.7	Down	0.246584	3.22133	0.00127598	0.01	89.4	87.6	76.8	53.5	36.6	55.7	0	0	0	0	0	0	0	0	0	0	0	0	0	0	0	0	0	0	0	0	0	0	0	0	0	0	0	0	0	0	0	0	0	0	0
MFS15	79.8947	0.796449	1.7	Down	0.196729	4.04846	5.1555e-05	0.00065	111.8	87.6	112.9	60.4	53.8	63.3	0	0	0	0	0	0	0	0	0	0	0	0	0	0	0	0	0	0	0	0	0	0	0	0	0	0	0	0	0	0	0	0	0	0	0
CG13921	129.463	0.733336	1.7	Down	0.179075	4.09513	4.21932e-05	0.000548	148.7	170.7	128.6	93.2	95	84.1	0	0	0	0	0	0	0	0	0	0	0	0	0	0	0	0	0	0	0	0	0	0	0	0	0	0	0	0	0	0	0	0	0	0	0
CG1275	372.832	0.787418	1.7	Down	0.151542	5.19604	2.03584e-07	4.54e-06	414.7	376.2	453.2	244.2	186.6	285.2	0	0	0	0	0	0	0	0	0	0	0	0	0	0	0	0	0	0	0	0	0	0	0	0	0	0	0	0	0	0	0	0	0	0	0
CG14989	3023.87	0.785567	1.7	Down	0.203588	3.85861	0.000114032	0.00129	3616.4	3768.7	3902.9	2148.6	2226.6	2173.1	0	0	0	0	0	0	0	0	0	0	0	0	0	0	0	0	0	0	0	0	0	0	0	0	0	0	0	0	0	0	0	0	0	0	0
CG6765	239.104	0.770168	1.7	Down	0.142193	5.41635	6.08289e-08	1.52e-06	307.4	330.7	321.5	185.5	203.8	174.7	0	0	0	0	0	0	0	0	0	0	0	0	0	0	0	0	0	0	0	0	0	0	0	0	0	0	0	0	0	0	0	0	0	0	0
Cpr67B	579.087	0.784849	1.7	Down	0.212977	3.68514	0.000228578	0.00235	1017.3	842.7	780.9	451.3	375.5	705.5	0	0	0	0	0	0	0	0	0	0	0	0	0	0	0	0	0	0	0	0	0	0	0	0	0	0	0	0	0	0	0	0	0	0	0
CG7888	470.229	0.72712	1.7	Down	0.134555	5.4039	6.52081e-08	1.62e-06	543.3	513.9	550.4	289.9	316	364.5	0	0	0	0	0	0	0	0	0	0	0	0	0	0	0	0	0	0	0	0	0	0	0	0	0	0	0	0	0	0	0	0	0	0	0
CG6024	730.851	0.725982	1.7	Down	0.203531	3.56694	0.000361178	0.00349	837.3	994.7	791.9	569.5	598.7	420.3	0	0	0	0	0	0	0	0	0	0	0	0	0	0	0	0	0	0	0	0	0	0	0	0	0	0	0	0	0	0	0	0	0	0	0
CG17026	47.59	0.740531	1.7	Down	0.228822	3.23627	0.00121104	0.01	53.7	60.8	69	37.1	40.1	32.1	0	0	0	0	0	0	0	0	0	0	0	0	0	0	0	0	0	0	0	0	0	0	0	0	0	0	0	0	0	0	0	0	0	0	0
CG5618	570.852	0.76912	1.7	Down	0.275419	2.79255	0.00522947	0.031	778.1	647	727.6	300.3	277	684.7	0	0	0	0	0	0	0	0	0	0	0	0	0	0	0	0	0	0	0	0	0	0	0	0	0	0	0	0	0	0	0	0	0	0	0
CG1124	308.171	0.765899	1.7	Down	0.177049	4.32592	1.51897e-05	0.000223	419.2	368.2	465.7	259.7	187.7	285.2	0	0	0	0	0	0	0	0	0	0	0	0	0	0	0	0	0	0	0	0	0	0	0	0	0	0	0	0	0	0	0	0	0	0	0
TMEM216	144.431	0.805667	1.7	Down	0.214565	3.75489	0.000173417	0.00185	180	168	188.2	91.5	114.5	101.1	0	0	0	0	0	0	0	0	0	0	0	0	0	0	0	0	0	0	0	0	0	0	0	0	0	0	0	0	0	0	0	0	0	0	0
CG9837	100.904	0.78052	1.7	Down	0.22183	3.51855	0.000433919	0.00407	125.2	114.4	114.5	70.8	74.4	61.4	0	0	0	0	0	0	0	0	0	0	0	0	0	0	0	0	0	0	0	0	0	0	0	0	0	0	0	0	0	0	0	0	0	0	0
GstZ2	124.499	0.727047	1.7	Down	0.175772	4.13631	3.52934e-05	0.000465	129.7	143.9	170.9	96.6	89.3	80.3	0	0	0	0	0	0	0	0	0	0	0	0	0	0	0	0	0	0	0	0	0	0	0	0	0	0	0	0	0	0	0	0	0	0	0
CG14688	271.919	0.769933	1.7	Down	0.253995	3.03129	0.00243511	0.017	260.5	310.1	313.6	151.9	117.9	247.4	0	0	0	0	0	0	0	0	0	0	0	0	0	0	0	0	0	0	0	0	0	0	0	0	0	0	0	0	0	0	0	0	0	0	0
yellow-f2	114.192	0.801037	1.7	Down	0.307904	2.60158	0.00927964	0.049	116.3	133.2	103.5	56.1	57.2	89.7	0	0	0	0	0	0	0	0	0	0	0	0	0	0	0	0	0	0	0	0	0	0	0	0	0	0	0	0	0	0	0	0	0	0	0
Arl6IP1	179.849	0.801448	1.7	Down	0.138458	5.78838	7.10699e-09	2.07e-07	203.5	213.6	202.3	130.3	99.6	123.7	0	0	0	0	0	0	0	0	0	0	0	0	0	0	0	0	0	0	0	0	0	0	0	0	0	0	0	0	0	0	0	0	0	0	0
CG5466	157.522	0.770674	1.7	Down	0.158369	4.86631	1.137e-06	2.17e-05	171	219	194.4	110.5	123.6	110.5	0	0	0	0	0	0	0	0	0	0	0	0	0	0	0	0	0	0	0	0	0	0	0	0	0	0	0	0	0	0	0	0	0	0	0
CG7079	68.2609	0.723671	1.7	Down	0.248154	2.91622	0.003543	0.023	111.8	101.9	92.5	52.6	61.8	71.8	0	0	0	0	0	0	0	0	0	0	0	0	0	0	0	0	0	0	0	0	0	0	0	0	0	0	0	0	0	0	0	0	0	0	0
grass	169.641	0.738904	1.7	Down	0.248993	2.96757	0.00300165	0.02	214.6	167.1	263.4	123.4	87	172.8	0	0	0	0	0	0	0	0	0	0	0	0	0	0	0	0	0	0	0	0	0	0	0	0	0	0	0	0	0	0	0	0	0	0	0
CG15522	74.0396	0.806996	1.7	Down	0.208554	3.86948	0.000109069	0.00125	82.7	105.5	100.4	57	57.2	51	0	0	0	0	0	0	0	0	0	0	0	0	0	0	0	0	0	0	0	0	0	0	0	0	0	0	0	0	0	0	0	0	0	0	0
CG15547	64.2767	0.727056	1.7	Down	0.265335	2.74015	0.00614115	0.035	85	109.9	69	52.6	72.1	37.8	0	0	0	0	0	0	0	0	0	0	0	0	0	0	0	0	0	0	0	0	0	0	0	0	0	0	0	0	0	0	0	0	0	0	0
Nhe2	612.825	0.767029	1.7	Down	0.254082	3.01882	0.00253763	0.018	746.8	772.1	757.4	443.5	509.4	385.3	0	0	0	0	0	0	0	0	0	0	0	0	0	0	0	0	0	0	0	0	0	0	0	0	0	0	0	0	0	0	0	0	0	0	0
CG8369	421.767	0.730886	1.7	Down	0.262022	2.78941	0.00528045	0.031	377.9	349.4	511.2	238.2	190	315.4	0	0	0	0	0	0	0	0	0	0	0	0	0	0	0	0	0	0	0	0	0	0	0	0	0	0	0	0	0	0	0	0	0	0	0
CG31189	51.6843	0.805681	1.7	Down	0.253826	3.17415	0.00150277	0.012	80.5	64.3	76.8	39.7	29.8	55.7	0	0	0	0	0	0	0	0	0	0	0	0	0	0	0	0	0	0	0	0	0	0	0	0	0	0	0	0	0	0	0	0	0	0	0
CG31213	109.378	0.782434	1.7	Down	0.214387	3.64963	0.00026262	0.00266	154.3	144.8	133.3	89.7	92.7	69.9	0	0	0	0	0	0	0	0	0	0	0	0	0	0	0	0	0	0	0	0	0	0	0	0	0	0	0	0	0	0	0	0	0	0	0
CG31313	288.313	0.749199	1.7	Down	0.259899	2.88266	0.00394339	0.025	334.3	235.9	429.7	164.8	163.7	263.5	0	0	0	0	0	0	0	0	0	0	0	0	0	0	0	0	0	0	0	0	0	0	0	0	0	0	0	0	0	0	0	0	0	0	0
CG31431	38.0702	0.759047	1.7	Down	0.260692	2.91167	0.00359506	0.023	36.9	50	47	28.5	22.9	27.4	0	0	0	0	0	0	0	0	0	0	0	0	0	0	0	0	0	0	0	0	0	0	0	0	0	0	0	0	0	0	0	0	0	0	0
CG31550	286.817	0.778934	1.7	Down	0.165739	4.69977	2.60454e-06	4.64e-05	371.1	341.4	308.9	217.5	207.2	171.9	0	0	0	0	0	0	0	0	0	0	0	0	0	0	0	0	0	0	0	0	0	0	0	0	0	0	0	0	0	0	0	0	0	0	0
PVRAP	209.228	0.743096	1.7	Down	0.138224	5.37602	7.61503e-08	1.85e-06	252.6	272.6	247.8	170	156.8	136	0	0	0	0	0	0	0	0	0	0	0	0	0	0	0	0	0	0	0	0	0	0	0	0	0	0	0	0	0	0	0	0	0	0	0
CG32758	703.156	0.77402	1.7	Down	0.106172	7.29022	3.09443e-13	1.53e-11	992.7	977.7	989.5	581.6	644.5	507.1	0	0	0	0	0	0	0	0	0	0	0	0	0	0	0	0	0	0	0	0	0	0	0	0	0	0	0	0	0	0	0	0	0	0	0
mim	888.753	0.8043	1.7	Down	0.204431	3.93435	8.34237e-05	0.000992	1218.5	1315.5	1041.2	661.8	826.5	561.9	0	0	0	0	0	0	0	0	0	0	0	0	0	0	0	0	0	0	0	0	0	0	0	0	0	0	0	0	0	0	0	0	0	0	0
CG33970	382.986	0.783248	1.7	Down	0.115325	6.79166	1.10853e-11	4.62e-10	479.6	530	483	301.2	274.8	291.8	0	0	0	0	0	0	0	0	0	0	0	0	0	0	0	0	0	0	0	0	0	0	0	0	0	0	0	0	0	0	0	0	0	0	0
CG34120	1995.06	0.798404	1.7	Down	0.155715	5.12733	2.93878e-07	6.33e-06	2735.5	2504.1	3051.5	1359.9	1503.1	1902	0	0	0	0	0	0	0	0	0	0	0	0	0	0	0	0	0	0	0	0	0	0	0	0	0	0	0	0	0	0	0	0	0	0	0
CG34355	1046.53	0.745962	1.7	Down	0.13974	5.3382	9.38745e-08	2.22e-06	1423.1	1287.8	1365.8	788.7	852.9	789.5	0	0	0	0	0	0	0	0	0	0	0	0	0	0	0	0	0	0	0	0	0	0	0	0	0	0	0	0	0	0	0	0	0	0	0
side-VIII	531.052	0.763484	1.7	Down	0.144118	5.29763	1.17318e-07	2.71e-06	716.6	706.9	674.3	414.2	472.8	351.3	0	0	0	0	0	0	0	0	0	0	0	0	0	0	0	0	0	0	0	0	0	0	0	0	0	0	0	0	0	0	0	0	0	0	0
rdo	611.99	0.775387	1.7	Down	0.262781	2.95069	0.00317064	0.021	898.8	909.8	834.2	429.7	622.8	493	0	0	0	0	0	0	0	0	0	0	0	0	0	0	0	0	0	0	0	0	0	0	0	0	0	0	0	0	0	0	0	0	0	0	0
CG42342	607.591	0.795021	1.7	Down	0.195636	4.06378	4.82841e-05	0.000617	727.8	813.3	729.2	481.5	508.3	320.2	0	0	0	0	0	0	0	0	0	0	0	0	0	0	0	0	0	0	0	0	0	0	0	0	0	0	0	0	0	0	0	0	0	0	0
DIP-beta	200.713	0.765518	1.7	Down	0.277458	2.75904	0.0057972	0.034	238.1	284.2	241.5	167.4	187.7	95.4	0	0	0	0	0	0	0	0	0	0	0	0	0	0	0	0	0	0	0	0	0	0	0	0	0	0	0	0	0	0	0	0	0	0	0
OtopLa	2671.51	0.747709	1.7	Down	0.212654	3.51607	0.000437982	0.0041	3537.1	3927.8	3341.6	2337.6	2449.9	1649.9	0	0	0	0	0	0	0	0	0	0	0	0	0	0	0	0	0	0	0	0	0	0	0	0	0	0	0	0	0	0	0	0	0	0	0
lncRNA:CR42861	35.1877	0.754306	1.7	Down	0.274601	2.74691	0.0060159	0.035	50.3	53.6	39.2	28.5	24	33.1	0	0	0	0	0	0	0	0	0	0	0	0	0	0	0	0	0	0	0	0	0	0	0	0	0	0	0	0	0	0	0	0	0	0	0
Pal2	407.177	0.784623	1.7	Down	0.177487	4.42075	9.8361e-06	0.000153	474	513	365.4	322.7	243.8	220	0	0	0	0	0	0	0	0	0	0	0	0	0	0	0	0	0	0	0	0	0	0	0	0	0	0	0	0	0	0	0	0	0	0	0
nwk	1782.75	0.764839	1.7	Down	0.188388	4.05991	4.90912e-05	0.000625	2267.1	2330.7	2099.7	1309	1514.6	1120.1	0	0	0	0	0	0	0	0	0	0	0	0	0	0	0	0	0	0	0	0	0	0	0	0	0	0	0	0	0	0	0	0	0	0	0
Atg6	99.1496	0.737808	1.7	Down	0.213762	3.45154	0.000557396	0.00504	143.1	124.2	112.9	82.8	68.7	76.5	0	0	0	0	0	0	0	0	0	0	0	0	0	0	0	0	0	0	0	0	0	0	0	0	0	0	0	0	0	0	0	0	0	0	0
capu	382.143	0.651291	1.6	Down	0.11031	5.90416	3.54438e-09	1.08e-07	444.9	461.1	440.6	266.6	326.3	269.2	0	0	0	0	0	0	0	0	0	0	0	0	0	0	0	0	0	0	0	0	0	0	0	0	0	0	0	0	0	0	0	0	0	0	0
Galphao	2490.42	0.665276	1.6	Down	0.179127	3.71399	0.000204021	0.00212	2909.9	2997.4	2944.8	1898.4	2140.8	1544.1	0	0	0	0	0	0	0	0	0	0	0	0	0	0	0	0	0	0	0	0	0	0	0	0	0	0	0	0	0	0	0	0	0	0	0
Gs2	5286.39	0.663485	1.6	Down	0.171597	3.86654	0.000110391	0.00126	5545.9	5103.9	6033.9	3082.3	3278.7	4170.5	0	0	0	0	0	0	0	0	0	0	0	0	0	0	0	0	0	0	0	0	0	0	0	0	0	0	0	0	0	0	0	0	0	0	0
Pkc53E	1164.75	0.64318	1.6	Down	0.131114	4.90551	9.31858e-07	1.8e-05	1434.3	1619.4	1401.9	999.2	1014.3	842.4	0	0	0	0	0	0	0	0	0	0	0	0	0	0	0	0	0	0	0	0	0	0	0	0	0	0	0	0	0	0	0	0	0	0	0
Mdr65	531.268	0.718767	1.6	Down	0.158916	4.52293	6.09886e-06	9.96e-05	762.4	656	788.7	461.7	360.6	514.7	0	0	0	0	0	0	0	0	0	0	0	0	0	0	0	0	0	0	0	0	0	0	0	0	0	0	0	0	0	0	0	0	0	0	0
trpl	7116.79	0.684779	1.6	Down	0.170127	4.02509	5.69529e-05	0.000703	7851.1	7556.1	7126.9	4708.9	5482.4	3829.5	0	0	0	0	0	0	0	0	0	0	0	0	0	0	0	0	0	0	0	0	0	0	0	0	0	0	0	0	0	0	0	0	0	0	0
comm	164.261	0.714237	1.6	Down	0.155254	4.60044	4.216e-06	7.17e-05	187.8	206.4	211.7	129.4	137.4	102.9	0	0	0	0	0	0	0	0	0	0	0	0	0	0	0	0	0	0	0	0	0	0	0	0	0	0	0	0	0	0	0	0	0	0	0
Cds	2578.21	0.687495	1.6	Down	0.137514	4.99945	5.74948e-07	1.17e-05	2789.2	3360.3	2915	2032.1	1750.4	1846.3	0	0	0	0	0	0	0	0	0	0	0	0	0	0	0	0	0	0	0	0	0	0	0	0	0	0	0	0	0	0	0	0	0	0	0
dmGlut	53.5046	0.718073	1.6	Down	0.254819	2.81797	0.00483279	0.029	77.1	72.4	65.9	31.9	51.5	49.1	0	0	0	0	0	0	0	0	0	0	0	0	0	0	0	0	0	0	0	0	0	0	0	0	0	0	0	0	0	0	0	0	0	0	0
Sap47	7278.09	0.700912	1.6	Down	0.185918	3.77	0.000163245	0.00176	8573.2	9198.7	9185.8	5325.8	6013.6	5245.2	0	0	0	0	0	0	0	0	0	0	0	0	0	0	0	0	0	0	0	0	0	0	0	0	0	0	0	0	0	0	0	0	0	0	0
drl	177.09	0.692991	1.6	Down	0.222109	3.12005	0.00180821	0.013	221.3	232.4	211.7	132.9	153.4	126.5	0	0	0	0	0	0	0	0	0	0	0	0	0	0	0	0	0	0	0	0	0	0	0	0	0	0	0	0	0	0	0	0	0	0	0
wun	339.369	0.669942	1.6	Down	0.115071	5.82198	5.81557e-09	1.73e-07	431.5	439.7	445.3	281.3	272.5	272.9	0	0	0	0	0	0	0	0	0	0	0	0	0	0	0	0	0	0	0	0	0	0	0	0	0	0	0	0	0	0	0	0	0	0	0
klg	502.035	0.701655	1.6	Down	0.192781	3.63966	0.000273	0.00274	570.1	634.5	566.1	362.4	409.8	318.3	0	0	0	0	0	0	0	0	0	0	0	0	0	0	0	0	0	0	0	0	0	0	0	0	0	0	0	0	0	0	0	0	0	0	0
mspo	256.35	0.648562	1.6	Down	0.160538	4.03993	5.34677e-05	0.00067	316.4	344.1	296.4	194.2	218.7	200.2	0	0	0	0	0	0	0	0	0	0	0	0	0	0	0	0	0	0	0	0	0	0	0	0	0	0	0	0	0	0	0	0	0	0	0
Drep1	182.262	0.658991	1.6	Down	0.216897	3.03827	0.00237943	0.017	187.8	207.3	139.6	106.1	128.2	107.7	0	0	0	0	0	0	0	0	0	0	0	0	0	0	0	0	0	0	0	0	0	0	0	0	0	0	0	0	0	0	0	0	0	0	0
RSG7	634.874	0.697253	1.6	Down	0.233003	2.99246	0.00276738	0.019	799.3	795.4	771.5	499.6	596.4	364.5	0	0	0	0	0	0	0	0	0	0	0	0	0	0	0	0	0	0	0	0	0	0	0	0	0	0	0	0	0	0	0	0	0	0	0
prominin-like	954.925	0.706331	1.6	Down	0.180634	3.91028	9.21891e-05	0.00109	1248.7	1143	1224.7	668.7	794.5	753.6	0	0	0	0	0	0	0	0	0	0	0	0	0	0	0	0	0	0	0	0	0	0	0	0	0	0	0	0	0	0	0	0	0	0	0
gukh	303.602	0.635153	1.6	Down	0.150137	4.23048	2.33191e-05	0.000325	468.4	406.6	385.7	245.9	318.3	251.2	0	0	0	0	0	0	0	0	0	0	0	0	0	0	0	0	0	0	0	0	0	0	0	0	0	0	0	0	0	0	0	0	0	0	0
tacc	1413.07	0.633295	1.6	Down	0.14091	4.49432	6.97923e-06	0.000113	1731.6	1628.3	1767.2	1056.2	1104.7	1143.7	0	0	0	0	0	0	0	0	0	0	0	0	0	0	0	0	0	0	0	0	0	0	0	0	0	0	0	0	0	0	0	0	0	0	0
Gfat1	1082.98	0.686919	1.6	Down	0.226826	3.02839	0.00245858	0.017	1449.9	1039.4	1720.2	765.4	744.1	1102.1	0	0	0	0	0	0	0	0	0	0	0	0	0	0	0	0	0	0	0	0	0	0	0	0	0	0	0	0	0	0	0	0	0	0	0
Proc-R	161.606	0.667568	1.6	Down	0.156894	4.2549	2.09142e-05	0.000295	253.8	206.4	194.4	136.3	154.5	123.7	0	0	0	0	0	0	0	0	0	0	0	0	0	0	0	0	0	0	0	0	0	0	0	0	0	0	0	0	0	0	0	0	0	0	0
CG1561	3224.59	0.676045	1.6	Down	0.0893957	7.56239	3.95736e-14	2.15e-12	3070.9	3452.3	3230.2	2021.8	2171.7	1915.2	0	0	0	0	0	0	0	0	0	0	0	0	0	0	0	0	0	0	0	0	0	0	0	0	0	0	0	0	0	0	0	0	0	0	0
Pis	1253.48	0.696525	1.6	Down	0.132354	5.26257	1.42054e-07	3.25e-06	1280	1466.5	1387.7	950.1	799.1	800.9	0	0	0	0	0	0	0	0	0	0	0	0	0	0	0	0	0	0	0	0	0	0	0	0	0	0	0	0	0	0	0	0	0	0	0
CG8916	62.6325	0.700847	1.6	Down	0.270901	2.58709	0.00967889	0.05	73.8	57.2	53.3	31.9	48.1	34.9	0	0	0	0	0	0	0	0	0	0	0	0	0	0	0	0	0	0	0	0	0	0	0	0	0	0	0	0	0	0	0	0	0	0	0
CG13012	68.0286	0.720759	1.6	Down	0.215553	3.34377	0.000826486	0.00703	105.1	84.9	112.9	53.5	73.3	56.7	0	0	0	0	0	0	0	0	0	0	0	0	0	0	0	0	0	0	0	0	0	0	0	0	0	0	0	0	0	0	0	0	0	0	0
Bacc	1873.79	0.697897	1.6	Down	0.112194	6.22047	4.95662e-10	1.7e-08	2115.1	2113.6	2256.5	1420.3	1165.4	1407.2	0	0	0	0	0	0	0	0	0	0	0	0	0	0	0	0	0	0	0	0	0	0	0	0	0	0	0	0	0	0	0	0	0	0	0
CG4230	283.005	0.660337	1.6	Down	0.12448	5.30475	1.12829e-07	2.63e-06	307.4	332.5	330.9	226.9	186.6	198.3	0	0	0	0	0	0	0	0	0	0	0	0	0	0	0	0	0	0	0	0	0	0	0	0	0	0	0	0	0	0	0	0	0	0	0
Oscillin	66.3739	0.691149	1.6	Down	0.218411	3.16444	0.00155384	0.012	87.2	75.1	87.8	40.6	52.7	61.4	0	0	0	0	0	0	0	0	0	0	0	0	0	0	0	0	0	0	0	0	0	0	0	0	0	0	0	0	0	0	0	0	0	0	0
CG14277	117.659	0.649897	1.6	Down	0.22635	2.87121	0.0040891	0.025	144.2	193.9	163.1	131.2	91.6	96.3	0	0	0	0	0	0	0	0	0	0	0	0	0	0	0	0	0	0	0	0	0	0	0	0	0	0	0	0	0	0	0	0	0	0	0
CG14275	167.164	0.700451	1.6	Down	0.245229	2.85631	0.00428596	0.026	206.8	192.1	208.6	113.9	90.4	168.1	0	0	0	0	0	0	0	0	0	0	0	0	0	0	0	0	0	0	0	0	0	0	0	0	0	0	0	0	0	0	0	0	0	0	0
CG17292	128.394	0.664499	1.6	Down	0.228093	2.91328	0.00357658	0.023	118.5	133.2	128.6	75.9	80.1	84.1	0	0	0	0	0	0	0	0	0	0	0	0	0	0	0	0	0	0	0	0	0	0	0	0	0	0	0	0	0	0	0	0	0	0	0
CG13116	126.089	0.708344	1.6	Down	0.199901	3.54347	0.000394905	0.00377	142	161.8	139.6	115.6	75.6	79.3	0	0	0	0	0	0	0	0	0	0	0	0	0	0	0	0	0	0	0	0	0	0	0	0	0	0	0	0	0	0	0	0	0	0	0
kek4	311.888	0.677195	1.6	Down	0.210254	3.22085	0.00127812	0.01	332	403.1	349.7	224.4	224.4	230.4	0	0	0	0	0	0	0	0	0	0	0	0	0	0	0	0	0	0	0	0	0	0	0	0	0	0	0	0	0	0	0	0	0	0	0
CG10132	276.925	0.662175	1.6	Down	0.17607	3.76085	0.000169336	0.00181	324.2	347.6	330.9	186.4	255.3	194.5	0	0	0	0	0	0	0	0	0	0	0	0	0	0	0	0	0	0	0	0	0	0	0	0	0	0	0	0	0	0	0	0	0	0	0
CG9328	656.365	0.633639	1.6	Down	0.133038	4.76286	1.90869e-06	3.49e-05	735.6	772.1	823.2	510.8	491.1	498.6	0	0	0	0	0	0	0	0	0	0	0	0	0	0	0	0	0	0	0	0	0	0	0	0	0	0	0	0	0	0	0	0	0	0	0
Tsp39D	202.608	0.686706	1.6	Down	0.166775	4.11756	3.82913e-05	0.000501	209	253.8	191.3	152.7	127.1	128.4	0	0	0	0	0	0	0	0	0	0	0	0	0	0	0	0	0	0	0	0	0	0	0	0	0	0	0	0	0	0	0	0	0	0	0
Tsp42Ej	518.379	0.684227	1.6	Down	0.139659	4.89927	9.61913e-07	1.85e-05	548.9	705.1	619.4	414.2	342.3	408.9	0	0	0	0	0	0	0	0	0	0	0	0	0	0	0	0	0	0	0	0	0	0	0	0	0	0	0	0	0	0	0	0	0	0	0
CG1358	855.691	0.706188	1.6	Down	0.103414	6.82875	8.56556e-12	3.68e-10	924.5	865.1	1034.9	542.8	575.8	608.2	0	0	0	0	0	0	0	0	0	0	0	0	0	0	0	0	0	0	0	0	0	0	0	0	0	0	0	0	0	0	0	0	0	0	0
Cyp49a1	131.162	0.641454	1.6	Down	0.190304	3.37068	0.000749816	0.00644	162.1	147.5	159.9	105.3	116.8	79.3	0	0	0	0	0	0	0	0	0	0	0	0	0	0	0	0	0	0	0	0	0	0	0	0	0	0	0	0	0	0	0	0	0	0	0
CG6329	3959.84	0.700696	1.6	Down	0.233551	3.00019	0.00269814	0.018	4513	4623.9	4881.4	2681	3512.2	2432.8	0	0	0	0	0	0	0	0	0	0	0	0	0	0	0	0	0	0	0	0	0	0	0	0	0	0	0	0	0	0	0	0	0	0	0
CG6357	563.815	0.662897	1.6	Down	0.226179	2.93085	0.00338033	0.022	665.2	604.1	705.6	420.2	327.4	497.7	0	0	0	0	0	0	0	0	0	0	0	0	0	0	0	0	0	0	0	0	0	0	0	0	0	0	0	0	0	0	0	0	0	0	0
sano	650.953	0.645225	1.6	Down	0.216025	2.98681	0.00281908	0.019	939	862.4	804.4	447	579.3	641.2	0	0	0	0	0	0	0	0	0	0	0	0	0	0	0	0	0	0	0	0	0	0	0	0	0	0	0	0	0	0	0	0	0	0	0
Acox57D-p	98.2343	0.687748	1.6	Down	0.210924	3.26064	0.00111159	0.009	101.7	126.9	111.3	59.5	66.4	85.9	0	0	0	0	0	0	0	0	0	0	0	0	0	0	0	0	0	0	0	0	0	0	0	0	0	0	0	0	0	0	0	0	0	0	0
CG13893	77.6315	0.703654	1.6	Down	0.212013	3.31892	0.000903664	0.00756	101.7	103.7	75.3	68.2	50.4	54.8	0	0	0	0	0	0	0	0	0	0	0	0	0	0	0	0	0	0	0	0	0	0	0	0	0	0	0	0	0	0	0	0	0	0	0
Ctl1	136.735	0.697671	1.6	Down	0.183985	3.79199	0.000149445	0.00164	178.9	157.3	145.8	104.4	75.6	116.2	0	0	0	0	0	0	0	0	0	0	0	0	0	0	0	0	0	0	0	0	0	0	0	0	0	0	0	0	0	0	0	0	0	0	0
CG14823	107.672	0.65426	1.6	Down	0.213486	3.06465	0.00217923	0.016	87.2	111.7	105.1	67.3	58.4	67.1	0	0	0	0	0	0	0	0	0	0	0	0	0	0	0	0	0	0	0	0	0	0	0	0	0	0	0	0	0	0	0	0	0	0	0
CG7409	202.215	0.643613	1.6	Down	0.190239	3.38318	0.000716511	0.00621	190	183.2	186.6	120.8	113.3	123.7	0	0	0	0	0	0	0	0	0	0	0	0	0	0	0	0	0	0	0	0	0	0	0	0	0	0	0	0	0	0	0	0	0	0	0
GAPsec	58.3242	0.679672	1.6	Down	0.246504	2.75724	0.00582913	0.034	76	71.5	65.9	49.2	44.6	39.7	0	0	0	0	0	0	0	0	0	0	0	0	0	0	0	0	0	0	0	0	0	0	0	0	0	0	0	0	0	0	0	0	0	0	0
GlcAT-P	685.775	0.704567	1.6	Down	0.143102	4.92355	8.49901e-07	1.67e-05	733.3	822.2	730.7	500.5	532.3	373	0	0	0	0	0	0	0	0	0	0	0	0	0	0	0	0	0	0	0	0	0	0	0	0	0	0	0	0	0	0	0	0	0	0	0
CG10660	58.6981	0.680445	1.6	Down	0.242593	2.80488	0.00503347	0.03	64.8	75.1	69	36.2	35.5	58.6	0	0	0	0	0	0	0	0	0	0	0	0	0	0	0	0	0	0	0	0	0	0	0	0	0	0	0	0	0	0	0	0	0	0	0
CG9368	184.024	0.702679	1.6	Down	0.155478	4.51947	6.19951e-06	0.000101	192.3	202.9	230.5	136.3	124.8	120.9	0	0	0	0	0	0	0	0	0	0	0	0	0	0	0	0	0	0	0	0	0	0	0	0	0	0	0	0	0	0	0	0	0	0	0
CG7646	426.454	0.686205	1.6	Down	0.198427	3.45822	0.000543763	0.00495	474	505.8	497.1	322.7	351.5	244.6	0	0	0	0	0	0	0	0	0	0	0	0	0	0	0	0	0	0	0	0	0	0	0	0	0	0	0	0	0	0	0	0	0	0	0
CG10508	327.587	0.677366	1.6	Down	0.167712	4.03887	5.37098e-05	0.000672	381.2	370	379.5	231.3	283.9	193.6	0	0	0	0	0	0	0	0	0	0	0	0	0	0	0	0	0	0	0	0	0	0	0	0	0	0	0	0	0	0	0	0	0	0	0
CG9427	113.114	0.682029	1.6	Down	0.199389	3.42059	0.000624859	0.00556	120.7	123.3	125.4	84.6	63	81.2	0	0	0	0	0	0	0	0	0	0	0	0	0	0	0	0	0	0	0	0	0	0	0	0	0	0	0	0	0	0	0	0	0	0	0
CG6908	329.449	0.69175	1.6	Down	0.239517	2.8881	0.00387573	0.024	403.6	459.4	583.3	264.9	238.1	390	0	0	0	0	0	0	0	0	0	0	0	0	0	0	0	0	0	0	0	0	0	0	0	0	0	0	0	0	0	0	0	0	0	0	0
Npc2b	470.1	0.660384	1.6	Down	0.224611	2.94013	0.00328079	0.022	819.4	563	680.5	364.1	351.5	588.4	0	0	0	0	0	0	0	0	0	0	0	0	0	0	0	0	0	0	0	0	0	0	0	0	0	0	0	0	0	0	0	0	0	0	0
CG14301	89.3062	0.675873	1.6	Down	0.203029	3.32896	0.000871723	0.00734	116.3	136.7	125.4	71.6	71	94.4	0	0	0	0	0	0	0	0	0	0	0	0	0	0	0	0	0	0	0	0	0	0	0	0	0	0	0	0	0	0	0	0	0	0	0
CG6040	1267.34	0.699131	1.6	Down	0.14182	4.92971	8.23536e-07	1.63e-05	1777.5	1634.6	1718.6	929.3	1088.7	1142.7	0	0	0	0	0	0	0	0	0	0	0	0	0	0	0	0	0	0	0	0	0	0	0	0	0	0	0	0	0	0	0	0	0	0	0
Nep4	367.182	0.706553	1.6	Down	0.180858	3.90667	9.35753e-05	0.0011	349.9	429.9	323	242.5	214.1	221	0	0	0	0	0	0	0	0	0	0	0	0	0	0	0	0	0	0	0	0	0	0	0	0	0	0	0	0	0	0	0	0	0	0	0
KaiR1D	207.925	0.633294	1.6	Down	0.211106	2.99989	0.00270078	0.018	206.8	251.1	233.6	164	155.7	126.5	0	0	0	0	0	0	0	0	0	0	0	0	0	0	0	0	0	0	0	0	0	0	0	0	0	0	0	0	0	0	0	0	0	0	0
CG5326	210.457	0.707175	1.6	Down	0.219855	3.21655	0.0012974	0.01	229.2	195.7	283.8	117.4	107.6	205.9	0	0	0	0	0	0	0	0	0	0	0	0	0	0	0	0	0	0	0	0	0	0	0	0	0	0	0	0	0	0	0	0	0	0	0
Kal1	227.586	0.686805	1.6	Down	0.174131	3.94418	8.00745e-05	0.000957	292.9	286	312	182.1	163.7	205.9	0	0	0	0	0	0	0	0	0	0	0	0	0	0	0	0	0	0	0	0	0	0	0	0	0	0	0	0	0	0	0	0	0	0	0
Tsp97E	917.426	0.632979	1.6	Down	0.11808	5.36059	8.3e-08	2e-06	1173.8	1068	1074.1	694.6	795.6	650.7	0	0	0	0	0	0	0	0	0	0	0	0	0	0	0	0	0	0	0	0	0	0	0	0	0	0	0	0	0	0	0	0	0	0	0
snu	1115.74	0.69742	1.6	Down	0.111682	6.24472	4.24557e-10	1.48e-08	1399.6	1500.5	1591.6	882.7	833.4	1050.2	0	0	0	0	0	0	0	0	0	0	0	0	0	0	0	0	0	0	0	0	0	0	0	0	0	0	0	0	0	0	0	0	0	0	0
Tace	140.172	0.68069	1.6	Down	0.197306	3.44991	0.000560766	0.00507	144.2	177	164.6	123.4	103	76.5	0	0	0	0	0	0	0	0	0	0	0	0	0	0	0	0	0	0	0	0	0	0	0	0	0	0	0	0	0	0	0	0	0	0	0
CG31344	98.8635	0.64691	1.6	Down	0.19722	3.28015	0.00103752	0.0085	99.5	118.9	127	69.9	65.3	84.1	0	0	0	0	0	0	0	0	0	0	0	0	0	0	0	0	0	0	0	0	0	0	0	0	0	0	0	0	0	0	0	0	0	0	0
Ccn	221.269	0.720729	1.6	Down	0.200493	3.59479	0.000324651	0.00317	268.3	276.1	282.3	178.6	199.2	124.7	0	0	0	0	0	0	0	0	0	0	0	0	0	0	0	0	0	0	0	0	0	0	0	0	0	0	0	0	0	0	0	0	0	0	0
dpr4	211.839	0.692406	1.6	Down	0.239911	2.8861	0.00390049	0.025	249.3	270.8	219.5	168.3	192.3	99.2	0	0	0	0	0	0	0	0	0	0	0	0	0	0	0	0	0	0	0	0	0	0	0	0	0	0	0	0	0	0	0	0	0	0	0
Ddr	152.847	0.708428	1.6	Down	0.249462	2.83982	0.00451383	0.028	186.7	201.1	203.8	131.2	139.7	91.6	0	0	0	0	0	0	0	0	0	0	0	0	0	0	0	0	0	0	0	0	0	0	0	0	0	0	0	0	0	0	0	0	0	0	0
LpR1	549.625	0.635673	1.6	Down	0.143668	4.42461	9.66177e-06	0.000151	614.8	683.7	621	422	492.3	324.9	0	0	0	0	0	0	0	0	0	0	0	0	0	0	0	0	0	0	0	0	0	0	0	0	0	0	0	0	0	0	0	0	0	0	0
Epac	1355.02	0.696754	1.6	Down	0.254546	2.73724	0.00619574	0.036	1692.5	1793.6	1685.7	1017.4	1315.4	859.4	0	0	0	0	0	0	0	0	0	0	0	0	0	0	0	0	0	0	0	0	0	0	0	0	0	0	0	0	0	0	0	0	0	0	0
alpha-Man-Ia	1660.84	0.657867	1.6	Down	0.168563	3.9028	9.50878e-05	0.00111	2226.9	2096.6	2094.9	1250.3	1506.6	1312.7	0	0	0	0	0	0	0	0	0	0	0	0	0	0	0	0	0	0	0	0	0	0	0	0	0	0	0	0	0	0	0	0	0	0	0
Mob2	3146	0.642246	1.6	Down	0.121536	5.28442	1.26105e-07	2.9e-06	3700.3	4338	3531.3	2477.4	2697.2	2243.9	0	0	0	0	0	0	0	0	0	0	0	0	0	0	0	0	0	0	0	0	0	0	0	0	0	0	0	0	0	0	0	0	0	0	0
DIP-epsilon	348.719	0.679952	1.6	Down	0.142797	4.76166	1.92008e-06	3.51e-05	405.8	454.9	476.7	301.2	277	255	0	0	0	0	0	0	0	0	0	0	0	0	0	0	0	0	0	0	0	0	0	0	0	0	0	0	0	0	0	0	0	0	0	0	0
wtrw	521.722	0.648714	1.6	Down	0.107496	6.0348	1.59158e-09	5.16e-08	551.1	606.8	545.7	389.2	357.2	341.9	0	0	0	0	0	0	0	0	0	0	0	0	0	0	0	0	0	0	0	0	0	0	0	0	0	0	0	0	0	0	0	0	0	0	0
CG12163	1622.21	0.637613	1.6	Down	0.198342	3.21471	0.00130578	0.01	2007.8	1723.9	2068.3	1094.2	1023.5	1608.3	0	0	0	0	0	0	0	0	0	0	0	0	0	0	0	0	0	0	0	0	0	0	0	0	0	0	0	0	0	0	0	0	0	0	0
CG42663	342.315	0.636729	1.6	Down	0.209507	3.03918	0.00237226	0.017	482.9	378.9	459.4	240.7	330.8	278.6	0	0	0	0	0	0	0	0	0	0	0	0	0	0	0	0	0	0	0	0	0	0	0	0	0	0	0	0	0	0	0	0	0	0	0
CG42750	578.668	0.710944	1.6	Down	0.274591	2.5891	0.00962276	0.05	809.4	791.8	657	470.3	597.6	313.5	0	0	0	0	0	0	0	0	0	0	0	0	0	0	0	0	0	0	0	0	0	0	0	0	0	0	0	0	0	0	0	0	0	0	0
CG43066	1422.56	0.708742	1.6	Down	0.194674	3.64067	0.000271934	0.00274	1702.6	1924.1	1480.3	1020.8	1226.1	881.1	0	0	0	0	0	0	0	0	0	0	0	0	0	0	0	0	0	0	0	0	0	0	0	0	0	0	0	0	0	0	0	0	0	0	0
Hk	2592.19	0.645735	1.6	Down	0.227839	2.83417	0.0045945	0.028	3066.4	3280.7	2987.2	1902.7	2524.3	1541.3	0	0	0	0	0	0	0	0	0	0	0	0	0	0	0	0	0	0	0	0	0	0	0	0	0	0	0	0	0	0	0	0	0	0	0
lncRNA:CR44922	481.677	0.681768	1.6	Down	0.259849	2.62371	0.00869773	0.046	650.6	804.3	682.1	438.4	506	389.1	0	0	0	0	0	0	0	0	0	0	0	0	0	0	0	0	0	0	0	0	0	0	0	0	0	0	0	0	0	0	0	0	0	0	0
stai	1225.56	0.637295	1.6	Down	0.191588	3.32638	0.000879809	0.00739	1475.6	1384.3	1654.3	977.7	882.6	1039.8	0	0	0	0	0	0	0	0	0	0	0	0	0	0	0	0	0	0	0	0	0	0	0	0	0	0	0	0	0	0	0	0	0	0	0
Ten-a	2824.32	0.694746	1.6	Down	0.266255	2.60932	0.0090722	0.048	3485.6	3879.5	3266.3	2310.9	2804.8	1454.4	0	0	0	0	0	0	0	0	0	0	0	0	0	0	0	0	0	0	0	0	0	0	0	0	0	0	0	0	0	0	0	0	0	0	0
comt	1392.55	0.611904	1.5	Down	0.127972	4.78155	1.73947e-06	3.23e-05	1541.6	1664.9	1544.6	1057.9	1010.9	1040.7	0	0	0	0	0	0	0	0	0	0	0	0	0	0	0	0	0	0	0	0	0	0	0	0	0	0	0	0	0	0	0	0	0	0	0
Cyp6a2	411.497	0.630646	1.5	Down	0.146499	4.30477	1.67157e-05	0.000244	496.4	414.7	511.2	322.7	264.4	326.8	0	0	0	0	0	0	0	0	0	0	0	0	0	0	0	0	0	0	0	0	0	0	0	0	0	0	0	0	0	0	0	0	0	0	0
ed	1367.73	0.540259	1.5	Down	0.135786	3.97875	6.92775e-05	0.000842	1762.9	1669.4	1740.6	1158	1163.1	1235.3	0	0	0	0	0	0	0	0	0	0	0	0	0	0	0	0	0	0	0	0	0	0	0	0	0	0	0	0	0	0	0	0	0	0	0
Gdh	2664.47	0.540201	1.5	Down	0.12786	4.22495	2.38994e-05	0.000332	2765.7	3495.2	2907.2	2075.3	1950.7	2280.7	0	0	0	0	0	0	0	0	0	0	0	0	0	0	0	0	0	0	0	0	0	0	0	0	0	0	0	0	0	0	0	0	0	0	0
Galphas	499.786	0.596048	1.5	Down	0.114547	5.20354	1.95529e-07	4.37e-06	566.8	530	668	387.4	386.9	387.2	0	0	0	0	0	0	0	0	0	0	0	0	0	0	0	0	0	0	0	0	0	0	0	0	0	0	0	0	0	0	0	0	0	0	0
ninaB	409.087	0.60211	1.5	Down	0.124262	4.84548	1.263e-06	2.4e-05	420.3	457.6	492.4	257.1	291.9	352.3	0	0	0	0	0	0	0	0	0	0	0	0	0	0	0	0	0	0	0	0	0	0	0	0	0	0	0	0	0	0	0	0	0	0	0
shi	3324.16	0.575894	1.5	Down	0.166156	3.46598	0.000528296	0.00483	3884.7	3953.7	3807.3	2629.3	2683.4	2500.8	0	0	0	0	0	0	0	0	0	0	0	0	0	0	0	0	0	0	0	0	0	0	0	0	0	0	0	0	0	0	0	0	0	0	0
tup	139.442	0.598733	1.5	Down	0.225125	2.65956	0.00782436	0.043	181.1	175.2	156.8	126	127.1	86.9	0	0	0	0	0	0	0	0	0	0	0	0	0	0	0	0	0	0	0	0	0	0	0	0	0	0	0	0	0	0	0	0	0	0	0
5-HT1A	394.202	0.592041	1.5	Down	0.220347	2.68685	0.00721283	0.04	522.1	502.3	412.4	316.7	368.6	270.1	0	0	0	0	0	0	0	0	0	0	0	0	0	0	0	0	0	0	0	0	0	0	0	0	0	0	0	0	0	0	0	0	0	0	0
B52	1034.77	0.579094	1.5	Down	0.0797992	7.25689	3.96085e-13	1.95e-11	1214	1174.3	1124.3	783.5	803.6	767.8	0	0	0	0	0	0	0	0	0	0	0	0	0	0	0	0	0	0	0	0	0	0	0	0	0	0	0	0	0	0	0	0	0	0	0
emp	1598.09	0.550073	1.5	Down	0.189132	2.90841	0.00363274	0.023	1956.3	1695.3	1919.3	1115.7	1032.6	1654.6	0	0	0	0	0	0	0	0	0	0	0	0	0	0	0	0	0	0	0	0	0	0	0	0	0	0	0	0	0	0	0	0	0	0	0
Gp150	4117.19	0.587991	1.5	Down	0.164049	3.58424	0.000338059	0.00329	5526.9	4676.7	4914.3	3276.4	2769.3	4009.9	0	0	0	0	0	0	0	0	0	0	0	0	0	0	0	0	0	0	0	0	0	0	0	0	0	0	0	0	0	0	0	0	0	0	0
Nca	381.636	0.610744	1.5	Down	0.129026	4.73352	2.20664e-06	3.98e-05	390.1	447.7	459.4	270.1	286.2	292.8	0	0	0	0	0	0	0	0	0	0	0	0	0	0	0	0	0	0	0	0	0	0	0	0	0	0	0	0	0	0	0	0	0	0	0
Msr-110	6208.78	0.568612	1.5	Down	0.165679	3.43201	0.000599118	0.00537	6335.2	6755.4	7297.8	4936.7	3622.1	5184.8	0	0	0	0	0	0	0	0	0	0	0	0	0	0	0	0	0	0	0	0	0	0	0	0	0	0	0	0	0	0	0	0	0	0	0
nrv1	1730.91	0.584164	1.5	Down	0.165064	3.53902	0.000401622	0.00383	2059.2	2076.9	2231.4	1341.8	1198.6	1704.6	0	0	0	0	0	0	0	0	0	0	0	0	0	0	0	0	0	0	0	0	0	0	0	0	0	0	0	0	0	0	0	0	0	0	0
Cdk9	72.9889	0.584306	1.5	Down	0.222786	2.62273	0.00872283	0.046	72.7	76.9	80	50.9	43.5	57.6	0	0	0	0	0	0	0	0	0	0	0	0	0	0	0	0	0	0	0	0	0	0	0	0	0	0	0	0	0	0	0	0	0	0	0
Atet	1189.94	0.557245	1.5	Down	0.118977	4.68365	2.81813e-06	4.98e-05	1534.9	1295.8	1467.7	879.3	986.8	1054	0	0	0	0	0	0	0	0	0	0	0	0	0	0	0	0	0	0	0	0	0	0	0	0	0	0	0	0	0	0	0	0	0	0	0
Scp2	797.735	0.58165	1.5	Down	0.178128	3.26535	0.00109328	0.00888	668.5	719.4	809.1	535.9	420.1	509	0	0	0	0	0	0	0	0	0	0	0	0	0	0	0	0	0	0	0	0	0	0	0	0	0	0	0	0	0	0	0	0	0	0	0
Pur-alpha	1861.51	0.630738	1.5	Down	0.158756	3.973	7.09739e-05	0.000859	2286.1	2256.6	2408.6	1480.7	1578.7	1429.8	0	0	0	0	0	0	0	0	0	0	0	0	0	0	0	0	0	0	0	0	0	0	0	0	0	0	0	0	0	0	0	0	0	0	0
drm	117.334	0.570844	1.5	Down	0.174503	3.27125	0.00107075	0.00873	145.3	136.7	161.5	117.4	88.1	89.7	0	0	0	0	0	0	0	0	0	0	0	0	0	0	0	0	0	0	0	0	0	0	0	0	0	0	0	0	0	0	0	0	0	0	0
Flo1	131.347	0.556355	1.5	Down	0.202539	2.7469	0.00601606	0.035	123	144.8	141.1	106.1	79	91.6	0	0	0	0	0	0	0	0	0	0	0	0	0	0	0	0	0	0	0	0	0	0	0	0	0	0	0	0	0	0	0	0	0	0	0
CG13920	127.525	0.595644	1.5	Down	0.224962	2.64776	0.00810281	0.044	157.6	148.4	149	106.1	113.3	82.2	0	0	0	0	0	0	0	0	0	0	0	0	0	0	0	0	0	0	0	0	0	0	0	0	0	0	0	0	0	0	0	0	0	0	0
Adar	1863.42	0.576743	1.5	Down	0.184803	3.12086	0.00180323	0.013	2287.2	2221.7	2167.1	1508.4	1710.3	1258.9	0	0	0	0	0	0	0	0	0	0	0	0	0	0	0	0	0	0	0	0	0	0	0	0	0	0	0	0	0	0	0	0	0	0	0
Yippee	159.292	0.570569	1.5	Down	0.151624	3.76306	0.000167848	0.0018	182.2	193.9	183.5	141.5	114.5	119.9	0	0	0	0	0	0	0	0	0	0	0	0	0	0	0	0	0	0	0	0	0	0	0	0	0	0	0	0	0	0	0	0	0	0	0
wdb	2593.61	0.548341	1.5	Down	0.116716	4.69809	2.6261e-06	4.68e-05	3004.9	3197.6	2980.9	2168.5	2239.2	1874.6	0	0	0	0	0	0	0	0	0	0	0	0	0	0	0	0	0	0	0	0	0	0	0	0	0	0	0	0	0	0	0	0	0	0	0
Nep2	204.688	0.556377	1.5	Down	0.154549	3.6	0.000318213	0.00312	254.9	263.6	221.1	134.6	171.7	200.2	0	0	0	0	0	0	0	0	0	0	0	0	0	0	0	0	0	0	0	0	0	0	0	0	0	0	0	0	0	0	0	0	0	0	0
CG5009	314.683	0.571092	1.5	Down	0.188174	3.03491	0.00240603	0.017	384.6	353.9	439.1	239	215.2	335.3	0	0	0	0	0	0	0	0	0	0	0	0	0	0	0	0	0	0	0	0	0	0	0	0	0	0	0	0	0	0	0	0	0	0	0
cindr	719.633	0.613451	1.5	Down	0.0886643	6.91881	4.5546e-12	2.04e-10	1003.9	1004.5	898.5	668.7	644.5	591.2	0	0	0	0	0	0	0	0	0	0	0	0	0	0	0	0	0	0	0	0	0	0	0	0	0	0	0	0	0	0	0	0	0	0	0
Dic1	389.943	0.595492	1.5	Down	0.135707	4.38807	1.1436e-05	0.000174	400.2	486.2	412.4	271.8	250.7	338.1	0	0	0	0	0	0	0	0	0	0	0	0	0	0	0	0	0	0	0	0	0	0	0	0	0	0	0	0	0	0	0	0	0	0	0
Syt4	1503.29	0.538526	1.5	Down	0.148185	3.63415	0.000278895	0.00279	1667.9	1861.6	1751.5	1269.3	1336	1032.2	0	0	0	0	0	0	0	0	0	0	0	0	0	0	0	0	0	0	0	0	0	0	0	0	0	0	0	0	0	0	0	0	0	0	0
qsm	318.302	0.615567	1.5	Down	0.230783	2.6673	0.00764634	0.042	563.4	395	475.1	251.1	298.8	385.3	0	0	0	0	0	0	0	0	0	0	0	0	0	0	0	0	0	0	0	0	0	0	0	0	0	0	0	0	0	0	0	0	0	0	0
Rh50	421.695	0.590703	1.5	Down	0.176741	3.3422	0.000831184	0.00706	493	408.4	497.1	309.8	258.7	357	0	0	0	0	0	0	0	0	0	0	0	0	0	0	0	0	0	0	0	0	0	0	0	0	0	0	0	0	0	0	0	0	0	0	0
sotv	194.473	0.569208	1.5	Down	0.141075	4.0348	5.46495e-05	0.00068	213.5	228.8	241.5	164.8	127.1	165.3	0	0	0	0	0	0	0	0	0	0	0	0	0	0	0	0	0	0	0	0	0	0	0	0	0	0	0	0	0	0	0	0	0	0	0
CG9657	169.427	0.58978	1.5	Down	0.217051	2.71725	0.00658271	0.037	145.3	119.8	181.9	91.5	79	122.8	0	0	0	0	0	0	0	0	0	0	0	0	0	0	0	0	0	0	0	0	0	0	0	0	0	0	0	0	0	0	0	0	0	0	0
prtp	535.355	0.608331	1.5	Down	0.220423	2.75983	0.00578309	0.034	788.1	484.4	779.3	427.1	357.2	558.1	0	0	0	0	0	0	0	0	0	0	0	0	0	0	0	0	0	0	0	0	0	0	0	0	0	0	0	0	0	0	0	0	0	0	0
Pits	867.538	0.545653	1.5	Down	0.14476	3.76937	0.000163662	0.00177	969.2	1065.3	1003.6	735.2	779.6	568.5	0	0	0	0	0	0	0	0	0	0	0	0	0	0	0	0	0	0	0	0	0	0	0	0	0	0	0	0	0	0	0	0	0	0	0
CG1998	218.67	0.627644	1.5	Down	0.13134	4.77877	1.76368e-06	3.26e-05	224.7	247.6	221.1	147.6	153.4	150.2	0	0	0	0	0	0	0	0	0	0	0	0	0	0	0	0	0	0	0	0	0	0	0	0	0	0	0	0	0	0	0	0	0	0	0
CG9164	167.354	0.623348	1.5	Down	0.159045	3.91932	8.87975e-05	0.00105	182.2	186.8	167.8	114.8	140.8	96.3	0	0	0	0	0	0	0	0	0	0	0	0	0	0	0	0	0	0	0	0	0	0	0	0	0	0	0	0	0	0	0	0	0	0	0
wgn	349.584	0.542256	1.5	Down	0.158954	3.4114	0.000646294	0.00571	452.8	447.7	420.2	268.4	293.1	346.6	0	0	0	0	0	0	0	0	0	0	0	0	0	0	0	0	0	0	0	0	0	0	0	0	0	0	0	0	0	0	0	0	0	0	0
CG14207	742.122	0.577711	1.5	Down	0.139569	4.13926	3.48434e-05	0.00046	912.2	1067.1	821.7	603.2	577	699.8	0	0	0	0	0	0	0	0	0	0	0	0	0	0	0	0	0	0	0	0	0	0	0	0	0	0	0	0	0	0	0	0	0	0	0
Pmp70	640.393	0.601625	1.5	Down	0.132055	4.55585	5.21735e-06	8.67e-05	802.7	732.8	873.4	472	480.8	630.9	0	0	0	0	0	0	0	0	0	0	0	0	0	0	0	0	0	0	0	0	0	0	0	0	0	0	0	0	0	0	0	0	0	0	0
CG1812	176.507	0.575012	1.5	Down	0.180897	3.17866	0.00147957	0.011	211.3	235.9	208.6	163.1	154.5	123.7	0	0	0	0	0	0	0	0	0	0	0	0	0	0	0	0	0	0	0	0	0	0	0	0	0	0	0	0	0	0	0	0	0	0	0
CG4896	205.886	0.576919	1.5	Down	0.186261	3.09737	0.00195245	0.014	275	266.3	216.4	170	202.6	138.8	0	0	0	0	0	0	0	0	0	0	0	0	0	0	0	0	0	0	0	0	0	0	0	0	0	0	0	0	0	0	0	0	0	0	0
CG4238	347.109	0.543255	1.5	Down	0.165498	3.28255	0.00102872	0.00846	409.2	424.5	327.7	270.1	305.7	225.7	0	0	0	0	0	0	0	0	0	0	0	0	0	0	0	0	0	0	0	0	0	0	0	0	0	0	0	0	0	0	0	0	0	0	0
CG3104	126.514	0.543146	1.5	Down	0.191765	2.83236	0.00462061	0.028	150.9	183.2	142.7	115.6	124.8	89.7	0	0	0	0	0	0	0	0	0	0	0	0	0	0	0	0	0	0	0	0	0	0	0	0	0	0	0	0	0	0	0	0	0	0	0
CG12795	114.036	0.619409	1.5	Down	0.187379	3.30565	0.000947579	0.00787	157.6	144.8	178.8	100.1	90.4	119.9	0	0	0	0	0	0	0	0	0	0	0	0	0	0	0	0	0	0	0	0	0	0	0	0	0	0	0	0	0	0	0	0	0	0	0
CG11147	523.648	0.574891	1.5	Down	0.184667	3.11312	0.00185122	0.014	562.3	614.9	559.8	390	349.2	426.9	0	0	0	0	0	0	0	0	0	0	0	0	0	0	0	0	0	0	0	0	0	0	0	0	0	0	0	0	0	0	0	0	0	0	0
Rchy1	95.1445	0.553358	1.5	Down	0.169915	3.25669	0.00112721	0.00909	127.4	118	101.9	79.4	75.6	83.1	0	0	0	0	0	0	0	0	0	0	0	0	0	0	0	0	0	0	0	0	0	0	0	0	0	0	0	0	0	0	0	0	0	0	0
Tsp	703.17	0.572262	1.5	Down	0.113183	5.0561	4.27927e-07	8.95e-06	716.6	740.9	807.6	527.2	448.8	542.1	0	0	0	0	0	0	0	0	0	0	0	0	0	0	0	0	0	0	0	0	0	0	0	0	0	0	0	0	0	0	0	0	0	0	0
Caper	521.296	0.583897	1.5	Down	0.115141	5.07115	3.95425e-07	8.34e-06	580.2	564.8	589.6	426.3	397.2	332.4	0	0	0	0	0	0	0	0	0	0	0	0	0	0	0	0	0	0	0	0	0	0	0	0	0	0	0	0	0	0	0	0	0	0	0
Mnn1	1270.42	0.53694	1.5	Down	0.157296	3.41356	0.000641207	0.00568	1511.4	1626.5	1417.5	1142.5	1128.8	870.7	0	0	0	0	0	0	0	0	0	0	0	0	0	0	0	0	0	0	0	0	0	0	0	0	0	0	0	0	0	0	0	0	0	0	0
MICU1	184.44	0.580041	1.5	Down	0.133968	4.32969	1.49322e-05	0.00022	199	224.3	221.1	157	130.5	141.7	0	0	0	0	0	0	0	0	0	0	0	0	0	0	0	0	0	0	0	0	0	0	0	0	0	0	0	0	0	0	0	0	0	0	0
CG14274	113.274	0.560635	1.5	Down	0.176418	3.17787	0.00148359	0.011	116.3	145.7	111.3	83.7	90.4	82.2	0	0	0	0	0	0	0	0	0	0	0	0	0	0	0	0	0	0	0	0	0	0	0	0	0	0	0	0	0	0	0	0	0	0	0
CG13384	328.619	0.540087	1.5	Down	0.129701	4.16411	3.12572e-05	0.000418	379	359.3	414	261.5	234.7	291.8	0	0	0	0	0	0	0	0	0	0	0	0	0	0	0	0	0	0	0	0	0	0	0	0	0	0	0	0	0	0	0	0	0	0	0
DnaJ-H	306.308	0.601525	1.5	Down	0.147862	4.06816	4.73855e-05	0.000607	400.2	341.4	357.5	251.1	210.6	260.7	0	0	0	0	0	0	0	0	0	0	0	0	0	0	0	0	0	0	0	0	0	0	0	0	0	0	0	0	0	0	0	0	0	0	0
CG5758	1815.3	0.551849	1.5	Down	0.170011	3.24595	0.00117059	0.00938	1575.1	1955.4	1737.4	1376.3	1102.4	1114.4	0	0	0	0	0	0	0	0	0	0	0	0	0	0	0	0	0	0	0	0	0	0	0	0	0	0	0	0	0	0	0	0	0	0	0
CG10702	187.272	0.621142	1.5	Down	0.145251	4.27633	1.89996e-05	0.000272	214.6	219.8	222.7	162.2	133.9	129.4	0	0	0	0	0	0	0	0	0	0	0	0	0	0	0	0	0	0	0	0	0	0	0	0	0	0	0	0	0	0	0	0	0	0	0
sNPF	499.382	0.607828	1.5	Down	0.1331	4.56669	4.95493e-06	8.3e-05	569	612.2	566.1	403.8	385.8	357.9	0	0	0	0	0	0	0	0	0	0	0	0	0	0	0	0	0	0	0	0	0	0	0	0	0	0	0	0	0	0	0	0	0	0	0
Tsp42Eg	96.4338	0.5522	1.5	Down	0.211156	2.61512	0.00891959	0.047	128.6	109.9	142.7	105.3	71	80.3	0	0	0	0	0	0	0	0	0	0	0	0	0	0	0	0	0	0	0	0	0	0	0	0	0	0	0	0	0	0	0	0	0	0	0
CG12913	75.5492	0.604293	1.5	Down	0.218879	2.76085	0.00576512	0.034	83.8	95.6	69	55.2	61.8	49.1	0	0	0	0	0	0	0	0	0	0	0	0	0	0	0	0	0	0	0	0	0	0	0	0	0	0	0	0	0	0	0	0	0	0	0
CG7220	2382.44	0.58585	1.5	Down	0.10998	5.32686	9.99237e-08	2.35e-06	3151.4	3045.7	3013.8	1993.3	2005.7	2138.1	0	0	0	0	0	0	0	0	0	0	0	0	0	0	0	0	0	0	0	0	0	0	0	0	0	0	0	0	0	0	0	0	0	0	0
CG8839	264.815	0.547333	1.5	Down	0.193474	2.82898	0.00466965	0.028	386.8	313.7	291.7	201.9	196.9	280.5	0	0	0	0	0	0	0	0	0	0	0	0	0	0	0	0	0	0	0	0	0	0	0	0	0	0	0	0	0	0	0	0	0	0	0
[truncated: 369 more rows]
[truncated: 974 more columns]
