# Supplementary material for: A Drosophila model of Pontocerebellar Hypoplasia reveals a critical role for the RNA exosome in neurons
Source: PLoS Genet. 2020 Jul 9;16(7):e1008901. doi: 10.1371/journal.pgen.1008901 (PMC7373318; doi:10.1371/journal.pgen.1008901)
Supplement: S3 Table — (XLSX) [file pgen.1008901.s008.xlsx]

## Sheet: Galaxy17-(Join_on_data_16_and_d
S3 Table: RNA-Seq data analysis of Rrp40 alleles
##gene_symbol	baseMean	log2FoldChange	FOLD	Direction D87AR/RRP40	lfcSE	stat	pvalue	padj (FDR)	RRP40-WT_1	RRP40_WT_2	RRP40-WT_3	D87A/D87A_1	D87A/D87A_2	D87A/D87A_3	0	0	0	0	0	0	0	0	0	0	0	0	0	0	0	0	0	0	0	0	0	0	0	0	0	0	0	0	0	0	0	0	0	0	0
CG32625	25.9448	-8.1315	280.4	Up	1.20405	-6.75346	1.44363e-11	6.16e-10	0	0	0	57.8	66	56.2	0	0	0	0	0	0	0	0	0	0	0	0	0	0	0	0	0	0	0	0	0	0	0	0	0	0	0	0	0	0	0	0	0	0	0
CG13872	15.2771	-7.66017	202.3	Up	1.77552	-4.31433	1.60088e-05	0.000185	0	0	0	25.1	100.8	3.9	0	0	0	0	0	0	0	0	0	0	0	0	0	0	0	0	0	0	0	0	0	0	0	0	0	0	0	0	0	0	0	0	0	0	0
Prtl99C	44.4631	7.37774	166.3	Down	1.24613	5.92053	3.20907e-09	9.54e-08	71.5	81.3	48.6	1.3	0	0	0	0	0	0	0	0	0	0	0	0	0	0	0	0	0	0	0	0	0	0	0	0	0	0	0	0	0	0	0	0	0	0	0	0	0
CG42592	21.8944	7.37141	165.6	Down	1.24601	5.91599	3.29876e-09	9.79e-08	29.1	35.7	39.2	0	0	0	0	0	0	0	0	0	0	0	0	0	0	0	0	0	0	0	0	0	0	0	0	0	0	0	0	0	0	0	0	0	0	0	0	0	0
lncRNA:CR44570	8.96768	-7.18554	145.6	Up	1.99343	-3.60461	0.00031262	0.00228	0	0	0	21.3	67.2	4.8	0	0	0	0	0	0	0	0	0	0	0	0	0	0	0	0	0	0	0	0	0	0	0	0	0	0	0	0	0	0	0	0	0	0	0
CG44569	20.8736	-7.18078	145.1	Up	1.35271	-5.30845	1.10561e-07	2.29e-06	0	0	1.6	66.6	99.6	15.5	0	0	0	0	0	0	0	0	0	0	0	0	0	0	0	0	0	0	0	0	0	0	0	0	0	0	0	0	0	0	0	0	0	0	0
IM14	199.427	-7.15892	142.9	Up	0.848675	-8.43541	3.30036e-17	2.53e-15	1.1	0	11	298.9	187.2	1017.5	0	0	0	0	0	0	0	0	0	0	0	0	0	0	0	0	0	0	0	0	0	0	0	0	0	0	0	0	0	0	0	0	0	0	0
lncRNA:CR44572	8.82268	-6.95706	124.2	Up	2.0505	-3.39287	0.000691654	0.0044	0	0	0	27.6	49.2	2.9	0	0	0	0	0	0	0	0	0	0	0	0	0	0	0	0	0	0	0	0	0	0	0	0	0	0	0	0	0	0	0	0	0	0	0
CG3397	43.8888	-6.91344	120.5	Up	1.23753	-5.58651	2.31684e-08	5.73e-07	0	0	0	18.8	14.4	42.6	0	0	0	0	0	0	0	0	0	0	0	0	0	0	0	0	0	0	0	0	0	0	0	0	0	0	0	0	0	0	0	0	0	0	0
lncRNA:CR44571	8.17554	-6.87973	117.8	Up	2.04142	-3.37008	0.000751474	0.00472	0	0	0	20.1	51.6	3.9	0	0	0	0	0	0	0	0	0	0	0	0	0	0	0	0	0	0	0	0	0	0	0	0	0	0	0	0	0	0	0	0	0	0	0
lncRNA:CR44736	52.9305	-6.80988	112.2	Up	0.891008	-7.64289	2.12392e-14	1.25e-12	0	0.9	3.1	105.5	168	111.4	0	0	0	0	0	0	0	0	0	0	0	0	0	0	0	0	0	0	0	0	0	0	0	0	0	0	0	0	0	0	0	0	0	0	0
CG44622	6.64379	-6.61601	98.1	Up	2.22523	-2.97317	0.00294737	0.014	0	0	0	17.6	44.4	1	0	0	0	0	0	0	0	0	0	0	0	0	0	0	0	0	0	0	0	0	0	0	0	0	0	0	0	0	0	0	0	0	0	0	0
CG8620	398.673	-6.5198	91.8	Up	0.40271	-16.1898	5.95156e-59	7.29e-56	11.2	4.5	9.4	659.3	947.9	604.7	0	0	0	0	0	0	0	0	0	0	0	0	0	0	0	0	0	0	0	0	0	0	0	0	0	0	0	0	0	0	0	0	0	0	0
Obp56i	11.6184	-6.49475	90.2	Up	1.49132	-4.35504	1.3304e-05	0.000158	0	0.9	0	22.6	86.4	3.9	0	0	0	0	0	0	0	0	0	0	0	0	0	0	0	0	0	0	0	0	0	0	0	0	0	0	0	0	0	0	0	0	0	0	0
CG17237	7.60013	-6.47977	89.2	Up	1.36402	-4.7505	2.02919e-06	2.98e-05	0	0	1.6	21.3	66	24.2	0	0	0	0	0	0	0	0	0	0	0	0	0	0	0	0	0	0	0	0	0	0	0	0	0	0	0	0	0	0	0	0	0	0	0
CG43191	50.2556	-6.41253	85.2	Up	0.663551	-9.66396	4.28973e-22	4.91e-20	5.6	0	3.1	144.4	370.8	175.4	0	0	0	0	0	0	0	0	0	0	0	0	0	0	0	0	0	0	0	0	0	0	0	0	0	0	0	0	0	0	0	0	0	0	0
CG44623	5.48261	-6.37871	83.2	Up	2.36073	-2.70201	0.00689226	0.028	0	0	0	18.8	33.6	1	0	0	0	0	0	0	0	0	0	0	0	0	0	0	0	0	0	0	0	0	0	0	0	0	0	0	0	0	0	0	0	0	0	0	0
lncRNA:CR43421	4.64532	-6.25585	76.4	Up	1.38339	-4.52211	6.12264e-06	7.91e-05	0	0	0	16.3	25.2	7.8	0	0	0	0	0	0	0	0	0	0	0	0	0	0	0	0	0	0	0	0	0	0	0	0	0	0	0	0	0	0	0	0	0	0	0
AttC	105.997	-6.16283	71.6	Up	0.964457	-6.38995	1.65935e-10	6.11e-09	3.4	4.5	7.8	311.5	33.6	753.9	0	0	0	0	0	0	0	0	0	0	0	0	0	0	0	0	0	0	0	0	0	0	0	0	0	0	0	0	0	0	0	0	0	0	0
lncRNA:CR44734	21.3932	-6.04653	66.1	Up	1.13062	-5.34799	8.89374e-08	1.92e-06	0	1.8	0	37.7	75.6	33.9	0	0	0	0	0	0	0	0	0	0	0	0	0	0	0	0	0	0	0	0	0	0	0	0	0	0	0	0	0	0	0	0	0	0	0
DptA	59.8745	-6.04252	65.9	Up	1.00213	-6.02969	1.64279e-09	5.1e-08	2.2	1.8	4.7	170.8	49.2	329.5	0	0	0	0	0	0	0	0	0	0	0	0	0	0	0	0	0	0	0	0	0	0	0	0	0	0	0	0	0	0	0	0	0	0	0
lncRNA:CR44573	9.00949	-6.01382	64.6	Up	2.01417	-2.98576	0.00282871	0.014	0	0.9	0	23.9	54	2.9	0	0	0	0	0	0	0	0	0	0	0	0	0	0	0	0	0	0	0	0	0	0	0	0	0	0	0	0	0	0	0	0	0	0	0
CG10822	4.75634	-5.90437	59.9	Up	1.71459	-3.4436	0.000574024	0.00378	0	0	0	8.8	28.8	1	0	0	0	0	0	0	0	0	0	0	0	0	0	0	0	0	0	0	0	0	0	0	0	0	0	0	0	0	0	0	0	0	0	0	0
lncRNA:CR31386	3.83198	-5.88914	59.3	Up	1.39362	-4.2258	2.38093e-05	0.000259	0	0	0	16.3	19.2	2.9	0	0	0	0	0	0	0	0	0	0	0	0	0	0	0	0	0	0	0	0	0	0	0	0	0	0	0	0	0	0	0	0	0	0	0
lncRNA:CR45426	3.91712	-5.89101	59.3	Up	1.42003	-4.1485	3.34663e-05	0.000343	0	0	0	16.3	19.2	2.9	0	0	0	0	0	0	0	0	0	0	0	0	0	0	0	0	0	0	0	0	0	0	0	0	0	0	0	0	0	0	0	0	0	0	0
lncRNA:CR45240	5.49584	-5.88189	59	Up	1.31467	-4.47404	7.67557e-06	9.67e-05	1.1	0	0	28.9	33.6	11.6	0	0	0	0	0	0	0	0	0	0	0	0	0	0	0	0	0	0	0	0	0	0	0	0	0	0	0	0	0	0	0	0	0	0	0
CG14861	5.44407	-5.8403	57.3	Up	1.59498	-3.66167	0.000250574	0.0019	0	0.9	0	25.1	40.8	5.8	0	0	0	0	0	0	0	0	0	0	0	0	0	0	0	0	0	0	0	0	0	0	0	0	0	0	0	0	0	0	0	0	0	0	0
Hsp70Bbb	10.5711	5.83893	57.2	Down	1.33161	4.38487	1.16057e-05	0.00014	19	101.9	9.4	0	2.4	0	0	0	0	0	0	0	0	0	0	0	0	0	0	0	0	0	0	0	0	0	0	0	0	0	0	0	0	0	0	0	0	0	0	0	0
lncRNA:CR44842	6.32391	-5.83115	56.9	Up	1.28823	-4.52649	5.99714e-06	7.8e-05	0	0	0	8.8	19.2	8.7	0	0	0	0	0	0	0	0	0	0	0	0	0	0	0	0	0	0	0	0	0	0	0	0	0	0	0	0	0	0	0	0	0	0	0
Spn42Db	3.97927	-5.80908	56.1	Up	1.33469	-4.35239	1.34659e-05	0.00016	0	0	0	16.3	13.2	6.8	0	0	0	0	0	0	0	0	0	0	0	0	0	0	0	0	0	0	0	0	0	0	0	0	0	0	0	0	0	0	0	0	0	0	0
CG42691	7.60104	-5.7173	52.6	Up	1.49746	-3.818	0.000134537	0.00114	1.1	0	0	20.1	42	3.9	0	0	0	0	0	0	0	0	0	0	0	0	0	0	0	0	0	0	0	0	0	0	0	0	0	0	0	0	0	0	0	0	0	0	0
CG7173	5.15072	-5.6827	51.4	Up	1.30664	-4.34908	1.36709e-05	0.000162	0	0	0	12.6	10.8	9.7	0	0	0	0	0	0	0	0	0	0	0	0	0	0	0	0	0	0	0	0	0	0	0	0	0	0	0	0	0	0	0	0	0	0	0
lncRNA:CR44957	4.80582	-5.6475	50.1	Up	1.32646	-4.25757	2.06657e-05	0.000231	0	0	0	8.8	16.8	6.8	0	0	0	0	0	0	0	0	0	0	0	0	0	0	0	0	0	0	0	0	0	0	0	0	0	0	0	0	0	0	0	0	0	0	0
lncRNA:CR44731	4.58395	5.63606	49.7	Down	1.31208	4.29551	1.74296e-05	0.000198	25.7	13.4	22	1.3	0	0	0	0	0	0	0	0	0	0	0	0	0	0	0	0	0	0	0	0	0	0	0	0	0	0	0	0	0	0	0	0	0	0	0	0	0
Zip42C.2	2.10259	-5.57109	47.5	Up	1.64787	-3.38078	0.000722795	0.00457	0	0	0	12.6	13.2	4.8	0	0	0	0	0	0	0	0	0	0	0	0	0	0	0	0	0	0	0	0	0	0	0	0	0	0	0	0	0	0	0	0	0	0	0
CG32588	3.91967	-5.53274	46.3	Up	1.51591	-3.64979	0.00026245	0.00198	0	0	0	8.8	19.2	1.9	0	0	0	0	0	0	0	0	0	0	0	0	0	0	0	0	0	0	0	0	0	0	0	0	0	0	0	0	0	0	0	0	0	0	0
lncRNA:CR44735	3.85238	-5.53217	46.3	Up	1.317	-4.20059	2.66215e-05	0.000284	0	0	0	11.3	10.8	7.8	0	0	0	0	0	0	0	0	0	0	0	0	0	0	0	0	0	0	0	0	0	0	0	0	0	0	0	0	0	0	0	0	0	0	0
CG4271	3.93063	-5.50077	45.3	Up	1.40416	-3.91749	8.94747e-05	0.000804	1.1	0	0	15.1	30	11.6	0	0	0	0	0	0	0	0	0	0	0	0	0	0	0	0	0	0	0	0	0	0	0	0	0	0	0	0	0	0	0	0	0	0	0
CG31279	6.80491	-5.45538	43.9	Up	1.26351	-4.31764	1.57708e-05	0.000183	0	0.9	0	18.8	14.4	21.3	0	0	0	0	0	0	0	0	0	0	0	0	0	0	0	0	0	0	0	0	0	0	0	0	0	0	0	0	0	0	0	0	0	0	0
CG30059	2.17634	5.4263	43	Down	1.47414	3.68099	0.00023233	0.00179	10.1	8.9	7.8	0	0	0	0	0	0	0	0	0	0	0	0	0	0	0	0	0	0	0	0	0	0	0	0	0	0	0	0	0	0	0	0	0	0	0	0	0	0
lncRNA:CR45585	3.46769	-5.40069	42.2	Up	1.38905	-3.88804	0.000101059	0.000895	0	0	0	2.5	16.8	7.8	0	0	0	0	0	0	0	0	0	0	0	0	0	0	0	0	0	0	0	0	0	0	0	0	0	0	0	0	0	0	0	0	0	0	0
lncRNA:CR44126	5.87962	-5.3907	42	Up	1.44987	-3.71806	0.000200759	0.00158	0	0	1.6	18.8	30	3.9	0	0	0	0	0	0	0	0	0	0	0	0	0	0	0	0	0	0	0	0	0	0	0	0	0	0	0	0	0	0	0	0	0	0	0
Mtk	46.5761	-5.33324	40.3	Up	1.1282	-4.72723	2.27609e-06	3.3e-05	1.1	5.4	6.3	69.1	16.8	422.5	0	0	0	0	0	0	0	0	0	0	0	0	0	0	0	0	0	0	0	0	0	0	0	0	0	0	0	0	0	0	0	0	0	0	0
Hsp70Bc	77.5542	5.32297	40	Down	0.997442	5.33662	9.46941e-08	2.03e-06	83.8	876.7	34.5	2.5	15.6	6.8	0	0	0	0	0	0	0	0	0	0	0	0	0	0	0	0	0	0	0	0	0	0	0	0	0	0	0	0	0	0	0	0	0	0	0
lncRNA:CR45919	2420.27	-5.28398	39	Up	0.317345	-16.6506	2.99655e-62	4.08e-59	178.9	95.6	145.8	4887.8	6995.5	4447	0	0	0	0	0	0	0	0	0	0	0	0	0	0	0	0	0	0	0	0	0	0	0	0	0	0	0	0	0	0	0	0	0	0	0
lncRNA:CR45427	4.88047	-5.2834	38.9	Up	1.3671	-3.86467	0.000111238	0.000966	0	0.9	0	18.8	26.4	3.9	0	0	0	0	0	0	0	0	0	0	0	0	0	0	0	0	0	0	0	0	0	0	0	0	0	0	0	0	0	0	0	0	0	0	0
lncRNA:CR45005	3.79818	-5.27445	38.7	Up	1.33688	-3.94534	7.96865e-05	0.000724	0	0	0	11.3	4.8	8.7	0	0	0	0	0	0	0	0	0	0	0	0	0	0	0	0	0	0	0	0	0	0	0	0	0	0	0	0	0	0	0	0	0	0	0
lncRNA:CR44494	7.67595	-5.27044	38.6	Up	1.25185	-4.21011	2.55242e-05	0.000274	0	0.9	0	17.6	12	18.4	0	0	0	0	0	0	0	0	0	0	0	0	0	0	0	0	0	0	0	0	0	0	0	0	0	0	0	0	0	0	0	0	0	0	0
lncRNA:TS9	3.63458	-5.26216	38.4	Up	1.52278	-3.45562	0.000549024	0.00365	0	0	0	6.3	15.6	2.9	0	0	0	0	0	0	0	0	0	0	0	0	0	0	0	0	0	0	0	0	0	0	0	0	0	0	0	0	0	0	0	0	0	0	0
lncRNA:CR46247	3.70457	-5.24854	38	Up	1.37611	-3.81404	0.000136714	0.00115	0	0	0	8.8	12	3.9	0	0	0	0	0	0	0	0	0	0	0	0	0	0	0	0	0	0	0	0	0	0	0	0	0	0	0	0	0	0	0	0	0	0	0
Dro	168.543	-5.23709	37.7	Up	0.771752	-6.78598	1.15304e-11	4.99e-10	20.1	12.5	14.1	479.7	198	1084.4	0	0	0	0	0	0	0	0	0	0	0	0	0	0	0	0	0	0	0	0	0	0	0	0	0	0	0	0	0	0	0	0	0	0	0
Cyp6a17	101.969	5.20852	37	Down	0.481921	10.8078	3.16053e-27	5.16e-25	142	145.7	127	5	2.4	3.9	0	0	0	0	0	0	0	0	0	0	0	0	0	0	0	0	0	0	0	0	0	0	0	0	0	0	0	0	0	0	0	0	0	0	0
snoRNA:Me28S-C3420b	4.29478	-5.20887	37	Up	1.29079	-4.03542	5.4505e-05	0.000522	0	0	0	8.8	7.2	7.8	0	0	0	0	0	0	0	0	0	0	0	0	0	0	0	0	0	0	0	0	0	0	0	0	0	0	0	0	0	0	0	0	0	0	0
lncRNA:CR44460	8.57788	-5.19472	36.6	Up	1.35825	-3.82456	0.000131006	0.00111	0	0.9	1.6	28.9	52.8	2.9	0	0	0	0	0	0	0	0	0	0	0	0	0	0	0	0	0	0	0	0	0	0	0	0	0	0	0	0	0	0	0	0	0	0	0
AttD	3.36832	-5.18695	36.4	Up	1.5402	-3.36772	0.000757921	0.00475	0	0	0	8.8	4.8	9.7	0	0	0	0	0	0	0	0	0	0	0	0	0	0	0	0	0	0	0	0	0	0	0	0	0	0	0	0	0	0	0	0	0	0	0
Osi21	2.80474	-5.17722	36.2	Up	1.42458	-3.63421	0.000278834	0.00208	0	0	0	7.5	12	3.9	0	0	0	0	0	0	0	0	0	0	0	0	0	0	0	0	0	0	0	0	0	0	0	0	0	0	0	0	0	0	0	0	0	0	0
CG13801	5.48295	-5.17186	36	Up	1.34772	-3.83748	0.000124305	0.00106	1.1	0.9	0	32.7	40.8	6.8	0	0	0	0	0	0	0	0	0	0	0	0	0	0	0	0	0	0	0	0	0	0	0	0	0	0	0	0	0	0	0	0	0	0	0
lncRNA:CR45297	3.5541	-5.15556	35.6	Up	1.51502	-3.40296	0.000666596	0.00427	0	0	0	1.3	16.8	4.8	0	0	0	0	0	0	0	0	0	0	0	0	0	0	0	0	0	0	0	0	0	0	0	0	0	0	0	0	0	0	0	0	0	0	0
lncRNA:CR44495	3.42408	-5.15064	35.5	Up	1.34522	-3.82886	0.000128741	0.00109	0	0	0	6.3	10.8	5.8	0	0	0	0	0	0	0	0	0	0	0	0	0	0	0	0	0	0	0	0	0	0	0	0	0	0	0	0	0	0	0	0	0	0	0
lncRNA:CR45358	19.3393	-5.12562	34.9	Up	0.779013	-6.57964	4.71603e-11	1.9e-09	2.2	0	3.1	52.7	39.6	66.9	0	0	0	0	0	0	0	0	0	0	0	0	0	0	0	0	0	0	0	0	0	0	0	0	0	0	0	0	0	0	0	0	0	0	0
DptB	29.8533	-5.10699	34.5	Up	0.858809	-5.94659	2.73788e-09	8.3e-08	1.1	4.5	3.1	79.1	15.6	210.3	0	0	0	0	0	0	0	0	0	0	0	0	0	0	0	0	0	0	0	0	0	0	0	0	0	0	0	0	0	0	0	0	0	0	0
CR40801	2.58503	5.09129	34.1	Down	1.45964	3.48805	0.000486566	0.00331	7.8	4.5	9.4	0	0	0	0	0	0	0	0	0	0	0	0	0	0	0	0	0	0	0	0	0	0	0	0	0	0	0	0	0	0	0	0	0	0	0	0	0	0
CG17177	24.9424	-5.09343	34.1	Up	0.747619	-6.81288	9.56655e-12	4.2e-10	2.2	1.8	1.6	42.7	97.2	53.3	0	0	0	0	0	0	0	0	0	0	0	0	0	0	0	0	0	0	0	0	0	0	0	0	0	0	0	0	0	0	0	0	0	0	0
rev7	132.941	-5.0697	33.6	Up	0.373587	-13.5703	6.00541e-42	2.1e-39	11.2	8	11	267.5	319.2	407	0	0	0	0	0	0	0	0	0	0	0	0	0	0	0	0	0	0	0	0	0	0	0	0	0	0	0	0	0	0	0	0	0	0	0
lncRNA:CR45387	43.704	-5.02225	32.5	Up	0.520984	-9.63993	5.42241e-22	6.15e-20	3.4	6.3	0	104.2	128.4	128.9	0	0	0	0	0	0	0	0	0	0	0	0	0	0	0	0	0	0	0	0	0	0	0	0	0	0	0	0	0	0	0	0	0	0	0
lncRNA:CR46214	2.35932	-5.00033	32	Up	1.55124	-3.22344	0.00126661	0.00723	0	0	0	2.5	13.2	4.8	0	0	0	0	0	0	0	0	0	0	0	0	0	0	0	0	0	0	0	0	0	0	0	0	0	0	0	0	0	0	0	0	0	0	0
CG43236	5.66712	-4.96158	31.2	Up	1.33571	-3.71456	0.000203556	0.0016	1.1	0	0	10	6	22.3	0	0	0	0	0	0	0	0	0	0	0	0	0	0	0	0	0	0	0	0	0	0	0	0	0	0	0	0	0	0	0	0	0	0	0
lncRNA:CR45023	2.64095	-4.93884	30.7	Up	1.61762	-3.05315	0.00226456	0.012	0	0	0	6.3	9.6	3.9	0	0	0	0	0	0	0	0	0	0	0	0	0	0	0	0	0	0	0	0	0	0	0	0	0	0	0	0	0	0	0	0	0	0	0
Iyd	43.9161	-4.9208	30.3	Up	0.627477	-7.84219	4.42757e-15	2.71e-13	3.4	1.8	6.3	119.3	138	61.1	0	0	0	0	0	0	0	0	0	0	0	0	0	0	0	0	0	0	0	0	0	0	0	0	0	0	0	0	0	0	0	0	0	0	0
lncRNA:CR44814	9.9667	-4.91291	30.1	Up	1.08053	-4.54676	5.44788e-06	7.19e-05	1.1	0	1.6	20.1	26.4	22.3	0	0	0	0	0	0	0	0	0	0	0	0	0	0	0	0	0	0	0	0	0	0	0	0	0	0	0	0	0	0	0	0	0	0	0
lncRNA:CR45364	5.22004	-4.90485	30	Up	1.32441	-3.70341	0.000212719	0.00166	1.1	0	0	8.8	10.8	17.4	0	0	0	0	0	0	0	0	0	0	0	0	0	0	0	0	0	0	0	0	0	0	0	0	0	0	0	0	0	0	0	0	0	0	0
wa-cup	2.95391	-4.90343	29.9	Up	1.37933	-3.55494	0.000378061	0.00268	0	0	0	3.8	9.6	5.8	0	0	0	0	0	0	0	0	0	0	0	0	0	0	0	0	0	0	0	0	0	0	0	0	0	0	0	0	0	0	0	0	0	0	0
lncRNA:CR44458	118.581	-4.902	29.9	Up	0.376536	-13.0187	9.58036e-39	2.79e-36	3.4	9.8	14.1	216	292.8	274.2	0	0	0	0	0	0	0	0	0	0	0	0	0	0	0	0	0	0	0	0	0	0	0	0	0	0	0	0	0	0	0	0	0	0	0
MtnB	3.20117	4.89435	29.7	Down	1.44893	3.37791	0.000730388	0.00461	3.4	3.6	12.5	0	0	0	0	0	0	0	0	0	0	0	0	0	0	0	0	0	0	0	0	0	0	0	0	0	0	0	0	0	0	0	0	0	0	0	0	0	0
lncRNA:CR44127	3.43679	-4.88599	29.6	Up	1.34	-3.64626	0.000266088	0.002	0	0	0	5	6	7.8	0	0	0	0	0	0	0	0	0	0	0	0	0	0	0	0	0	0	0	0	0	0	0	0	0	0	0	0	0	0	0	0	0	0	0
Ote	80.2891	-4.88511	29.6	Up	0.441878	-11.0553	2.06582e-28	3.67e-26	8.9	4.5	6.3	172.1	170.4	228.7	0	0	0	0	0	0	0	0	0	0	0	0	0	0	0	0	0	0	0	0	0	0	0	0	0	0	0	0	0	0	0	0	0	0	0
lncRNA:CR32553	170.492	-4.87584	29.4	Up	0.492783	-9.89451	4.39751e-23	5.55e-21	8.9	7.1	11	247.4	387.6	143.4	0	0	0	0	0	0	0	0	0	0	0	0	0	0	0	0	0	0	0	0	0	0	0	0	0	0	0	0	0	0	0	0	0	0	0
lncRNA:CR44750	3.14899	-4.85372	28.9	Up	1.65779	-2.92783	0.00341332	0.016	0	0	0	2.5	13.2	2.9	0	0	0	0	0	0	0	0	0	0	0	0	0	0	0	0	0	0	0	0	0	0	0	0	0	0	0	0	0	0	0	0	0	0	0
snRNA:U2:34ABa	48.7807	4.81693	28.2	Down	0.758436	6.35114	2.13726e-10	7.77e-09	45.8	39.3	42.3	0	3.6	1	0	0	0	0	0	0	0	0	0	0	0	0	0	0	0	0	0	0	0	0	0	0	0	0	0	0	0	0	0	0	0	0	0	0	0
lncRNA:CR45191	6.53623	-4.81296	28.1	Up	1.26477	-3.80539	0.000141581	0.00118	0	0	1.6	12.6	12	10.7	0	0	0	0	0	0	0	0	0	0	0	0	0	0	0	0	0	0	0	0	0	0	0	0	0	0	0	0	0	0	0	0	0	0	0
CG18213	359.423	-4.80224	27.9	Up	0.332214	-14.4553	2.32208e-47	1.14e-44	34.7	26.8	32.9	779.9	1066.7	771.4	0	0	0	0	0	0	0	0	0	0	0	0	0	0	0	0	0	0	0	0	0	0	0	0	0	0	0	0	0	0	0	0	0	0	0
lncRNA:CR46206	2.18277	-4.79536	27.8	Up	1.73974	-2.75637	0.00584471	0.025	0	0	0	3.8	13.2	1	0	0	0	0	0	0	0	0	0	0	0	0	0	0	0	0	0	0	0	0	0	0	0	0	0	0	0	0	0	0	0	0	0	0	0
CG43075	2.12585	-4.79054	27.7	Up	1.69526	-2.82585	0.00471552	0.021	0	0	0	2.5	14.4	1	0	0	0	0	0	0	0	0	0	0	0	0	0	0	0	0	0	0	0	0	0	0	0	0	0	0	0	0	0	0	0	0	0	0	0
CG3448	52.6764	-4.76197	27.1	Up	0.502087	-9.48435	2.43892e-21	2.6e-19	2.2	3.6	6.3	84.1	106.8	116.3	0	0	0	0	0	0	0	0	0	0	0	0	0	0	0	0	0	0	0	0	0	0	0	0	0	0	0	0	0	0	0	0	0	0	0
otu	14.7654	-4.75177	26.9	Up	0.749811	-6.3373	2.33833e-10	8.43e-09	2.2	1.8	3.1	81.6	73.2	31	0	0	0	0	0	0	0	0	0	0	0	0	0	0	0	0	0	0	0	0	0	0	0	0	0	0	0	0	0	0	0	0	0	0	0
Desat2	3.9638	-4.74635	26.8	Up	1.3065	-3.63289	0.000280269	0.00209	0	0.9	0	7.5	13.2	12.6	0	0	0	0	0	0	0	0	0	0	0	0	0	0	0	0	0	0	0	0	0	0	0	0	0	0	0	0	0	0	0	0	0	0	0
RpL10Aa	3.03556	-4.71213	26.2	Up	1.41615	-3.32742	0.000876527	0.00533	0	0	1.6	12.6	15.6	4.8	0	0	0	0	0	0	0	0	0	0	0	0	0	0	0	0	0	0	0	0	0	0	0	0	0	0	0	0	0	0	0	0	0	0	0
lncRNA:CR40053	3.86393	-4.69535	25.9	Up	1.45272	-3.23211	0.0012288	0.00704	0	0.9	0	6.3	20.4	5.8	0	0	0	0	0	0	0	0	0	0	0	0	0	0	0	0	0	0	0	0	0	0	0	0	0	0	0	0	0	0	0	0	0	0	0
CG13474	1.97521	-4.6846	25.7	Up	1.51692	-3.08824	0.00201349	0.011	0	0	0	8.8	6	1.9	0	0	0	0	0	0	0	0	0	0	0	0	0	0	0	0	0	0	0	0	0	0	0	0	0	0	0	0	0	0	0	0	0	0	0
CG31681	2.12989	-4.62466	24.7	Up	1.64528	-2.81086	0.00494088	0.022	1.1	0	0	6.3	16.8	7.8	0	0	0	0	0	0	0	0	0	0	0	0	0	0	0	0	0	0	0	0	0	0	0	0	0	0	0	0	0	0	0	0	0	0	0
CG14191	5.11982	-4.60898	24.4	Up	1.22145	-3.77337	0.000161055	0.00131	1.1	0.9	0	7.5	14.4	32	0	0	0	0	0	0	0	0	0	0	0	0	0	0	0	0	0	0	0	0	0	0	0	0	0	0	0	0	0	0	0	0	0	0	0
CG15572	1.9755	-4.60429	24.3	Up	1.57247	-2.92806	0.00341084	0.016	0	0	0	2.5	7.2	5.8	0	0	0	0	0	0	0	0	0	0	0	0	0	0	0	0	0	0	0	0	0	0	0	0	0	0	0	0	0	0	0	0	0	0	0
CG34181	3.36626	-4.57805	23.9	Up	1.34605	-3.4011	0.000671158	0.00429	0	0	1.6	10	13.2	6.8	0	0	0	0	0	0	0	0	0	0	0	0	0	0	0	0	0	0	0	0	0	0	0	0	0	0	0	0	0	0	0	0	0	0	0
Zip42C.1	2.06504	-4.57293	23.8	Up	1.74714	-2.61738	0.00886071	0.034	1.1	0	0	17.6	8.4	3.9	0	0	0	0	0	0	0	0	0	0	0	0	0	0	0	0	0	0	0	0	0	0	0	0	0	0	0	0	0	0	0	0	0	0	0
CG5662	2.14109	-4.54138	23.3	Up	1.51955	-2.98864	0.00280221	0.014	0	0	0	2.5	9.6	2.9	0	0	0	0	0	0	0	0	0	0	0	0	0	0	0	0	0	0	0	0	0	0	0	0	0	0	0	0	0	0	0	0	0	0	0
Alp9	1.88688	-4.52781	23.1	Up	1.46589	-3.08877	0.00200985	0.01	0	0	0	3.8	7.2	3.9	0	0	0	0	0	0	0	0	0	0	0	0	0	0	0	0	0	0	0	0	0	0	0	0	0	0	0	0	0	0	0	0	0	0	0
CR43276	13.2901	-4.53291	23.1	Up	0.818424	-5.53859	3.04923e-08	7.3e-07	1.1	2.7	0	20.1	40.8	41.7	0	0	0	0	0	0	0	0	0	0	0	0	0	0	0	0	0	0	0	0	0	0	0	0	0	0	0	0	0	0	0	0	0	0	0
Hsp27	129.232	4.47036	22.2	Down	0.825412	5.41592	6.1e-08	1.38e-06	213.5	1157.3	53.3	26.4	21.6	16.5	0	0	0	0	0	0	0	0	0	0	0	0	0	0	0	0	0	0	0	0	0	0	0	0	0	0	0	0	0	0	0	0	0	0	0
CG34283	35.4522	-4.47481	22.2	Up	0.702723	-6.36781	1.91752e-10	7e-09	1.1	5.4	3.1	59	133.2	30	0	0	0	0	0	0	0	0	0	0	0	0	0	0	0	0	0	0	0	0	0	0	0	0	0	0	0	0	0	0	0	0	0	0	0
lncRNA:CR43754	5.37991	-4.47553	22.2	Up	1.03876	-4.30851	1.64355e-05	0.000189	2.2	0.9	0	15.1	38.4	21.3	0	0	0	0	0	0	0	0	0	0	0	0	0	0	0	0	0	0	0	0	0	0	0	0	0	0	0	0	0	0	0	0	0	0	0
CG14605	9.02296	4.46828	22.1	Down	0.777219	5.74906	9e-09	2.43e-07	41.4	32.2	53.3	2.5	2.4	1	0	0	0	0	0	0	0	0	0	0	0	0	0	0	0	0	0	0	0	0	0	0	0	0	0	0	0	0	0	0	0	0	0	0	0
Muc4B	3.11617	-4.45711	22	Up	1.62323	-2.74582	0.00603595	0.025	0	0	0	1.3	12	1	0	0	0	0	0	0	0	0	0	0	0	0	0	0	0	0	0	0	0	0	0	0	0	0	0	0	0	0	0	0	0	0	0	0	0
lncRNA:CR44944	3.9734	-4.44667	21.8	Up	1.33916	-3.3205	0.000898562	0.00543	0	1.8	0	17.6	24	5.8	0	0	0	0	0	0	0	0	0	0	0	0	0	0	0	0	0	0	0	0	0	0	0	0	0	0	0	0	0	0	0	0	0	0	0
Ir92a	2.90304	-4.43214	21.6	Up	1.52989	-2.89703	0.00376709	0.017	0	0	1.6	5	19.2	2.9	0	0	0	0	0	0	0	0	0	0	0	0	0	0	0	0	0	0	0	0	0	0	0	0	0	0	0	0	0	0	0	0	0	0	0
CG33766	2.24133	-4.42304	21.5	Up	1.57438	-2.80939	0.00496353	0.022	0	0	0	2.5	8.4	2.9	0	0	0	0	0	0	0	0	0	0	0	0	0	0	0	0	0	0	0	0	0	0	0	0	0	0	0	0	0	0	0	0	0	0	0
CecA2	5.75107	-4.40283	21.2	Up	1.32707	-3.31771	0.000907602	0.00545	0	0.9	1.6	21.3	4.8	22.3	0	0	0	0	0	0	0	0	0	0	0	0	0	0	0	0	0	0	0	0	0	0	0	0	0	0	0	0	0	0	0	0	0	0	0
CG31459	9.9247	-4.39879	21.1	Up	1.36779	-3.21599	0.00129997	0.00738	0	0.9	0	6.3	14.4	5.8	0	0	0	0	0	0	0	0	0	0	0	0	0	0	0	0	0	0	0	0	0	0	0	0	0	0	0	0	0	0	0	0	0	0	0
scaRNA:MeU5-U42	8.03022	-4.38405	20.9	Up	1.15067	-3.81001	0.000138963	0.00117	0	0.9	1.6	8.8	10.8	27.1	0	0	0	0	0	0	0	0	0	0	0	0	0	0	0	0	0	0	0	0	0	0	0	0	0	0	0	0	0	0	0	0	0	0	0
Cpr72Eb	5.40923	-4.37699	20.8	Up	1.24276	-3.52199	0.000428314	0.00297	0	0.9	1.6	12.6	14.4	20.4	0	0	0	0	0	0	0	0	0	0	0	0	0	0	0	0	0	0	0	0	0	0	0	0	0	0	0	0	0	0	0	0	0	0	0
CG15784	2632.03	-4.37158	20.7	Up	0.187968	-23.257	1.2091e-119	7.41e-116	194.5	161.8	188.2	3526.5	4130.1	3583.5	0	0	0	0	0	0	0	0	0	0	0	0	0	0	0	0	0	0	0	0	0	0	0	0	0	0	0	0	0	0	0	0	0	0	0
CG13083	3.8096	-4.36599	20.6	Up	1.32547	-3.29393	0.000987984	0.00585	0	0.9	0	7.5	8.4	9.7	0	0	0	0	0	0	0	0	0	0	0	0	0	0	0	0	0	0	0	0	0	0	0	0	0	0	0	0	0	0	0	0	0	0	0
lncRNA:CR14310	2.36579	-4.31112	19.9	Up	1.42773	-3.01957	0.00253133	0.013	0	0	0	5	6	1.9	0	0	0	0	0	0	0	0	0	0	0	0	0	0	0	0	0	0	0	0	0	0	0	0	0	0	0	0	0	0	0	0	0	0	0
Hsp68	619.88	4.31054	19.8	Down	0.832456	5.17809	2.24164e-07	4.28e-06	706.5	5957.3	271.3	115.5	123.6	110.5	0	0	0	0	0	0	0	0	0	0	0	0	0	0	0	0	0	0	0	0	0	0	0	0	0	0	0	0	0	0	0	0	0	0	0
snoRNA:Irbp-a	27.5549	-4.30071	19.7	Up	0.651209	-6.60419	3.997e-11	1.63e-09	2.2	3.6	3.1	38.9	63.6	74.6	0	0	0	0	0	0	0	0	0	0	0	0	0	0	0	0	0	0	0	0	0	0	0	0	0	0	0	0	0	0	0	0	0	0	0
lncRNA:CR46015	1.78875	-4.29609	19.6	Up	1.53044	-2.80709	0.00499917	0.022	0	0	0	3.8	6	2.9	0	0	0	0	0	0	0	0	0	0	0	0	0	0	0	0	0	0	0	0	0	0	0	0	0	0	0	0	0	0	0	0	0	0	0
Hsp70Ba	111.721	4.27995	19.4	Down	0.811833	5.27196	1.35e-07	2.73e-06	216.9	1078.7	90.9	28.9	31.2	11.6	0	0	0	0	0	0	0	0	0	0	0	0	0	0	0	0	0	0	0	0	0	0	0	0	0	0	0	0	0	0	0	0	0	0	0
CG6071	49.7956	-4.27502	19.4	Up	0.489591	-8.73181	2.50619e-18	2.23e-16	8.9	8.9	0	95.4	190.8	95	0	0	0	0	0	0	0	0	0	0	0	0	0	0	0	0	0	0	0	0	0	0	0	0	0	0	0	0	0	0	0	0	0	0	0
snoRNA:Me28S-A774b	3.77778	-4.27995	19.4	Up	1.35123	-3.16744	0.00153787	0.00848	1.1	0	0	7.5	4.8	11.6	0	0	0	0	0	0	0	0	0	0	0	0	0	0	0	0	0	0	0	0	0	0	0	0	0	0	0	0	0	0	0	0	0	0	0
CG5078	53.4802	-4.27067	19.3	Up	0.371004	-11.5111	1.15963e-30	2.22e-28	16.8	8.9	7.8	238.6	249.6	167.6	0	0	0	0	0	0	0	0	0	0	0	0	0	0	0	0	0	0	0	0	0	0	0	0	0	0	0	0	0	0	0	0	0	0	0
lncRNA:CR45582	40.1245	-4.27227	19.3	Up	0.434084	-9.84203	7.42008e-23	9e-21	6.7	4.5	6.3	103	91.2	133.7	0	0	0	0	0	0	0	0	0	0	0	0	0	0	0	0	0	0	0	0	0	0	0	0	0	0	0	0	0	0	0	0	0	0	0
Hsp70Bb	528.604	4.26431	19.2	Down	0.718502	5.935	2.93851e-09	8.85e-08	869.7	4705.3	399.9	138.1	109.2	64	0	0	0	0	0	0	0	0	0	0	0	0	0	0	0	0	0	0	0	0	0	0	0	0	0	0	0	0	0	0	0	0	0	0	0
CG44438	5.63376	-4.26226	19.2	Up	1.18564	-3.59491	0.000324501	0.00236	2.2	0	0	13.8	20.4	9.7	0	0	0	0	0	0	0	0	0	0	0	0	0	0	0	0	0	0	0	0	0	0	0	0	0	0	0	0	0	0	0	0	0	0	0
CG15597	1.86023	4.24751	19	Down	1.64626	2.5801	0.00987717	0.037	5.6	1.8	4.7	0	0	0	0	0	0	0	0	0	0	0	0	0	0	0	0	0	0	0	0	0	0	0	0	0	0	0	0	0	0	0	0	0	0	0	0	0	0
CG4459	4.03384	4.25106	19	Down	1.32823	3.20054	0.00137171	0.00772	6.7	9.8	6.3	0	1.2	0	0	0	0	0	0	0	0	0	0	0	0	0	0	0	0	0	0	0	0	0	0	0	0	0	0	0	0	0	0	0	0	0	0	0	0
lncRNA:CR44506	172.483	-4.24474	19	Up	0.285751	-14.8547	6.48861e-50	3.46e-47	17.9	23.2	25.1	409.4	385.2	451.6	0	0	0	0	0	0	0	0	0	0	0	0	0	0	0	0	0	0	0	0	0	0	0	0	0	0	0	0	0	0	0	0	0	0	0
lncRNA:CR44023	184.944	-4.24192	18.9	Up	0.290861	-14.584	3.55105e-48	1.81e-45	26.8	26.8	20.4	415.7	490.8	513.6	0	0	0	0	0	0	0	0	0	0	0	0	0	0	0	0	0	0	0	0	0	0	0	0	0	0	0	0	0	0	0	0	0	0	0
lncRNA:CR44828	11.0104	-4.23923	18.9	Up	0.813723	-5.20967	1.89177e-07	3.69e-06	2.2	1.8	0	30.1	27.6	27.1	0	0	0	0	0	0	0	0	0	0	0	0	0	0	0	0	0	0	0	0	0	0	0	0	0	0	0	0	0	0	0	0	0	0	0
CG6652	17.6043	-4.23615	18.8	Up	0.671445	-6.30901	2.80828e-10	1e-08	2.2	2.7	7.8	94.2	100.8	28.1	0	0	0	0	0	0	0	0	0	0	0	0	0	0	0	0	0	0	0	0	0	0	0	0	0	0	0	0	0	0	0	0	0	0	0
Cpr92A	4.84117	4.22515	18.7	Down	1.31809	3.20551	0.00134823	0.00761	5.6	8	9.4	0	0	1	0	0	0	0	0	0	0	0	0	0	0	0	0	0	0	0	0	0	0	0	0	0	0	0	0	0	0	0	0	0	0	0	0	0	0
lncRNA:CR45200	23.5449	-4.22168	18.7	Up	0.726883	-5.80793	6.32495e-09	1.76e-07	0	5.4	1.6	44	62.4	36.8	0	0	0	0	0	0	0	0	0	0	0	0	0	0	0	0	0	0	0	0	0	0	0	0	0	0	0	0	0	0	0	0	0	0	0
Hsp26	371.619	4.20251	18.4	Down	0.842319	4.98921	6.06255e-07	1.03e-05	545.5	3305.8	136.4	82.9	81.6	52.3	0	0	0	0	0	0	0	0	0	0	0	0	0	0	0	0	0	0	0	0	0	0	0	0	0	0	0	0	0	0	0	0	0	0	0
CG43062	2.74329	4.17215	18	Down	1.42479	2.92827	0.00340857	0.016	5.6	12.5	3.1	1.3	0	0	0	0	0	0	0	0	0	0	0	0	0	0	0	0	0	0	0	0	0	0	0	0	0	0	0	0	0	0	0	0	0	0	0	0	0
Arc2	90.7592	-4.17291	18	Up	0.393757	-10.5977	3.05471e-26	4.8e-24	8.9	7.1	11	109.3	158.4	204.5	0	0	0	0	0	0	0	0	0	0	0	0	0	0	0	0	0	0	0	0	0	0	0	0	0	0	0	0	0	0	0	0	0	0	0
asRNA:CR44031	38.2635	-4.16857	18	Up	0.4895	-8.51597	1.65201e-17	1.29e-15	7.8	2.7	4.7	71.6	93.6	100.8	0	0	0	0	0	0	0	0	0	0	0	0	0	0	0	0	0	0	0	0	0	0	0	0	0	0	0	0	0	0	0	0	0	0	0
lncRNA:CR44125	9.28866	-4.17226	18	Up	1.0206	-4.08804	4.35033e-05	0.000428	1.1	1.8	1.6	33.9	42	5.8	0	0	0	0	0	0	0	0	0	0	0	0	0	0	0	0	0	0	0	0	0	0	0	0	0	0	0	0	0	0	0	0	0	0	0
lncRNA:CR43857	338.981	-4.15634	17.8	Up	0.260904	-15.9306	3.8875e-57	4.33e-54	48.1	59	22	614.1	827.9	938	0	0	0	0	0	0	0	0	0	0	0	0	0	0	0	0	0	0	0	0	0	0	0	0	0	0	0	0	0	0	0	0	0	0	0
lncRNA:CR45381	6.60161	-4.15279	17.8	Up	0.927115	-4.47927	7.49e-06	9.45e-05	1.1	0	3.1	18.8	20.4	22.3	0	0	0	0	0	0	0	0	0	0	0	0	0	0	0	0	0	0	0	0	0	0	0	0	0	0	0	0	0	0	0	0	0	0	0
nvd	10.9058	-4.14876	17.7	Up	0.925786	-4.48134	7.41753e-06	9.39e-05	1.1	0.9	1.6	16.3	30	14.5	0	0	0	0	0	0	0	0	0	0	0	0	0	0	0	0	0	0	0	0	0	0	0	0	0	0	0	0	0	0	0	0	0	0	0
CG43750	4.63951	-4.1255	17.5	Up	1.14337	-3.60819	0.000308337	0.00226	1.1	0.9	0	12.6	12	14.5	0	0	0	0	0	0	0	0	0	0	0	0	0	0	0	0	0	0	0	0	0	0	0	0	0	0	0	0	0	0	0	0	0	0	0
CG15650	3.2825	-4.10067	17.2	Up	1.32587	-3.09282	0.00198268	0.01	0	0.9	0	5	9.6	6.8	0	0	0	0	0	0	0	0	0	0	0	0	0	0	0	0	0	0	0	0	0	0	0	0	0	0	0	0	0	0	0	0	0	0	0
CG43702	6.28878	-4.10284	17.2	Up	1.20004	-3.41891	0.000628718	0.00406	1.1	0.9	0	5	22.8	10.7	0	0	0	0	0	0	0	0	0	0	0	0	0	0	0	0	0	0	0	0	0	0	0	0	0	0	0	0	0	0	0	0	0	0	0
CG17917	13.6148	-4.09085	17	Up	0.82402	-4.9645	6.8878e-07	1.16e-05	1.1	3.6	0	32.7	39.6	21.3	0	0	0	0	0	0	0	0	0	0	0	0	0	0	0	0	0	0	0	0	0	0	0	0	0	0	0	0	0	0	0	0	0	0	0
CG13042	3.89042	4.07775	16.9	Down	1.52789	2.66888	0.00761043	0.03	2.2	0	9.4	0	0	0	0	0	0	0	0	0	0	0	0	0	0	0	0	0	0	0	0	0	0	0	0	0	0	0	0	0	0	0	0	0	0	0	0	0	0
HHEX	2.49446	4.07363	16.8	Down	1.43171	2.84529	0.00443704	0.02	2.2	14.3	3.1	0	1.2	0	0	0	0	0	0	0	0	0	0	0	0	0	0	0	0	0	0	0	0	0	0	0	0	0	0	0	0	0	0	0	0	0	0	0	0
lncRNA:CR45911	180.091	-4.06222	16.7	Up	0.3336	-12.1769	4.12585e-34	9.03e-32	31.3	20.6	23.5	370.5	544.8	341.1	0	0	0	0	0	0	0	0	0	0	0	0	0	0	0	0	0	0	0	0	0	0	0	0	0	0	0	0	0	0	0	0	0	0	0
CG7294	4.41808	-4.04531	16.5	Up	1.14889	-3.52105	0.000429846	0.00298	0	0.9	1.6	10	18	9.7	0	0	0	0	0	0	0	0	0	0	0	0	0	0	0	0	0	0	0	0	0	0	0	0	0	0	0	0	0	0	0	0	0	0	0
Oseg2	84.5872	-4.04724	16.5	Up	0.391041	-10.3499	4.18921e-25	5.97e-23	13.4	12.5	7.8	162	277.2	134.7	0	0	0	0	0	0	0	0	0	0	0	0	0	0	0	0	0	0	0	0	0	0	0	0	0	0	0	0	0	0	0	0	0	0	0
knon	9.637	-4.04023	16.5	Up	0.962373	-4.19819	2.69056e-05	0.000286	0	1.8	1.6	21.3	18	16.5	0	0	0	0	0	0	0	0	0	0	0	0	0	0	0	0	0	0	0	0	0	0	0	0	0	0	0	0	0	0	0	0	0	0	0
St4	9.06988	-4.0246	16.3	Up	0.836737	-4.80987	1.51026e-06	2.3e-05	1.1	2.7	0	22.6	27.6	22.3	0	0	0	0	0	0	0	0	0	0	0	0	0	0	0	0	0	0	0	0	0	0	0	0	0	0	0	0	0	0	0	0	0	0	0
CG31380	2.41665	4.01663	16.2	Down	1.41741	2.83378	0.00460008	0.02	10.1	3.6	6.3	1.3	0	0	0	0	0	0	0	0	0	0	0	0	0	0	0	0	0	0	0	0	0	0	0	0	0	0	0	0	0	0	0	0	0	0	0	0	0
lncRNA:CR45618	2.9259	-4.01381	16.2	Up	1.35238	-2.96797	0.00299778	0.015	0	0	1.6	7.5	4.8	7.8	0	0	0	0	0	0	0	0	0	0	0	0	0	0	0	0	0	0	0	0	0	0	0	0	0	0	0	0	0	0	0	0	0	0	0
Arc1	19082.5	-4.01	16.1	Up	0.186279	-21.5269	8.7176e-103	3.56e-99	2165.4	1664.9	1935	25342.1	36808.4	30715	0	0	0	0	0	0	0	0	0	0	0	0	0	0	0	0	0	0	0	0	0	0	0	0	0	0	0	0	0	0	0	0	0	0	0
lncRNA:CR44589	36.8849	-4.00528	16.1	Up	0.488541	-8.19845	2.43511e-16	1.67e-14	6.7	2.7	6.3	69.1	73.2	95.9	0	0	0	0	0	0	0	0	0	0	0	0	0	0	0	0	0	0	0	0	0	0	0	0	0	0	0	0	0	0	0	0	0	0	0
feo	30.4643	-3.98973	15.9	Up	0.487667	-8.18125	2.80904e-16	1.91e-14	6.7	1.8	6.3	85.4	63.6	69.8	0	0	0	0	0	0	0	0	0	0	0	0	0	0	0	0	0	0	0	0	0	0	0	0	0	0	0	0	0	0	0	0	0	0	0
CG14327	2.93395	-3.98839	15.9	Up	1.3904	-2.86852	0.00412392	0.019	0	0.9	0	6.3	3.6	9.7	0	0	0	0	0	0	0	0	0	0	0	0	0	0	0	0	0	0	0	0	0	0	0	0	0	0	0	0	0	0	0	0	0	0	0
mus205	345.385	-3.98457	15.8	Up	0.310677	-12.8254	1.18133e-37	3.08e-35	58.1	38.4	54.9	619.1	1175.9	584.3	0	0	0	0	0	0	0	0	0	0	0	0	0	0	0	0	0	0	0	0	0	0	0	0	0	0	0	0	0	0	0	0	0	0	0
AttB	58.9338	-3.9846	15.8	Up	0.573866	-6.94343	3.82683e-12	1.78e-10	8.9	12.5	14.1	187.1	62.4	309.1	0	0	0	0	0	0	0	0	0	0	0	0	0	0	0	0	0	0	0	0	0	0	0	0	0	0	0	0	0	0	0	0	0	0	0
CG31219	1.8769	-3.98256	15.8	Up	1.53251	-2.59872	0.00935727	0.036	0	0.9	0	3.8	13.2	2.9	0	0	0	0	0	0	0	0	0	0	0	0	0	0	0	0	0	0	0	0	0	0	0	0	0	0	0	0	0	0	0	0	0	0	0
CG31897	168.41	-3.97831	15.8	Up	0.372532	-10.6791	1.27486e-26	2.06e-24	30.2	21.4	25.1	321.5	596.4	287.8	0	0	0	0	0	0	0	0	0	0	0	0	0	0	0	0	0	0	0	0	0	0	0	0	0	0	0	0	0	0	0	0	0	0	0
scaRNA:MeU2-48	14.6547	-3.97382	15.7	Up	0.745135	-5.33301	9.65954e-08	2.06e-06	2.2	2.7	0	25.1	25.2	36.8	0	0	0	0	0	0	0	0	0	0	0	0	0	0	0	0	0	0	0	0	0	0	0	0	0	0	0	0	0	0	0	0	0	0	0
CG9875	2.36698	-3.95331	15.5	Up	1.47841	-2.67403	0.00749446	0.03	0	0	0	2.5	2.4	4.8	0	0	0	0	0	0	0	0	0	0	0	0	0	0	0	0	0	0	0	0	0	0	0	0	0	0	0	0	0	0	0	0	0	0	0
lncRNA:CR44357	1.7826	-3.94982	15.5	Up	1.47204	-2.68323	0.00729148	0.029	0	0	0	1.3	3.6	4.8	0	0	0	0	0	0	0	0	0	0	0	0	0	0	0	0	0	0	0	0	0	0	0	0	0	0	0	0	0	0	0	0	0	0	0
lncRNA:CR46141	2.81764	-3.95188	15.5	Up	1.39763	-2.82755	0.00469051	0.021	1.1	0	0	8.8	4.8	5.8	0	0	0	0	0	0	0	0	0	0	0	0	0	0	0	0	0	0	0	0	0	0	0	0	0	0	0	0	0	0	0	0	0	0	0
CG31949	1.81222	-3.94402	15.4	Up	1.55676	-2.53347	0.0112938	0.042	0	0.9	0	2.5	4.8	11.6	0	0	0	0	0	0	0	0	0	0	0	0	0	0	0	0	0	0	0	0	0	0	0	0	0	0	0	0	0	0	0	0	0	0	0
RPA3	84.3017	-3.92177	15.2	Up	0.387069	-10.132	3.98548e-24	5.37e-22	8.9	9.8	15.7	135.6	142.8	224.8	0	0	0	0	0	0	0	0	0	0	0	0	0	0	0	0	0	0	0	0	0	0	0	0	0	0	0	0	0	0	0	0	0	0	0
lncRNA:CR45284	2.99034	-3.92321	15.2	Up	1.35569	-2.89387	0.00380523	0.018	1.1	0	0	5	6	7.8	0	0	0	0	0	0	0	0	0	0	0	0	0	0	0	0	0	0	0	0	0	0	0	0	0	0	0	0	0	0	0	0	0	0	0
CG12224	34.4379	-3.91559	15.1	Up	0.916682	-4.27148	1.94179e-05	0.000218	1.1	0.9	1.6	15.1	15.6	20.4	0	0	0	0	0	0	0	0	0	0	0	0	0	0	0	0	0	0	0	0	0	0	0	0	0	0	0	0	0	0	0	0	0	0	0
CG32650	5.53957	-3.91864	15.1	Up	0.964384	-4.06336	4.83705e-05	0.00047	0	2.7	0	20.1	16.8	13.6	0	0	0	0	0	0	0	0	0	0	0	0	0	0	0	0	0	0	0	0	0	0	0	0	0	0	0	0	0	0	0	0	0	0	0
Ugt302K1	16.6527	-3.88947	14.8	Up	0.65903	-5.90181	3.59528e-09	1.06e-07	1.1	3.6	1.6	36.4	36	28.1	0	0	0	0	0	0	0	0	0	0	0	0	0	0	0	0	0	0	0	0	0	0	0	0	0	0	0	0	0	0	0	0	0	0	0
CG31174	2.45436	-3.88295	14.8	Up	1.40956	-2.75472	0.00587421	0.025	1.1	0	0	7.5	7.2	3.9	0	0	0	0	0	0	0	0	0	0	0	0	0	0	0	0	0	0	0	0	0	0	0	0	0	0	0	0	0	0	0	0	0	0	0
CG18577	3.36511	-3.8814	14.7	Up	1.21768	-3.18753	0.00143493	0.00799	1.1	0.9	0	7.5	9.6	15.5	0	0	0	0	0	0	0	0	0	0	0	0	0	0	0	0	0	0	0	0	0	0	0	0	0	0	0	0	0	0	0	0	0	0	0
lncRNA:CR45388	85.4836	-3.8673	14.6	Up	0.370133	-10.4484	1.49004e-25	2.2e-23	21.2	10.7	15.7	199.7	268.8	218	0	0	0	0	0	0	0	0	0	0	0	0	0	0	0	0	0	0	0	0	0	0	0	0	0	0	0	0	0	0	0	0	0	0	0
CG12723	9.03346	-3.84366	14.4	Up	0.83835	-4.58479	4.54439e-06	6.09e-05	1.1	3.6	1.6	16.3	51.6	27.1	0	0	0	0	0	0	0	0	0	0	0	0	0	0	0	0	0	0	0	0	0	0	0	0	0	0	0	0	0	0	0	0	0	0	0
CG31664	12.116	-3.84792	14.4	Up	0.782845	-4.91531	8.86427e-07	1.44e-05	1.1	0.9	6.3	21.3	22.8	58.1	0	0	0	0	0	0	0	0	0	0	0	0	0	0	0	0	0	0	0	0	0	0	0	0	0	0	0	0	0	0	0	0	0	0	0
CG14695	36.8876	-3.82895	14.2	Up	0.485882	-7.88041	3.26302e-15	2.03e-13	5.6	6.3	4.7	51.5	93.6	94	0	0	0	0	0	0	0	0	0	0	0	0	0	0	0	0	0	0	0	0	0	0	0	0	0	0	0	0	0	0	0	0	0	0	0
Cp7Fb	3.89213	-3.79755	13.9	Up	1.36606	-2.77994	0.00543697	0.023	0	0.9	0	8.8	6	2.9	0	0	0	0	0	0	0	0	0	0	0	0	0	0	0	0	0	0	0	0	0	0	0	0	0	0	0	0	0	0	0	0	0	0	0
ppk19	2.87104	-3.77251	13.7	Up	1.20326	-3.13523	0.00171719	0.00928	1.1	0.9	0	7.5	14.4	8.7	0	0	0	0	0	0	0	0	0	0	0	0	0	0	0	0	0	0	0	0	0	0	0	0	0	0	0	0	0	0	0	0	0	0	0
lncRNA:CR43651	1364.87	-3.78057	13.7	Up	0.138657	-27.2656	1.0847e-163	1.33e-159	214.6	187.7	203.8	2585.8	2816.2	2909.1	0	0	0	0	0	0	0	0	0	0	0	0	0	0	0	0	0	0	0	0	0	0	0	0	0	0	0	0	0	0	0	0	0	0	0
CG13376	2.54151	3.75284	13.5	Down	1.36486	2.74961	0.00596655	0.025	5.6	3.6	7.8	0	0	1	0	0	0	0	0	0	0	0	0	0	0	0	0	0	0	0	0	0	0	0	0	0	0	0	0	0	0	0	0	0	0	0	0	0	0
CG14907	146.743	-3.74268	13.4	Up	0.267058	-14.0145	1.27134e-44	5.56e-42	31.3	16.1	22	252.4	346.8	316.9	0	0	0	0	0	0	0	0	0	0	0	0	0	0	0	0	0	0	0	0	0	0	0	0	0	0	0	0	0	0	0	0	0	0	0
mus201	404.674	-3.72183	13.2	Up	0.278753	-13.3517	1.15774e-40	3.83e-38	78.3	63.5	62.7	752.3	1262.3	687.1	0	0	0	0	0	0	0	0	0	0	0	0	0	0	0	0	0	0	0	0	0	0	0	0	0	0	0	0	0	0	0	0	0	0	0
lncRNA:CR44530	9.60261	3.71215	13.1	Down	1.37189	2.70587	0.00681251	0.028	1.1	1.8	6.3	0	0	0	0	0	0	0	0	0	0	0	0	0	0	0	0	0	0	0	0	0	0	0	0	0	0	0	0	0	0	0	0	0	0	0	0	0	0
Nepl3	53.1027	-3.71513	13.1	Up	0.390288	-9.51894	1.74947e-21	1.91e-19	8.9	8.9	7.8	103	110.4	126.9	0	0	0	0	0	0	0	0	0	0	0	0	0	0	0	0	0	0	0	0	0	0	0	0	0	0	0	0	0	0	0	0	0	0	0
Ku80	137.85	-3.7066	13.1	Up	0.265413	-13.9654	2.53505e-44	1.04e-41	22.4	15.2	32.9	226.1	308.4	339.2	0	0	0	0	0	0	0	0	0	0	0	0	0	0	0	0	0	0	0	0	0	0	0	0	0	0	0	0	0	0	0	0	0	0	0
CG15579	4.68535	-3.69919	13	Up	1.21745	-3.03848	0.00237777	0.012	0	0.9	1.6	3.8	19.2	6.8	0	0	0	0	0	0	0	0	0	0	0	0	0	0	0	0	0	0	0	0	0	0	0	0	0	0	0	0	0	0	0	0	0	0	0
CG43366	138.288	-3.70487	13	Up	0.551071	-6.72304	1.7797e-11	7.47e-10	33.5	30.4	22	275	740.3	111.4	0	0	0	0	0	0	0	0	0	0	0	0	0	0	0	0	0	0	0	0	0	0	0	0	0	0	0	0	0	0	0	0	0	0	0
lncRNA:CR43928	5.90616	-3.6977	13	Up	0.982853	-3.76221	0.000168416	0.00136	1.1	0.9	1.6	8.8	16.8	18.4	0	0	0	0	0	0	0	0	0	0	0	0	0	0	0	0	0	0	0	0	0	0	0	0	0	0	0	0	0	0	0	0	0	0	0
lncRNA:CR45517	438.697	-3.70147	13	Up	0.178376	-20.751	1.2019e-95	3.68e-92	57	57.2	56.5	654.3	855.5	712.3	0	0	0	0	0	0	0	0	0	0	0	0	0	0	0	0	0	0	0	0	0	0	0	0	0	0	0	0	0	0	0	0	0	0	0
CG17764	2.48486	-3.68752	12.9	Up	1.36394	-2.70357	0.00685985	0.028	0	0	1.6	5	8.4	2.9	0	0	0	0	0	0	0	0	0	0	0	0	0	0	0	0	0	0	0	0	0	0	0	0	0	0	0	0	0	0	0	0	0	0	0
CG14651	3.5955	-3.6905	12.9	Up	1.18781	-3.10696	0.0018902	0.01	1.1	0.9	1.6	28.9	13.2	2.9	0	0	0	0	0	0	0	0	0	0	0	0	0	0	0	0	0	0	0	0	0	0	0	0	0	0	0	0	0	0	0	0	0	0	0
CG16710	6.5022	-3.68681	12.9	Up	0.964941	-3.82076	0.000133039	0.00112	1.1	0.9	1.6	8.8	21.6	13.6	0	0	0	0	0	0	0	0	0	0	0	0	0	0	0	0	0	0	0	0	0	0	0	0	0	0	0	0	0	0	0	0	0	0	0
ver	24.7794	-3.69155	12.9	Up	0.527921	-6.99262	2.69805e-12	1.29e-10	3.4	3.6	4.7	32.7	60	53.3	0	0	0	0	0	0	0	0	0	0	0	0	0	0	0	0	0	0	0	0	0	0	0	0	0	0	0	0	0	0	0	0	0	0	0
spn-E	99.3454	-3.67259	12.8	Up	0.418397	-8.77778	1.66731e-18	1.49e-16	24.6	17.9	26.7	236.1	354	281	0	0	0	0	0	0	0	0	0	0	0	0	0	0	0	0	0	0	0	0	0	0	0	0	0	0	0	0	0	0	0	0	0	0	0
lncRNA:CR46216	15.148	-3.68216	12.8	Up	0.573417	-6.42143	1.34999e-10	5.07e-09	5.6	8	1.6	57.8	97.2	55.2	0	0	0	0	0	0	0	0	0	0	0	0	0	0	0	0	0	0	0	0	0	0	0	0	0	0	0	0	0	0	0	0	0	0	0
qin	97.935	3.66505	12.7	Down	0.275016	13.3267	1.61962e-40	5.22e-38	344.3	427.2	291.7	25.1	38.4	21.3	0	0	0	0	0	0	0	0	0	0	0	0	0	0	0	0	0	0	0	0	0	0	0	0	0	0	0	0	0	0	0	0	0	0	0
goddard	1.93653	-3.66166	12.7	Up	1.48678	-2.46281	0.0137854	0.049	0	0	0	3.8	3.6	1	0	0	0	0	0	0	0	0	0	0	0	0	0	0	0	0	0	0	0	0	0	0	0	0	0	0	0	0	0	0	0	0	0	0	0
CG10298	10.7503	-3.65019	12.6	Up	0.784661	-4.65194	3.28829e-06	4.61e-05	2.2	2.7	1.6	37.7	34.8	12.6	0	0	0	0	0	0	0	0	0	0	0	0	0	0	0	0	0	0	0	0	0	0	0	0	0	0	0	0	0	0	0	0	0	0	0
CG7856	4.52057	-3.63429	12.4	Up	1.17088	-3.1039	0.00190986	0.01	1.1	0.9	0	10	6	11.6	0	0	0	0	0	0	0	0	0	0	0	0	0	0	0	0	0	0	0	0	0	0	0	0	0	0	0	0	0	0	0	0	0	0	0
ttm2	25.9689	-3.63393	12.4	Up	0.491671	-7.39097	1.45759e-13	7.83e-12	3.4	8.9	0	54	64.8	59.1	0	0	0	0	0	0	0	0	0	0	0	0	0	0	0	0	0	0	0	0	0	0	0	0	0	0	0	0	0	0	0	0	0	0	0
snoRNA:Me28S-C3420a	3.82553	-3.62897	12.4	Up	1.16523	-3.11438	0.00184331	0.01	1.1	0	1.6	8.8	13.2	6.8	0	0	0	0	0	0	0	0	0	0	0	0	0	0	0	0	0	0	0	0	0	0	0	0	0	0	0	0	0	0	0	0	0	0	0
CG14606	7.60666	3.61855	12.3	Down	0.717936	5.04022	4.65e-07	8.19e-06	23.5	39.3	34.5	2.5	3.6	1.9	0	0	0	0	0	0	0	0	0	0	0	0	0	0	0	0	0	0	0	0	0	0	0	0	0	0	0	0	0	0	0	0	0	0	0
Mdr50	19.125	-3.60772	12.2	Up	0.606606	-5.94739	2.7246e-09	8.28e-08	3.4	8	0	26.4	57.6	72.7	0	0	0	0	0	0	0	0	0	0	0	0	0	0	0	0	0	0	0	0	0	0	0	0	0	0	0	0	0	0	0	0	0	0	0
CG5882	3.50055	-3.60634	12.2	Up	1.25709	-2.86879	0.00412045	0.019	0	1.8	0	11.3	10.8	4.8	0	0	0	0	0	0	0	0	0	0	0	0	0	0	0	0	0	0	0	0	0	0	0	0	0	0	0	0	0	0	0	0	0	0	0
lncRNA:CR44809	26.8618	-3.60362	12.2	Up	0.479749	-7.51147	5.84652e-14	3.29e-12	6.7	4.5	3.1	60.3	52.8	64.9	0	0	0	0	0	0	0	0	0	0	0	0	0	0	0	0	0	0	0	0	0	0	0	0	0	0	0	0	0	0	0	0	0	0	0
lncRNA:CR45055	4.80908	-3.58718	12	Up	1.04359	-3.43734	0.000587465	0.00384	1.1	1.8	0	16.3	12	11.6	0	0	0	0	0	0	0	0	0	0	0	0	0	0	0	0	0	0	0	0	0	0	0	0	0	0	0	0	0	0	0	0	0	0	0
CG32641	30.3516	-3.56691	11.9	Up	0.540403	-6.60046	4.09874e-11	1.66e-09	3.4	6.3	6.3	47.7	45.6	93	0	0	0	0	0	0	0	0	0	0	0	0	0	0	0	0	0	0	0	0	0	0	0	0	0	0	0	0	0	0	0	0	0	0	0
agt	50.0743	-3.56262	11.8	Up	0.35761	-9.9623	2.22837e-23	2.9e-21	6.7	10.7	9.4	95.4	97.2	126	0	0	0	0	0	0	0	0	0	0	0	0	0	0	0	0	0	0	0	0	0	0	0	0	0	0	0	0	0	0	0	0	0	0	0
Hsp23	155.542	3.54361	11.7	Down	0.769143	4.60723	4.08077e-06	5.55e-05	176.6	1261	125.4	62.8	50.4	21.3	0	0	0	0	0	0	0	0	0	0	0	0	0	0	0	0	0	0	0	0	0	0	0	0	0	0	0	0	0	0	0	0	0	0	0
Hsp70Ab	67.8514	3.54464	11.7	Down	0.641285	5.5274	3.2501e-08	7.73e-07	105.1	493.3	40.8	10	20.4	24.2	0	0	0	0	0	0	0	0	0	0	0	0	0	0	0	0	0	0	0	0	0	0	0	0	0	0	0	0	0	0	0	0	0	0	0
CG15578	2.54815	-3.55407	11.7	Up	1.42736	-2.48996	0.0127757	0.046	1.1	0	0	5	4.8	4.8	0	0	0	0	0	0	0	0	0	0	0	0	0	0	0	0	0	0	0	0	0	0	0	0	0	0	0	0	0	0	0	0	0	0	0
Hsp67Bc	36.6676	3.53481	11.6	Down	0.652361	5.41849	6.01031e-08	1.37e-06	26.8	211.8	43.9	12.6	9.6	2.9	0	0	0	0	0	0	0	0	0	0	0	0	0	0	0	0	0	0	0	0	0	0	0	0	0	0	0	0	0	0	0	0	0	0	0
CG44261	3.51611	-3.53895	11.6	Up	1.20434	-2.93849	0.0032982	0.016	0	0.9	1.6	7.5	14.4	4.8	0	0	0	0	0	0	0	0	0	0	0	0	0	0	0	0	0	0	0	0	0	0	0	0	0	0	0	0	0	0	0	0	0	0	0
lncRNA:CR44762	2.51039	-3.54045	11.6	Up	1.40832	-2.51396	0.0119385	0.043	1.1	0	0	5	3.6	5.8	0	0	0	0	0	0	0	0	0	0	0	0	0	0	0	0	0	0	0	0	0	0	0	0	0	0	0	0	0	0	0	0	0	0	0
CG13231	35.0523	-3.52962	11.5	Up	0.44995	-7.84447	4.34787e-15	2.68e-13	7.8	8	4.7	72.8	86.4	86.2	0	0	0	0	0	0	0	0	0	0	0	0	0	0	0	0	0	0	0	0	0	0	0	0	0	0	0	0	0	0	0	0	0	0	0
TotM	16.8038	-3.51427	11.4	Up	0.750386	-4.68329	2.82311e-06	4.01e-05	3.4	5.4	3.1	13.8	58.8	65.9	0	0	0	0	0	0	0	0	0	0	0	0	0	0	0	0	0	0	0	0	0	0	0	0	0	0	0	0	0	0	0	0	0	0	0
CG13334	4.47607	-3.51474	11.4	Up	1.14293	-3.07521	0.00210357	0.011	1.1	0	1.6	7.5	13.2	5.8	0	0	0	0	0	0	0	0	0	0	0	0	0	0	0	0	0	0	0	0	0	0	0	0	0	0	0	0	0	0	0	0	0	0	0
asRNA:CR32252	1.96196	3.4945	11.3	Down	1.39304	2.50854	0.0121232	0.044	5.6	3.6	4.7	0	0	1	0	0	0	0	0	0	0	0	0	0	0	0	0	0	0	0	0	0	0	0	0	0	0	0	0	0	0	0	0	0	0	0	0	0	0
lncRNA:CR45540	2.73958	-3.50303	11.3	Up	1.28878	-2.71809	0.00656591	0.027	1.1	0.9	0	8.8	10.8	5.8	0	0	0	0	0	0	0	0	0	0	0	0	0	0	0	0	0	0	0	0	0	0	0	0	0	0	0	0	0	0	0	0	0	0	0
CG10445	34.8584	-3.48803	11.2	Up	0.550264	-6.33884	2.31506e-10	8.37e-09	0	7.1	3.1	30.1	46.8	47.5	0	0	0	0	0	0	0	0	0	0	0	0	0	0	0	0	0	0	0	0	0	0	0	0	0	0	0	0	0	0	0	0	0	0	0
lncRNA:CR44717	18.7515	-3.48619	11.2	Up	0.535849	-6.50593	7.7216e-11	3e-09	4.5	3.6	4.7	38.9	43.2	57.2	0	0	0	0	0	0	0	0	0	0	0	0	0	0	0	0	0	0	0	0	0	0	0	0	0	0	0	0	0	0	0	0	0	0	0
CG33947	133.347	-3.46937	11.1	Up	0.246921	-14.0505	7.64671e-45	3.47e-42	34.7	25	23.5	246.1	307.2	371.1	0	0	0	0	0	0	0	0	0	0	0	0	0	0	0	0	0	0	0	0	0	0	0	0	0	0	0	0	0	0	0	0	0	0	0
CG43291	10.7498	-3.47404	11.1	Up	0.596855	-5.82057	5.8647e-09	1.65e-07	3.4	3.6	3.1	46.5	36	31	0	0	0	0	0	0	0	0	0	0	0	0	0	0	0	0	0	0	0	0	0	0	0	0	0	0	0	0	0	0	0	0	0	0	0
lncRNA:CR44642	38.06	-3.47786	11.1	Up	0.416633	-8.34755	6.9692e-17	5.05e-15	8.9	7.1	6.3	75.4	82.8	93	0	0	0	0	0	0	0	0	0	0	0	0	0	0	0	0	0	0	0	0	0	0	0	0	0	0	0	0	0	0	0	0	0	0	0
lncRNA:CR45045	7.06009	-3.45253	10.9	Up	0.990026	-3.48731	0.000487908	0.00332	2.2	1.8	0	15.1	3.6	29.1	0	0	0	0	0	0	0	0	0	0	0	0	0	0	0	0	0	0	0	0	0	0	0	0	0	0	0	0	0	0	0	0	0	0	0
RpIII128	215.482	-3.42046	10.7	Up	0.274073	-12.4801	9.58468e-36	2.3e-33	76	54.5	80	512.4	1114.7	607.6	0	0	0	0	0	0	0	0	0	0	0	0	0	0	0	0	0	0	0	0	0	0	0	0	0	0	0	0	0	0	0	0	0	0	0
COX4L	6.45594	-3.4148	10.7	Up	0.890933	-3.83284	0.000126671	0.00108	2.2	1.8	0	15.1	18	14.5	0	0	0	0	0	0	0	0	0	0	0	0	0	0	0	0	0	0	0	0	0	0	0	0	0	0	0	0	0	0	0	0	0	0	0
CG13581	3.90912	-3.40666	10.6	Up	1.18538	-2.87391	0.00405429	0.018	1.1	0	1.6	6.3	8.4	9.7	0	0	0	0	0	0	0	0	0	0	0	0	0	0	0	0	0	0	0	0	0	0	0	0	0	0	0	0	0	0	0	0	0	0	0
CG17637	45.5819	-3.40062	10.6	Up	0.347809	-9.77726	1.40974e-22	1.68e-20	23.5	15.2	11	177.1	232.8	125	0	0	0	0	0	0	0	0	0	0	0	0	0	0	0	0	0	0	0	0	0	0	0	0	0	0	0	0	0	0	0	0	0	0	0
ppk8	28.1972	-3.40895	10.6	Up	0.521972	-6.53091	6.53728e-11	2.59e-09	13.4	4.5	1.6	55.3	102	57.2	0	0	0	0	0	0	0	0	0	0	0	0	0	0	0	0	0	0	0	0	0	0	0	0	0	0	0	0	0	0	0	0	0	0	0
CG43109	3.18259	-3.4068	10.6	Up	1.34022	-2.54197	0.011023	0.041	0	0	3.1	6.3	1.2	18.4	0	0	0	0	0	0	0	0	0	0	0	0	0	0	0	0	0	0	0	0	0	0	0	0	0	0	0	0	0	0	0	0	0	0	0
Ssrp	310.114	-3.37721	10.4	Up	0.215857	-15.6456	3.56059e-55	2.91e-52	64.8	50.9	70.6	568.9	596.4	744.2	0	0	0	0	0	0	0	0	0	0	0	0	0	0	0	0	0	0	0	0	0	0	0	0	0	0	0	0	0	0	0	0	0	0	0
CG17030	5.27064	3.35962	10.3	Down	0.960198	3.49888	0.000467214	0.0032	10.1	9.8	15.7	1.3	1.2	1	0	0	0	0	0	0	0	0	0	0	0	0	0	0	0	0	0	0	0	0	0	0	0	0	0	0	0	0	0	0	0	0	0	0	0
lncRNA:CR45303	11.8294	3.3608	10.3	Down	0.808844	4.15507	3.25193e-05	0.000335	59.2	34	54.9	12.6	2.4	0	0	0	0	0	0	0	0	0	0	0	0	0	0	0	0	0	0	0	0	0	0	0	0	0	0	0	0	0	0	0	0	0	0	0	0
CG8757	13.5609	-3.34956	10.2	Up	0.603561	-5.54967	2.86209e-08	6.9e-07	3.4	5.4	0	31.4	36	33.9	0	0	0	0	0	0	0	0	0	0	0	0	0	0	0	0	0	0	0	0	0	0	0	0	0	0	0	0	0	0	0	0	0	0	0
Archease	104.276	-3.34303	10.1	Up	0.254102	-13.1563	1.56595e-39	4.68e-37	26.8	22.3	18.8	198.4	270	229.7	0	0	0	0	0	0	0	0	0	0	0	0	0	0	0	0	0	0	0	0	0	0	0	0	0	0	0	0	0	0	0	0	0	0	0
lncRNA:CR46265	27.5317	-3.34303	10.1	Up	0.620155	-5.39063	7.02105e-08	1.56e-06	7.8	5.4	3.1	45.2	91.2	33.9	0	0	0	0	0	0	0	0	0	0	0	0	0	0	0	0	0	0	0	0	0	0	0	0	0	0	0	0	0	0	0	0	0	0	0
snoRNA:Me28S-G764	3.94235	-3.32053	10	Up	1.24488	-2.66734	0.00764551	0.03	0	0.9	1.6	5	4.8	12.6	0	0	0	0	0	0	0	0	0	0	0	0	0	0	0	0	0	0	0	0	0	0	0	0	0	0	0	0	0	0	0	0	0	0	0
CG15475	114.625	-3.32566	10	Up	0.383583	-8.66998	4.32197e-18	3.76e-16	38	19.7	22	247.4	372	180.2	0	0	0	0	0	0	0	0	0	0	0	0	0	0	0	0	0	0	0	0	0	0	0	0	0	0	0	0	0	0	0	0	0	0	0
COX7AL	15.2707	-3.32801	10	Up	0.699152	-4.76007	1.93527e-06	2.85e-05	1.1	2.7	3.1	28.9	20.4	19.4	0	0	0	0	0	0	0	0	0	0	0	0	0	0	0	0	0	0	0	0	0	0	0	0	0	0	0	0	0	0	0	0	0	0	0
CG11077	3.07265	-3.3065	9.9	Up	1.20235	-2.75002	0.00595909	0.025	1.1	0.9	0	5	7.2	9.7	0	0	0	0	0	0	0	0	0	0	0	0	0	0	0	0	0	0	0	0	0	0	0	0	0	0	0	0	0	0	0	0	0	0	0
Irbp	128.949	-3.29957	9.8	Up	0.257086	-12.8345	1.0509e-37	2.8e-35	30.2	26.8	26.7	208.5	273.6	340.1	0	0	0	0	0	0	0	0	0	0	0	0	0	0	0	0	0	0	0	0	0	0	0	0	0	0	0	0	0	0	0	0	0	0	0
CR43086	3.93695	-3.2829	9.7	Up	1.21321	-2.70595	0.0068109	0.028	1.1	0.9	0	8.8	8.4	4.8	0	0	0	0	0	0	0	0	0	0	0	0	0	0	0	0	0	0	0	0	0	0	0	0	0	0	0	0	0	0	0	0	0	0	0
CG33235	5.90709	-3.25689	9.6	Up	0.845449	-3.85225	0.000117035	0.00101	1.1	1.8	1.6	13.8	18	11.6	0	0	0	0	0	0	0	0	0	0	0	0	0	0	0	0	0	0	0	0	0	0	0	0	0	0	0	0	0	0	0	0	0	0	0
lncRNA:CR46006	2718.24	-3.25589	9.6	Up	0.180463	-18.0419	9.14197e-73	1.87e-69	647.3	490.6	562.9	5469.3	6443.5	4325.8	0	0	0	0	0	0	0	0	0	0	0	0	0	0	0	0	0	0	0	0	0	0	0	0	0	0	0	0	0	0	0	0	0	0	0
Ercc1	16.3359	-3.25462	9.5	Up	0.575933	-5.65103	1.59489e-08	4.11e-07	2.2	5.4	4.7	30.1	36	51.4	0	0	0	0	0	0	0	0	0	0	0	0	0	0	0	0	0	0	0	0	0	0	0	0	0	0	0	0	0	0	0	0	0	0	0
CG34254	10.1002	-3.2498	9.5	Up	0.741786	-4.38105	1.1811e-05	0.000142	3.4	0.9	1.6	17.6	18	18.4	0	0	0	0	0	0	0	0	0	0	0	0	0	0	0	0	0	0	0	0	0	0	0	0	0	0	0	0	0	0	0	0	0	0	0
CG43295	7.68256	-3.23211	9.4	Up	0.842068	-3.83829	0.000123892	0.00106	1.1	1.8	3.1	17.6	16.8	19.4	0	0	0	0	0	0	0	0	0	0	0	0	0	0	0	0	0	0	0	0	0	0	0	0	0	0	0	0	0	0	0	0	0	0	0
lncRNA:CR44365	9.65569	-3.2295	9.4	Up	1.00587	-3.21065	0.00132434	0.00749	0	0.9	3.1	16.3	12	4.8	0	0	0	0	0	0	0	0	0	0	0	0	0	0	0	0	0	0	0	0	0	0	0	0	0	0	0	0	0	0	0	0	0	0	0
lncRNA:CR45402	3.42595	-3.21712	9.3	Up	1.19132	-2.70047	0.00692408	0.028	0	0.9	1.6	6.3	6	8.7	0	0	0	0	0	0	0	0	0	0	0	0	0	0	0	0	0	0	0	0	0	0	0	0	0	0	0	0	0	0	0	0	0	0	0
DNAlig3	334.564	-3.21907	9.3	Up	0.228989	-14.0577	6.90488e-45	3.25e-42	67.1	65.2	65.9	533.7	742.7	568.8	0	0	0	0	0	0	0	0	0	0	0	0	0	0	0	0	0	0	0	0	0	0	0	0	0	0	0	0	0	0	0	0	0	0	0
CG13898	7.75614	-3.20565	9.2	Up	0.821084	-3.90416	9.45515e-05	0.000843	4.5	0	1.6	17.6	26.4	9.7	0	0	0	0	0	0	0	0	0	0	0	0	0	0	0	0	0	0	0	0	0	0	0	0	0	0	0	0	0	0	0	0	0	0	0
lncRNA:CR44206	243.583	-3.19586	9.2	Up	0.263829	-12.1134	8.97121e-34	1.9e-31	54.8	52.7	58	449.6	665.9	397.3	0	0	0	0	0	0	0	0	0	0	0	0	0	0	0	0	0	0	0	0	0	0	0	0	0	0	0	0	0	0	0	0	0	0	0
lncRNA:CR45669	13.7122	-3.20658	9.2	Up	0.57893	-5.53881	3.04541e-08	7.3e-07	8.9	1.8	1.6	46.5	37.2	32	0	0	0	0	0	0	0	0	0	0	0	0	0	0	0	0	0	0	0	0	0	0	0	0	0	0	0	0	0	0	0	0	0	0	0
lncRNA:CR45361	246.149	-3.17909	9.1	Up	0.368598	-8.6248	6.42053e-18	5.35e-16	100.6	33.1	56.5	398.1	761.9	556.2	0	0	0	0	0	0	0	0	0	0	0	0	0	0	0	0	0	0	0	0	0	0	0	0	0	0	0	0	0	0	0	0	0	0	0
CR43212	4.97068	3.1779	9	Down	1.23924	2.56439	0.0103358	0.039	10.1	5.4	4.7	0	1.2	1	0	0	0	0	0	0	0	0	0	0	0	0	0	0	0	0	0	0	0	0	0	0	0	0	0	0	0	0	0	0	0	0	0	0	0
lncRNA:CR44537	5.2143	-3.17278	9	Up	1.22761	-2.58451	0.00975168	0.037	2.2	0	1.6	8.8	21.6	1.9	0	0	0	0	0	0	0	0	0	0	0	0	0	0	0	0	0	0	0	0	0	0	0	0	0	0	0	0	0	0	0	0	0	0	0
Orc1	53.0936	-3.14765	8.9	Up	0.317447	-9.9155	3.56476e-23	4.6e-21	11.2	13.4	18.8	114.3	121.2	137.6	0	0	0	0	0	0	0	0	0	0	0	0	0	0	0	0	0	0	0	0	0	0	0	0	0	0	0	0	0	0	0	0	0	0	0
CG12896	44.7369	3.14152	8.8	Down	0.484921	6.47842	9.269e-11	3.57e-09	162.1	59	86.2	22.6	7.2	5.8	0	0	0	0	0	0	0	0	0	0	0	0	0	0	0	0	0	0	0	0	0	0	0	0	0	0	0	0	0	0	0	0	0	0	0
CG33281	63.2732	3.13771	8.8	Down	0.579004	5.41916	5.98798e-08	1.37e-06	127.4	77.8	120.7	26.4	9.6	1.9	0	0	0	0	0	0	0	0	0	0	0	0	0	0	0	0	0	0	0	0	0	0	0	0	0	0	0	0	0	0	0	0	0	0	0
CG12716	5.53311	-3.13059	8.8	Up	1.17217	-2.67076	0.00756788	0.03	0	1.8	0	7.5	8.4	3.9	0	0	0	0	0	0	0	0	0	0	0	0	0	0	0	0	0	0	0	0	0	0	0	0	0	0	0	0	0	0	0	0	0	0	0
CG9928	798.351	-3.13978	8.8	Up	0.419027	-7.49301	6.7314e-14	3.75e-12	174.4	298.5	263.4	1249.6	1041.5	4197.9	0	0	0	0	0	0	0	0	0	0	0	0	0	0	0	0	0	0	0	0	0	0	0	0	0	0	0	0	0	0	0	0	0	0	0
Lcp65Ag3	6.83717	-3.1037	8.6	Up	0.775329	-4.00308	6.2523e-05	0.000589	3.4	2.7	0	15.1	28.8	13.6	0	0	0	0	0	0	0	0	0	0	0	0	0	0	0	0	0	0	0	0	0	0	0	0	0	0	0	0	0	0	0	0	0	0	0
lncRNA:CR45740	4.69423	-3.11256	8.6	Up	1.06317	-2.92763	0.00341556	0.016	1.1	0.9	1.6	3.8	12	13.6	0	0	0	0	0	0	0	0	0	0	0	0	0	0	0	0	0	0	0	0	0	0	0	0	0	0	0	0	0	0	0	0	0	0	0
Gcn5	777.196	-3.08161	8.5	Up	0.221071	-13.9395	3.64704e-44	1.44e-41	186.7	179.6	196	1323.7	2119	1312.1	0	0	0	0	0	0	0	0	0	0	0	0	0	0	0	0	0	0	0	0	0	0	0	0	0	0	0	0	0	0	0	0	0	0	0
CG10638	180.37	-3.0818	8.5	Up	0.206725	-14.9078	2.93354e-50	1.63e-47	42.5	37.5	47	317.7	351.6	390.5	0	0	0	0	0	0	0	0	0	0	0	0	0	0	0	0	0	0	0	0	0	0	0	0	0	0	0	0	0	0	0	0	0	0	0
lncRNA:CR44404	10.262	-3.08187	8.5	Up	0.982702	-3.13612	0.00171201	0.00925	5.6	0.9	3.1	21.3	3.6	54.3	0	0	0	0	0	0	0	0	0	0	0	0	0	0	0	0	0	0	0	0	0	0	0	0	0	0	0	0	0	0	0	0	0	0	0
Ubx	3.84597	3.05817	8.3	Down	1.17319	2.60672	0.00914144	0.035	6.7	7.1	4.7	1.3	1.2	0	0	0	0	0	0	0	0	0	0	0	0	0	0	0	0	0	0	0	0	0	0	0	0	0	0	0	0	0	0	0	0	0	0	0	0
snoRNA:Me28S-A1322	97.1895	-3.06031	8.3	Up	0.308767	-9.91139	3.7145e-23	4.74e-21	24.6	19.7	23.5	143.2	165.6	250	0	0	0	0	0	0	0	0	0	0	0	0	0	0	0	0	0	0	0	0	0	0	0	0	0	0	0	0	0	0	0	0	0	0	0
Pgant4	7.1587	-3.05096	8.3	Up	0.978464	-3.11811	0.00182012	0.01	1.1	2.7	1.6	10	26.4	9.7	0	0	0	0	0	0	0	0	0	0	0	0	0	0	0	0	0	0	0	0	0	0	0	0	0	0	0	0	0	0	0	0	0	0	0
lncRNA:CR44784	7.67825	-3.05218	8.3	Up	0.807063	-3.78184	0.000155674	0.00128	1.1	1.8	3.1	16.3	15.6	15.5	0	0	0	0	0	0	0	0	0	0	0	0	0	0	0	0	0	0	0	0	0	0	0	0	0	0	0	0	0	0	0	0	0	0	0
CecA1	7.82471	-3.03088	8.2	Up	0.795059	-3.81215	0.000137765	0.00116	2.2	0.9	4.7	22.6	9.6	25.2	0	0	0	0	0	0	0	0	0	0	0	0	0	0	0	0	0	0	0	0	0	0	0	0	0	0	0	0	0	0	0	0	0	0	0
CG2064	98.4251	-3.04076	8.2	Up	0.246286	-12.3464	5.09132e-35	1.16e-32	29.1	17	26.7	170.8	202.8	208.3	0	0	0	0	0	0	0	0	0	0	0	0	0	0	0	0	0	0	0	0	0	0	0	0	0	0	0	0	0	0	0	0	0	0	0
eIF6	185.975	-3.03001	8.2	Up	0.190648	-15.8932	7.06191e-57	7.21e-54	39.1	38.4	59.6	319	374.4	390.5	0	0	0	0	0	0	0	0	0	0	0	0	0	0	0	0	0	0	0	0	0	0	0	0	0	0	0	0	0	0	0	0	0	0	0
betaTub85D	20.2468	-3.02339	8.1	Up	0.619582	-4.87973	1.0623e-06	1.69e-05	10.1	2.7	4.7	42.7	72	26.2	0	0	0	0	0	0	0	0	0	0	0	0	0	0	0	0	0	0	0	0	0	0	0	0	0	0	0	0	0	0	0	0	0	0	0
noi	183.391	-3.02432	8.1	Up	0.19075	-15.8549	1.30013e-56	1.23e-53	58.1	44.7	50.2	352.9	440.4	443.8	0	0	0	0	0	0	0	0	0	0	0	0	0	0	0	0	0	0	0	0	0	0	0	0	0	0	0	0	0	0	0	0	0	0	0
lncRNA:CR43626	73.5799	-3.01335	8.1	Up	0.358272	-8.41078	4.073e-17	3.08e-15	17.9	10.7	14.1	99.2	109.2	131.8	0	0	0	0	0	0	0	0	0	0	0	0	0	0	0	0	0	0	0	0	0	0	0	0	0	0	0	0	0	0	0	0	0	0	0
CG13720	49.8867	2.99802	8	Down	0.636328	4.71144	2.45969e-06	3.55e-05	110.7	59.9	109.8	25.1	10.8	0	0	0	0	0	0	0	0	0	0	0	0	0	0	0	0	0	0	0	0	0	0	0	0	0	0	0	0	0	0	0	0	0	0	0	0
RpA-70	474.982	-3.00822	8	Up	0.171112	-17.5804	3.47865e-69	6.09e-66	104	126	101.9	823.8	811.1	1053.4	0	0	0	0	0	0	0	0	0	0	0	0	0	0	0	0	0	0	0	0	0	0	0	0	0	0	0	0	0	0	0	0	0	0	0
APC7	18.9376	-3.00035	8	Up	0.505863	-5.93116	3e-09	9.03e-08	4.5	7.1	1.6	32.7	50.4	32.9	0	0	0	0	0	0	0	0	0	0	0	0	0	0	0	0	0	0	0	0	0	0	0	0	0	0	0	0	0	0	0	0	0	0	0
Cyp9f3	111.78	-3.00796	8	Up	0.348475	-8.63179	6.04016e-18	5.07e-16	20.1	15.2	20.4	134.4	181.2	126.9	0	0	0	0	0	0	0	0	0	0	0	0	0	0	0	0	0	0	0	0	0	0	0	0	0	0	0	0	0	0	0	0	0	0	0
CG1946	5.75625	2.98047	7.9	Down	1.00004	2.98035	0.00287915	0.014	8.9	12.5	4.7	3.8	0	0	0	0	0	0	0	0	0	0	0	0	0	0	0	0	0	0	0	0	0	0	0	0	0	0	0	0	0	0	0	0	0	0	0	0	0
asRNA:CR44069	52.3343	-2.98644	7.9	Up	0.45084	-6.62418	3.49173e-11	1.44e-09	17.9	12.5	18.8	95.4	212.4	77.5	0	0	0	0	0	0	0	0	0	0	0	0	0	0	0	0	0	0	0	0	0	0	0	0	0	0	0	0	0	0	0	0	0	0	0
CR44391	13.7976	2.957	7.8	Down	0.55094	5.36719	8e-08	1.74e-06	43.6	22.3	39.2	2.5	3.6	6.8	0	0	0	0	0	0	0	0	0	0	0	0	0	0	0	0	0	0	0	0	0	0	0	0	0	0	0	0	0	0	0	0	0	0	0
dgt2	24.3409	-2.97097	7.8	Up	0.441155	-6.73452	1.6447e-11	6.97e-10	5.6	7.1	4.7	49	38.4	53.3	0	0	0	0	0	0	0	0	0	0	0	0	0	0	0	0	0	0	0	0	0	0	0	0	0	0	0	0	0	0	0	0	0	0	0
Rad51D	19.9432	-2.96087	7.8	Up	0.50626	-5.84853	5e-09	1.42e-07	6.7	4.5	4.7	41.4	52.8	30	0	0	0	0	0	0	0	0	0	0	0	0	0	0	0	0	0	0	0	0	0	0	0	0	0	0	0	0	0	0	0	0	0	0	0
CG33093	10.7945	2.93805	7.7	Down	0.678557	4.32984	1.49216e-05	0.000174	27.9	13.4	20.4	5	2.4	1	0	0	0	0	0	0	0	0	0	0	0	0	0	0	0	0	0	0	0	0	0	0	0	0	0	0	0	0	0	0	0	0	0	0	0
Uhg8	13.2183	-2.94316	7.7	Up	0.62466	-4.71162	2.45757e-06	3.55e-05	2.2	1.8	6.3	20.1	19.2	31	0	0	0	0	0	0	0	0	0	0	0	0	0	0	0	0	0	0	0	0	0	0	0	0	0	0	0	0	0	0	0	0	0	0	0
CR43275	8.21652	-2.95301	7.7	Up	0.675723	-4.37014	1.24165e-05	0.000148	1.1	3.6	4.7	15.1	30	25.2	0	0	0	0	0	0	0	0	0	0	0	0	0	0	0	0	0	0	0	0	0	0	0	0	0	0	0	0	0	0	0	0	0	0	0
CG6171	55.2555	-2.92424	7.6	Up	0.33791	-8.65389	4.97732e-18	4.23e-16	13.4	13.4	9.4	77.9	75.6	126	0	0	0	0	0	0	0	0	0	0	0	0	0	0	0	0	0	0	0	0	0	0	0	0	0	0	0	0	0	0	0	0	0	0	0
CG10189	175.557	-2.93024	7.6	Up	0.209403	-13.9933	1.71286e-44	7.24e-42	45.8	50.9	40.8	306.4	363.6	389.6	0	0	0	0	0	0	0	0	0	0	0	0	0	0	0	0	0	0	0	0	0	0	0	0	0	0	0	0	0	0	0	0	0	0	0
lncRNA:CR31044	288.965	-2.9178	7.6	Up	0.193558	-15.0746	2.38036e-51	1.46e-48	71.5	55.4	59.6	415.7	568.8	423.5	0	0	0	0	0	0	0	0	0	0	0	0	0	0	0	0	0	0	0	0	0	0	0	0	0	0	0	0	0	0	0	0	0	0	0
asRNA:CR45281	95.9262	-2.91777	7.6	Up	0.300433	-9.71187	2.68361e-22	3.16e-20	33.5	25	9.4	173.3	222	140.5	0	0	0	0	0	0	0	0	0	0	0	0	0	0	0	0	0	0	0	0	0	0	0	0	0	0	0	0	0	0	0	0	0	0	0
rad50	225.887	-2.9024	7.5	Up	0.248772	-11.6669	1.88208e-31	3.72e-29	74.9	50	75.3	401.9	588	490.3	0	0	0	0	0	0	0	0	0	0	0	0	0	0	0	0	0	0	0	0	0	0	0	0	0	0	0	0	0	0	0	0	0	0	0
CG11279	132.448	-2.90191	7.5	Up	0.224112	-12.9485	2.39629e-38	6.83e-36	39.1	31.3	40.8	242.4	300	276.2	0	0	0	0	0	0	0	0	0	0	0	0	0	0	0	0	0	0	0	0	0	0	0	0	0	0	0	0	0	0	0	0	0	0	0
CG14238	6.62509	-2.90909	7.5	Up	0.864259	-3.36599	0.000762687	0.00477	2.2	3.6	0	10	32.4	6.8	0	0	0	0	0	0	0	0	0	0	0	0	0	0	0	0	0	0	0	0	0	0	0	0	0	0	0	0	0	0	0	0	0	0	0
PGRP-SC2	11.7444	-2.89733	7.5	Up	0.940567	-3.08041	0.00206717	0.011	2.2	3.6	7.8	8.8	7.2	81.4	0	0	0	0	0	0	0	0	0	0	0	0	0	0	0	0	0	0	0	0	0	0	0	0	0	0	0	0	0	0	0	0	0	0	0
CG43675	50.9334	-2.90025	7.5	Up	0.338022	-8.58006	9.48242e-18	7.69e-16	24.6	9.8	7.8	89.2	117.6	113.4	0	0	0	0	0	0	0	0	0	0	0	0	0	0	0	0	0	0	0	0	0	0	0	0	0	0	0	0	0	0	0	0	0	0	0
Pzl	27.5016	-2.90327	7.5	Up	0.545173	-5.32542	1.0072e-07	2.12e-06	5.6	4.5	6.3	46.5	52.8	21.3	0	0	0	0	0	0	0	0	0	0	0	0	0	0	0	0	0	0	0	0	0	0	0	0	0	0	0	0	0	0	0	0	0	0	0
2019-09-05	7.17053	-2.88738	7.4	Up	0.863521	-3.34373	0.000826594	0.00508	1.1	1.8	1.6	12.6	6	14.5	0	0	0	0	0	0	0	0	0	0	0	0	0	0	0	0	0	0	0	0	0	0	0	0	0	0	0	0	0	0	0	0	0	0	0
CG33223	4.25248	-2.88638	7.4	Up	0.921196	-3.1333	0.00172855	0.00932	0	2.7	1.6	15.1	8.4	9.7	0	0	0	0	0	0	0	0	0	0	0	0	0	0	0	0	0	0	0	0	0	0	0	0	0	0	0	0	0	0	0	0	0	0	0
l(3)mbn	37.1641	2.87769	7.3	Down	0.55569	5.17858	2.23576e-07	4.27e-06	74.9	42.9	98.8	16.3	10.8	2.9	0	0	0	0	0	0	0	0	0	0	0	0	0	0	0	0	0	0	0	0	0	0	0	0	0	0	0	0	0	0	0	0	0	0	0
snoRNA:U49:66Da	4.72542	-2.86128	7.3	Up	1.0447	-2.73885	0.00616551	0.026	0	1.8	1.6	6.3	8.4	9.7	0	0	0	0	0	0	0	0	0	0	0	0	0	0	0	0	0	0	0	0	0	0	0	0	0	0	0	0	0	0	0	0	0	0	0
CG42867	9.96345	-2.86855	7.3	Up	0.729465	-3.9324	8.41022e-05	0.00076	1.1	2.7	3.1	11.3	14.4	23.3	0	0	0	0	0	0	0	0	0	0	0	0	0	0	0	0	0	0	0	0	0	0	0	0	0	0	0	0	0	0	0	0	0	0	0
Andorra	5.94328	-2.8444	7.2	Up	1.01704	-2.79674	0.00516217	0.022	4.5	0.9	0	10	27.6	2.9	0	0	0	0	0	0	0	0	0	0	0	0	0	0	0	0	0	0	0	0	0	0	0	0	0	0	0	0	0	0	0	0	0	0	0
CG12926	133.937	-2.85375	7.2	Up	0.334377	-8.53452	1.40738e-17	1.12e-15	45.8	35.7	31.4	194.7	405.6	220.9	0	0	0	0	0	0	0	0	0	0	0	0	0	0	0	0	0	0	0	0	0	0	0	0	0	0	0	0	0	0	0	0	0	0	0
Obp99a	108.139	-2.85069	7.2	Up	0.416672	-6.84157	7.83286e-12	3.5e-10	35.8	67.9	51.7	249.9	224.4	649.3	0	0	0	0	0	0	0	0	0	0	0	0	0	0	0	0	0	0	0	0	0	0	0	0	0	0	0	0	0	0	0	0	0	0	0
lncRNA:CR43818	8.60928	-2.84535	7.2	Up	1.05215	-2.70433	0.00684429	0.028	0	1.8	6.3	12.6	36	4.8	0	0	0	0	0	0	0	0	0	0	0	0	0	0	0	0	0	0	0	0	0	0	0	0	0	0	0	0	0	0	0	0	0	0	0
lncRNA:CR43995	5.21968	-2.85351	7.2	Up	0.880689	-3.24009	0.00119493	0.00687	3.4	0.9	0	10	10.8	11.6	0	0	0	0	0	0	0	0	0	0	0	0	0	0	0	0	0	0	0	0	0	0	0	0	0	0	0	0	0	0	0	0	0	0	0
La	305.525	-2.82742	7.1	Up	0.18546	-15.2455	1.7644e-52	1.2e-49	82.7	87.6	78.4	486	560.4	723.9	0	0	0	0	0	0	0	0	0	0	0	0	0	0	0	0	0	0	0	0	0	0	0	0	0	0	0	0	0	0	0	0	0	0	0
CG9313	24.9881	-2.82471	7.1	Up	0.497367	-5.67932	1.35234e-08	3.5e-07	3.4	13.4	4.7	45.2	68.4	48.5	0	0	0	0	0	0	0	0	0	0	0	0	0	0	0	0	0	0	0	0	0	0	0	0	0	0	0	0	0	0	0	0	0	0	0
CG31798	40.4638	-2.82572	7.1	Up	0.393734	-7.17672	7.14055e-13	3.62e-11	17.9	9.8	4.7	64	85.2	88.2	0	0	0	0	0	0	0	0	0	0	0	0	0	0	0	0	0	0	0	0	0	0	0	0	0	0	0	0	0	0	0	0	0	0	0
lncRNA:CR45920	17.6676	-2.83038	7.1	Up	0.554687	-5.10266	3.34918e-07	6.1e-06	3.4	7.1	3.1	27.6	34.8	39.7	0	0	0	0	0	0	0	0	0	0	0	0	0	0	0	0	0	0	0	0	0	0	0	0	0	0	0	0	0	0	0	0	0	0	0
CG18420	4.05669	-2.81483	7	Up	0.972093	-2.89564	0.00378385	0.017	1.1	2.7	0	6.3	16.8	7.8	0	0	0	0	0	0	0	0	0	0	0	0	0	0	0	0	0	0	0	0	0	0	0	0	0	0	0	0	0	0	0	0	0	0	0
obe	661.384	-2.81712	7	Up	0.202612	-13.9041	5.98417e-44	2.29e-41	178.9	173.4	175.6	1121.5	1641.5	958.4	0	0	0	0	0	0	0	0	0	0	0	0	0	0	0	0	0	0	0	0	0	0	0	0	0	0	0	0	0	0	0	0	0	0	0
Ccp84Ac	7.06521	2.78797	6.9	Down	1.08145	2.57799	0.0099376	0.038	11.2	1.8	11	1.3	0	1.9	0	0	0	0	0	0	0	0	0	0	0	0	0	0	0	0	0	0	0	0	0	0	0	0	0	0	0	0	0	0	0	0	0	0	0
thw	179.414	2.78512	6.9	Down	0.320862	8.68012	3.95341e-18	3.46e-16	446	387	467.3	90.4	64.8	34.9	0	0	0	0	0	0	0	0	0	0	0	0	0	0	0	0	0	0	0	0	0	0	0	0	0	0	0	0	0	0	0	0	0	0	0
Elba2	19.0441	-2.78429	6.9	Up	0.501444	-5.55255	2.81538e-08	6.83e-07	3.4	6.3	7.8	35.2	52.8	30	0	0	0	0	0	0	0	0	0	0	0	0	0	0	0	0	0	0	0	0	0	0	0	0	0	0	0	0	0	0	0	0	0	0	0
CG6066	34.5739	-2.78633	6.9	Up	0.347613	-8.0156	1.09604e-15	7.03e-14	11.2	8	12.5	70.3	64.8	76.6	0	0	0	0	0	0	0	0	0	0	0	0	0	0	0	0	0	0	0	0	0	0	0	0	0	0	0	0	0	0	0	0	0	0	0
asRNA:CR43454	4.80842	-2.78703	6.9	Up	0.983207	-2.83463	0.00458783	0.02	2.2	0.9	0	5	7.2	10.7	0	0	0	0	0	0	0	0	0	0	0	0	0	0	0	0	0	0	0	0	0	0	0	0	0	0	0	0	0	0	0	0	0	0	0
CG30472	3.74726	2.77569	6.8	Down	1.02883	2.69789	0.00697799	0.028	8.9	8.9	4.7	0	2.4	1	0	0	0	0	0	0	0	0	0	0	0	0	0	0	0	0	0	0	0	0	0	0	0	0	0	0	0	0	0	0	0	0	0	0	0
link	16.1509	-2.75623	6.8	Up	0.511088	-5.39288	6.93388e-08	1.54e-06	4.5	5.4	4.7	25.1	42	32	0	0	0	0	0	0	0	0	0	0	0	0	0	0	0	0	0	0	0	0	0	0	0	0	0	0	0	0	0	0	0	0	0	0	0
CG30424	11.696	-2.76596	6.8	Up	0.74037	-3.73591	0.000187036	0.00148	2.2	1.8	3.1	18.8	6	21.3	0	0	0	0	0	0	0	0	0	0	0	0	0	0	0	0	0	0	0	0	0	0	0	0	0	0	0	0	0	0	0	0	0	0	0
sisRNA:CR46364	32.5449	-2.77512	6.8	Up	0.38644	-7.18124	6.90807e-13	3.53e-11	7.8	4.5	17.2	72.8	56.4	54.3	0	0	0	0	0	0	0	0	0	0	0	0	0	0	0	0	0	0	0	0	0	0	0	0	0	0	0	0	0	0	0	0	0	0	0
CG2909	178.817	-2.74136	6.7	Up	0.214756	-12.765	2.57106e-37	6.56e-35	64.8	33.1	65.9	308.9	394.8	361.5	0	0	0	0	0	0	0	0	0	0	0	0	0	0	0	0	0	0	0	0	0	0	0	0	0	0	0	0	0	0	0	0	0	0	0
CG7730	22.8629	-2.74009	6.7	Up	0.461571	-5.93644	2.91282e-09	8.81e-08	13.4	10.7	11	81.6	116.4	37.8	0	0	0	0	0	0	0	0	0	0	0	0	0	0	0	0	0	0	0	0	0	0	0	0	0	0	0	0	0	0	0	0	0	0	0
Muc12Ea	5.85492	-2.74676	6.7	Up	0.917487	-2.99379	0.00275535	0.014	1.1	3.6	1.6	6.3	32.4	5.8	0	0	0	0	0	0	0	0	0	0	0	0	0	0	0	0	0	0	0	0	0	0	0	0	0	0	0	0	0	0	0	0	0	0	0
gkt	94.1579	-2.73684	6.7	Up	0.233145	-11.7388	8.06646e-32	1.62e-29	22.4	29.5	32.9	182.1	158.4	217.1	0	0	0	0	0	0	0	0	0	0	0	0	0	0	0	0	0	0	0	0	0	0	0	0	0	0	0	0	0	0	0	0	0	0	0
CG2444	159.517	2.72915	6.6	Down	0.686327	3.97646	6.99475e-05	0.000647	438.2	257.4	213.3	91.7	38.4	7.8	0	0	0	0	0	0	0	0	0	0	0	0	0	0	0	0	0	0	0	0	0	0	0	0	0	0	0	0	0	0	0	0	0	0	0
CG12715	10.7904	2.73121	6.6	Down	0.755916	3.61311	0.000302548	0.00222	24.6	20.6	14.1	1.3	4.8	2.9	0	0	0	0	0	0	0	0	0	0	0	0	0	0	0	0	0	0	0	0	0	0	0	0	0	0	0	0	0	0	0	0	0	0	0
cysu	139.728	2.7129	6.6	Down	0.437208	6.20505	5.4678e-10	1.83e-08	332	209.1	250.9	70.3	37.2	14.5	0	0	0	0	0	0	0	0	0	0	0	0	0	0	0	0	0	0	0	0	0	0	0	0	0	0	0	0	0	0	0	0	0	0	0
CG6569	9.28591	-2.71418	6.6	Up	0.718841	-3.77577	0.000159517	0.0013	2.2	6.3	0	22.6	27.6	13.6	0	0	0	0	0	0	0	0	0	0	0	0	0	0	0	0	0	0	0	0	0	0	0	0	0	0	0	0	0	0	0	0	0	0	0
CG33337	3.83437	-2.72231	6.6	Up	1.00594	-2.70623	0.00680519	0.028	2.2	1.8	0	8.8	16.8	3.9	0	0	0	0	0	0	0	0	0	0	0	0	0	0	0	0	0	0	0	0	0	0	0	0	0	0	0	0	0	0	0	0	0	0	0
snoRNA:Me28S-G2017	5.78494	-2.72608	6.6	Up	0.896727	-3.04004	0.00236549	0.012	0	1.8	3.1	11.3	7.2	11.6	0	0	0	0	0	0	0	0	0	0	0	0	0	0	0	0	0	0	0	0	0	0	0	0	0	0	0	0	0	0	0	0	0	0	0
CG44314	2.64639	-2.73312	6.6	Up	1.0809	-2.52856	0.0114531	0.042	1.1	0.9	1.6	7.5	9.6	5.8	0	0	0	0	0	0	0	0	0	0	0	0	0	0	0	0	0	0	0	0	0	0	0	0	0	0	0	0	0	0	0	0	0	0	0
lncRNA:CR45308	39.4354	-2.72885	6.6	Up	0.41581	-6.56275	5.28259e-11	2.1e-09	13.4	14.3	9.4	76.6	116.4	59.1	0	0	0	0	0	0	0	0	0	0	0	0	0	0	0	0	0	0	0	0	0	0	0	0	0	0	0	0	0	0	0	0	0	0	0
lncRNA:CR45662	3.78077	-2.71311	6.6	Up	1.01715	-2.66736	0.00764493	0.03	3.4	0	0	6.3	7.2	8.7	0	0	0	0	0	0	0	0	0	0	0	0	0	0	0	0	0	0	0	0	0	0	0	0	0	0	0	0	0	0	0	0	0	0	0
E2f2	229.736	-2.71128	6.5	Up	0.171963	-15.7666	5.27766e-56	4.62e-53	79.4	69.7	65.9	410.7	510	491.3	0	0	0	0	0	0	0	0	0	0	0	0	0	0	0	0	0	0	0	0	0	0	0	0	0	0	0	0	0	0	0	0	0	0	0
Gr64a	27.2107	-2.71035	6.5	Up	0.848813	-3.1931	0.00140752	0.00787	3.4	1.8	6.3	7.5	57.6	5.8	0	0	0	0	0	0	0	0	0	0	0	0	0	0	0	0	0	0	0	0	0	0	0	0	0	0	0	0	0	0	0	0	0	0	0
asRNA:CR45139	42.6142	-2.69607	6.5	Up	0.338667	-7.96083	1.70883e-15	1.07e-13	19	15.2	12.5	101.7	90	114.3	0	0	0	0	0	0	0	0	0	0	0	0	0	0	0	0	0	0	0	0	0	0	0	0	0	0	0	0	0	0	0	0	0	0	0
lncRNA:CR45199	10.9534	-2.70423	6.5	Up	0.696568	-3.88221	0.00010351	0.000914	2.2	0.9	7.8	11.3	19.2	31	0	0	0	0	0	0	0	0	0	0	0	0	0	0	0	0	0	0	0	0	0	0	0	0	0	0	0	0	0	0	0	0	0	0	0
GstD5	10.8905	-2.67172	6.4	Up	0.624971	-4.27495	1.91179e-05	0.000215	2.2	4.5	1.6	15.1	19.2	22.3	0	0	0	0	0	0	0	0	0	0	0	0	0	0	0	0	0	0	0	0	0	0	0	0	0	0	0	0	0	0	0	0	0	0	0
CG3880	29.5159	-2.67149	6.4	Up	0.409625	-6.52179	6.94721e-11	2.71e-09	13.4	10.7	7.8	67.8	78	62	0	0	0	0	0	0	0	0	0	0	0	0	0	0	0	0	0	0	0	0	0	0	0	0	0	0	0	0	0	0	0	0	0	0	0
CG5664	103.769	-2.67278	6.4	Up	0.262268	-10.191	2.17432e-24	3.03e-22	45.8	28.6	29.8	189.6	238.8	236.4	0	0	0	0	0	0	0	0	0	0	0	0	0	0	0	0	0	0	0	0	0	0	0	0	0	0	0	0	0	0	0	0	0	0	0
Qtzl	44.2129	-2.68866	6.4	Up	0.346516	-7.75914	8.55104e-15	5.14e-13	14.5	14.3	9.4	72.8	80.4	98.8	0	0	0	0	0	0	0	0	0	0	0	0	0	0	0	0	0	0	0	0	0	0	0	0	0	0	0	0	0	0	0	0	0	0	0
lncRNA:CR43461	11.8351	-2.66913	6.4	Up	0.584587	-4.56583	4.97513e-06	6.62e-05	6.7	1.8	1.6	17.6	21.6	25.2	0	0	0	0	0	0	0	0	0	0	0	0	0	0	0	0	0	0	0	0	0	0	0	0	0	0	0	0	0	0	0	0	0	0	0
asRNA:CR45171	4.98343	-2.67818	6.4	Up	0.835178	-3.20672	0.00134258	0.00759	1.1	1.8	3.1	13.8	14.4	8.7	0	0	0	0	0	0	0	0	0	0	0	0	0	0	0	0	0	0	0	0	0	0	0	0	0	0	0	0	0	0	0	0	0	0	0
lncRNA:CR45916	295.376	-2.67248	6.4	Up	0.262287	-10.1891	2.2177e-24	3.05e-22	59.2	75.1	58	390.6	528	317.8	0	0	0	0	0	0	0	0	0	0	0	0	0	0	0	0	0	0	0	0	0	0	0	0	0	0	0	0	0	0	0	0	0	0	0
Pxd	361.771	2.66414	6.3	Down	0.704519	3.7815	0.000155884	0.00128	759.1	440.6	755.8	214.8	82.8	11.6	0	0	0	0	0	0	0	0	0	0	0	0	0	0	0	0	0	0	0	0	0	0	0	0	0	0	0	0	0	0	0	0	0	0	0
CG10550	551.1	2.66332	6.3	Down	0.200141	13.3072	2.10265e-40	6.61e-38	1266.6	1009.9	889.1	209.7	146.4	145.4	0	0	0	0	0	0	0	0	0	0	0	0	0	0	0	0	0	0	0	0	0	0	0	0	0	0	0	0	0	0	0	0	0	0	0
CG44385	9.06511	2.66574	6.3	Down	0.672952	3.96127	7.45534e-05	0.000683	19	17	14.1	3.8	3.6	1	0	0	0	0	0	0	0	0	0	0	0	0	0	0	0	0	0	0	0	0	0	0	0	0	0	0	0	0	0	0	0	0	0	0	0
CG14906	41.5492	-2.65519	6.3	Up	0.322468	-8.23398	1.81101e-16	1.27e-14	16.8	11.6	11	75.4	94.8	79.5	0	0	0	0	0	0	0	0	0	0	0	0	0	0	0	0	0	0	0	0	0	0	0	0	0	0	0	0	0	0	0	0	0	0	0
CG7024	7.73249	-2.64873	6.3	Up	0.717211	-3.6931	0.00022154	0.00172	2.2	4.5	0	13.8	8.4	25.2	0	0	0	0	0	0	0	0	0	0	0	0	0	0	0	0	0	0	0	0	0	0	0	0	0	0	0	0	0	0	0	0	0	0	0
DJ-1alpha	20.8292	-2.66468	6.3	Up	0.601091	-4.43308	9.2897e-06	0.000115	5.6	6.3	7.8	36.4	66	21.3	0	0	0	0	0	0	0	0	0	0	0	0	0	0	0	0	0	0	0	0	0	0	0	0	0	0	0	0	0	0	0	0	0	0	0
Irbp18	210.777	-2.66038	6.3	Up	0.220375	-12.0721	1.4839e-33	3.08e-31	82.7	56.3	65.9	369.2	397.2	522.3	0	0	0	0	0	0	0	0	0	0	0	0	0	0	0	0	0	0	0	0	0	0	0	0	0	0	0	0	0	0	0	0	0	0	0
lncRNA:CR43459	12088	-2.65179	6.3	Up	0.194692	-13.6205	3.02646e-42	1.09e-39	3435.3	2956.3	3087.5	18738.8	25333.7	15500	0	0	0	0	0	0	0	0	0	0	0	0	0	0	0	0	0	0	0	0	0	0	0	0	0	0	0	0	0	0	0	0	0	0	0
snoRNA:2R:9445410	48.7675	-2.65207	6.3	Up	0.317527	-8.35225	6.69771e-17	4.88e-15	11.2	17.9	17.2	99.2	96	95.9	0	0	0	0	0	0	0	0	0	0	0	0	0	0	0	0	0	0	0	0	0	0	0	0	0	0	0	0	0	0	0	0	0	0	0
lncRNA:CR43751	12.24	-2.66399	6.3	Up	0.674826	-3.94768	7.89127e-05	0.00072	4.5	4.5	3.1	18.8	49.2	10.7	0	0	0	0	0	0	0	0	0	0	0	0	0	0	0	0	0	0	0	0	0	0	0	0	0	0	0	0	0	0	0	0	0	0	0
lncRNA:CR45280	9.23816	-2.6553	6.3	Up	0.753706	-3.523	0.000426699	0.00296	3.4	4.5	0	13.8	27.6	13.6	0	0	0	0	0	0	0	0	0	0	0	0	0	0	0	0	0	0	0	0	0	0	0	0	0	0	0	0	0	0	0	0	0	0	0
CG34217	766.761	2.64373	6.2	Down	0.878061	3.01087	0.00260503	0.013	1736.1	878.5	749.5	450.9	69.6	18.4	0	0	0	0	0	0	0	0	0	0	0	0	0	0	0	0	0	0	0	0	0	0	0	0	0	0	0	0	0	0	0	0	0	0	0
CG18281	53.3069	-2.62454	6.2	Up	0.41429	-6.33503	2.37291e-10	8.5e-09	31.3	20.6	32.9	155.7	243.6	118.2	0	0	0	0	0	0	0	0	0	0	0	0	0	0	0	0	0	0	0	0	0	0	0	0	0	0	0	0	0	0	0	0	0	0	0
asRNA:CR45198	3.88844	-2.62118	6.2	Up	1.0235	-2.561	0.0104372	0.039	2.2	0	1.6	6.3	7.2	7.8	0	0	0	0	0	0	0	0	0	0	0	0	0	0	0	0	0	0	0	0	0	0	0	0	0	0	0	0	0	0	0	0	0	0	0
asRNA:CR43257	5.78764	2.60608	6.1	Down	0.82714	3.15071	0.00162871	0.00887	23.5	13.4	23.5	2.5	1.2	5.8	0	0	0	0	0	0	0	0	0	0	0	0	0	0	0	0	0	0	0	0	0	0	0	0	0	0	0	0	0	0	0	0	0	0	0
CG12780	9.97038	-2.61774	6.1	Up	0.697049	-3.75546	0.000173024	0.00139	5.6	2.7	3.1	18.8	34.8	16.5	0	0	0	0	0	0	0	0	0	0	0	0	0	0	0	0	0	0	0	0	0	0	0	0	0	0	0	0	0	0	0	0	0	0	0
spz6	14.719	-2.61619	6.1	Up	0.631095	-4.14548	3.391e-05	0.000346	4.5	5.4	7.8	18.8	66	21.3	0	0	0	0	0	0	0	0	0	0	0	0	0	0	0	0	0	0	0	0	0	0	0	0	0	0	0	0	0	0	0	0	0	0	0
CG11741	12.7669	-2.61908	6.1	Up	0.768973	-3.40594	0.000659355	0.00423	1.1	7.1	1.6	15.1	6	43.6	0	0	0	0	0	0	0	0	0	0	0	0	0	0	0	0	0	0	0	0	0	0	0	0	0	0	0	0	0	0	0	0	0	0	0
asRNA:CR44030	21.8144	-2.61701	6.1	Up	0.431875	-6.05965	1.36415e-09	4.26e-08	8.9	4.5	9.4	44	33.6	55.2	0	0	0	0	0	0	0	0	0	0	0	0	0	0	0	0	0	0	0	0	0	0	0	0	0	0	0	0	0	0	0	0	0	0	0
Cpr56F	36.6396	2.58287	6	Down	0.578453	4.46513	8.00187e-06	0.0001	97.3	74.2	62.7	18.8	19.2	1.9	0	0	0	0	0	0	0	0	0	0	0	0	0	0	0	0	0	0	0	0	0	0	0	0	0	0	0	0	0	0	0	0	0	0	0
Damm	3.59228	-2.59471	6	Up	0.979909	-2.64791	0.00809909	0.032	1.1	0.9	3.1	7.5	12	8.7	0	0	0	0	0	0	0	0	0	0	0	0	0	0	0	0	0	0	0	0	0	0	0	0	0	0	0	0	0	0	0	0	0	0	0
GstT1	141.994	-2.57795	6	Up	0.261171	-9.87074	5.57514e-23	6.97e-21	53.7	36.6	51.7	237.4	357.6	244.2	0	0	0	0	0	0	0	0	0	0	0	0	0	0	0	0	0	0	0	0	0	0	0	0	0	0	0	0	0	0	0	0	0	0	0
snoRNA:Me18S-G1620	4.84562	-2.59391	6	Up	0.908148	-2.85627	0.00428655	0.019	2.2	0.9	3.1	10	8.4	16.5	0	0	0	0	0	0	0	0	0	0	0	0	0	0	0	0	0	0	0	0	0	0	0	0	0	0	0	0	0	0	0	0	0	0	0
Cpr49Ac	154.936	2.56262	5.9	Down	0.850231	3.01403	0.00257806	0.013	410.3	314.6	177.2	116.8	33.6	2.9	0	0	0	0	0	0	0	0	0	0	0	0	0	0	0	0	0	0	0	0	0	0	0	0	0	0	0	0	0	0	0	0	0	0	0
CG4757	149.706	-2.56825	5.9	Up	0.414248	-6.19979	5.65387e-10	1.88e-08	35.8	39.3	80	249.9	162	493.2	0	0	0	0	0	0	0	0	0	0	0	0	0	0	0	0	0	0	0	0	0	0	0	0	0	0	0	0	0	0	0	0	0	0	0
CG15034	3.11563	-2.56442	5.9	Up	0.964778	-2.65804	0.0078596	0.031	2.2	1.8	1.6	8.8	18	6.8	0	0	0	0	0	0	0	0	0	0	0	0	0	0	0	0	0	0	0	0	0	0	0	0	0	0	0	0	0	0	0	0	0	0	0
CG13733	11.1299	-2.56826	5.9	Up	0.611659	-4.19885	2.6828e-05	0.000285	2.2	6.3	3.1	28.9	20.4	23.3	0	0	0	0	0	0	0	0	0	0	0	0	0	0	0	0	0	0	0	0	0	0	0	0	0	0	0	0	0	0	0	0	0	0	0
CG43448	12.0183	-2.5598	5.9	Up	0.649261	-3.94264	8.05905e-05	0.00073	3.4	3.6	3.1	10	16.8	32	0	0	0	0	0	0	0	0	0	0	0	0	0	0	0	0	0	0	0	0	0	0	0	0	0	0	0	0	0	0	0	0	0	0	0
CG13154	24.7922	2.52973	5.8	Down	0.582027	4.34642	1.3838e-05	0.000163	59.2	42	34.5	16.3	7.2	1	0	0	0	0	0	0	0	0	0	0	0	0	0	0	0	0	0	0	0	0	0	0	0	0	0	0	0	0	0	0	0	0	0	0	0
CG8483	2239.85	2.52428	5.8	Down	0.838245	3.01139	0.00260056	0.013	5314.5	4284.3	2659.5	1411.6	658.7	61.1	0	0	0	0	0	0	0	0	0	0	0	0	0	0	0	0	0	0	0	0	0	0	0	0	0	0	0	0	0	0	0	0	0	0	0
DNAlig4	88.9556	-2.53359	5.8	Up	0.257356	-9.84472	7.22398e-23	8.85e-21	35.8	24.1	26.7	136.9	198	164.7	0	0	0	0	0	0	0	0	0	0	0	0	0	0	0	0	0	0	0	0	0	0	0	0	0	0	0	0	0	0	0	0	0	0	0
CG8526	11.5492	-2.54374	5.8	Up	0.547432	-4.64668	3.37317e-06	4.69e-05	6.7	3.6	3.1	23.9	22.8	32	0	0	0	0	0	0	0	0	0	0	0	0	0	0	0	0	0	0	0	0	0	0	0	0	0	0	0	0	0	0	0	0	0	0	0
GstT2	61.9084	-2.54532	5.8	Up	0.285305	-8.92139	4.60472e-19	4.21e-17	20.1	26.8	22	111.8	168	126.9	0	0	0	0	0	0	0	0	0	0	0	0	0	0	0	0	0	0	0	0	0	0	0	0	0	0	0	0	0	0	0	0	0	0	0
CG31776	4.94264	-2.53247	5.8	Up	0.84917	-2.98229	0.00286105	0.014	2.2	3.6	0	10	19.2	8.7	0	0	0	0	0	0	0	0	0	0	0	0	0	0	0	0	0	0	0	0	0	0	0	0	0	0	0	0	0	0	0	0	0	0	0
snoRNA:U14:30Ea	3.35443	-2.54546	5.8	Up	1.02737	-2.47764	0.0132253	0.047	1.1	0	3.1	8.8	7.2	4.8	0	0	0	0	0	0	0	0	0	0	0	0	0	0	0	0	0	0	0	0	0	0	0	0	0	0	0	0	0	0	0	0	0	0	0
lncRNA:CR43126	151.757	-2.54644	5.8	Up	0.24454	-10.4131	2.15969e-25	3.15e-23	55.9	50	40.8	280.1	334.8	251	0	0	0	0	0	0	0	0	0	0	0	0	0	0	0	0	0	0	0	0	0	0	0	0	0	0	0	0	0	0	0	0	0	0	0
lncRNA:acal	14.0598	-2.52632	5.8	Up	0.520081	-4.85756	1.18843e-06	1.86e-05	6.7	4.5	4.7	36.4	32.4	23.3	0	0	0	0	0	0	0	0	0	0	0	0	0	0	0	0	0	0	0	0	0	0	0	0	0	0	0	0	0	0	0	0	0	0	0
CG2650	284.395	2.50754	5.7	Down	0.524803	4.77805	1.77e-06	2.64e-05	237	171.6	111.3	55.3	27.6	9.7	0	0	0	0	0	0	0	0	0	0	0	0	0	0	0	0	0	0	0	0	0	0	0	0	0	0	0	0	0	0	0	0	0	0	0
Eh	11.3405	2.51174	5.7	Down	0.747633	3.35959	0.00078057	0.00486	20.1	10.7	15.7	5	3.6	0	0	0	0	0	0	0	0	0	0	0	0	0	0	0	0	0	0	0	0	0	0	0	0	0	0	0	0	0	0	0	0	0	0	0	0
Proc	799.114	-2.50176	5.7	Up	0.16205	-15.4382	9.0654e-54	6.94e-51	291.8	291.3	265	1551	1593.5	1667.7	0	0	0	0	0	0	0	0	0	0	0	0	0	0	0	0	0	0	0	0	0	0	0	0	0	0	0	0	0	0	0	0	0	0	0
asRNA:CR45124	13.4883	-2.51045	5.7	Up	0.583645	-4.30133	1.69776e-05	0.000194	6.7	2.7	4.7	28.9	19.2	30	0	0	0	0	0	0	0	0	0	0	0	0	0	0	0	0	0	0	0	0	0	0	0	0	0	0	0	0	0	0	0	0	0	0	0
lncRNA:CR45659	11.8297	-2.51843	5.7	Up	0.638132	-3.94656	7.92816e-05	0.000722	4.5	4.5	4.7	26.4	26.4	25.2	0	0	0	0	0	0	0	0	0	0	0	0	0	0	0	0	0	0	0	0	0	0	0	0	0	0	0	0	0	0	0	0	0	0	0
lncRNA:CR45910	391.083	-2.51571	5.7	Up	0.245208	-10.2595	1.07267e-24	1.51e-22	142	144.8	130.2	679.4	993.5	716.1	0	0	0	0	0	0	0	0	0	0	0	0	0	0	0	0	0	0	0	0	0	0	0	0	0	0	0	0	0	0	0	0	0	0	0
Pdrg1	4.63478	2.47539	5.6	Down	0.969502	2.55325	0.0106721	0.04	12.3	2.7	11	0	3.6	1	0	0	0	0	0	0	0	0	0	0	0	0	0	0	0	0	0	0	0	0	0	0	0	0	0	0	0	0	0	0	0	0	0	0	0
RnrL	85.5723	-2.49557	5.6	Up	0.264516	-9.43448	3.92923e-21	4.15e-19	24.6	31.3	25.1	149.4	140.4	171.5	0	0	0	0	0	0	0	0	0	0	0	0	0	0	0	0	0	0	0	0	0	0	0	0	0	0	0	0	0	0	0	0	0	0	0
CG12535	39.0683	-2.47791	5.6	Up	0.498383	-4.9719	6.63e-07	1.12e-05	17.9	23.2	4.7	100.5	123.6	42.6	0	0	0	0	0	0	0	0	0	0	0	0	0	0	0	0	0	0	0	0	0	0	0	0	0	0	0	0	0	0	0	0	0	0	0
Plzf	93.7457	-2.47871	5.6	Up	0.262949	-9.42661	4.23546e-21	4.44e-19	24.6	42	31.4	184.6	180	189	0	0	0	0	0	0	0	0	0	0	0	0	0	0	0	0	0	0	0	0	0	0	0	0	0	0	0	0	0	0	0	0	0	0	0
fzr2	6.83353	-2.47661	5.6	Up	0.766985	-3.22902	0.00124215	0.0071	1.1	4.5	1.6	12.6	16.8	13.6	0	0	0	0	0	0	0	0	0	0	0	0	0	0	0	0	0	0	0	0	0	0	0	0	0	0	0	0	0	0	0	0	0	0	0
wfs1	284.385	-2.4814	5.6	Up	0.166294	-14.9217	2.37993e-50	1.39e-47	93.9	82.2	97.2	443.3	572.4	499.1	0	0	0	0	0	0	0	0	0	0	0	0	0	0	0	0	0	0	0	0	0	0	0	0	0	0	0	0	0	0	0	0	0	0	0
CG42365	79.3531	-2.49254	5.6	Up	0.227415	-10.9603	5.92872e-28	1.01e-25	24.6	26.8	31.4	157	157.2	146.3	0	0	0	0	0	0	0	0	0	0	0	0	0	0	0	0	0	0	0	0	0	0	0	0	0	0	0	0	0	0	0	0	0	0	0
Myc	1480.42	-2.4785	5.6	Up	0.238158	-10.407	2.30472e-25	3.32e-23	517.6	573.7	459.4	2742.8	3717.3	2193.9	0	0	0	0	0	0	0	0	0	0	0	0	0	0	0	0	0	0	0	0	0	0	0	0	0	0	0	0	0	0	0	0	0	0	0
CG43202	31.1199	-2.49691	5.6	Up	0.509698	-4.89881	9.64206e-07	1.55e-05	13.4	14.3	17.2	56.5	36	158	0	0	0	0	0	0	0	0	0	0	0	0	0	0	0	0	0	0	0	0	0	0	0	0	0	0	0	0	0	0	0	0	0	0	0
lncRNA:CR43856	15.6034	-2.49147	5.6	Up	0.494311	-5.04029	4.64822e-07	8.19e-06	6.7	4.5	7.8	35.2	37.2	31	0	0	0	0	0	0	0	0	0	0	0	0	0	0	0	0	0	0	0	0	0	0	0	0	0	0	0	0	0	0	0	0	0	0	0
asRNA:CR44429	16.0216	-2.48091	5.6	Up	0.520973	-4.76207	1.9162e-06	2.84e-05	1.1	8	6.3	22.6	34.8	30	0	0	0	0	0	0	0	0	0	0	0	0	0	0	0	0	0	0	0	0	0	0	0	0	0	0	0	0	0	0	0	0	0	0	0
CG12998	388.516	2.44965	5.5	Down	0.752465	3.25549	0.00113196	0.00656	727.8	460.2	697.8	251.2	84	10.7	0	0	0	0	0	0	0	0	0	0	0	0	0	0	0	0	0	0	0	0	0	0	0	0	0	0	0	0	0	0	0	0	0	0	0
CG14990	8.32153	2.45359	5.5	Down	0.683323	3.59067	0.00032983	0.00239	20.1	13.4	9.4	3.8	3.6	1	0	0	0	0	0	0	0	0	0	0	0	0	0	0	0	0	0	0	0	0	0	0	0	0	0	0	0	0	0	0	0	0	0	0	0
NijC	78.8916	2.4495	5.5	Down	0.382906	6.39714	1.58313e-10	5.9e-09	134.1	95.6	98.8	33.9	16.8	10.7	0	0	0	0	0	0	0	0	0	0	0	0	0	0	0	0	0	0	0	0	0	0	0	0	0	0	0	0	0	0	0	0	0	0	0
iotaTry	5.07041	-2.45949	5.5	Up	0.815736	-3.01506	0.0025693	0.013	1.1	2.7	3.1	11.3	15.6	10.7	0	0	0	0	0	0	0	0	0	0	0	0	0	0	0	0	0	0	0	0	0	0	0	0	0	0	0	0	0	0	0	0	0	0	0
CG17669	6.47366	-2.45346	5.5	Up	0.80113	-3.06249	0.00219501	0.011	2.2	3.6	0	13.8	18	4.8	0	0	0	0	0	0	0	0	0	0	0	0	0	0	0	0	0	0	0	0	0	0	0	0	0	0	0	0	0	0	0	0	0	0	0
CG33158	176.588	-2.46097	5.5	Up	0.222427	-11.0641	1.87239e-28	3.37e-26	67.1	47.4	65.9	315.2	400.8	266.5	0	0	0	0	0	0	0	0	0	0	0	0	0	0	0	0	0	0	0	0	0	0	0	0	0	0	0	0	0	0	0	0	0	0	0
CG12868	75.0292	-2.43245	5.4	Up	0.281483	-8.64154	5.5459e-18	4.69e-16	22.4	23.2	32.9	130.6	120	162.8	0	0	0	0	0	0	0	0	0	0	0	0	0	0	0	0	0	0	0	0	0	0	0	0	0	0	0	0	0	0	0	0	0	0	0
RIOK1	92.8768	-2.42551	5.4	Up	0.251745	-9.63479	5.7008e-22	6.41e-20	34.7	30.4	29.8	146.9	196.8	166.7	0	0	0	0	0	0	0	0	0	0	0	0	0	0	0	0	0	0	0	0	0	0	0	0	0	0	0	0	0	0	0	0	0	0	0
lncRNA:CR43256	43.1793	-2.43297	5.4	Up	0.342155	-7.11071	1.15445e-12	5.75e-11	14.5	16.1	12.5	91.7	78	67.8	0	0	0	0	0	0	0	0	0	0	0	0	0	0	0	0	0	0	0	0	0	0	0	0	0	0	0	0	0	0	0	0	0	0	0
CG31788	4.00482	2.40529	5.3	Down	0.920133	2.61406	0.00894728	0.035	10.1	6.3	7.8	1.3	2.4	1	0	0	0	0	0	0	0	0	0	0	0	0	0	0	0	0	0	0	0	0	0	0	0	0	0	0	0	0	0	0	0	0	0	0	0
RtcB	69.8963	-2.39283	5.3	Up	0.293547	-8.15143	3.5966e-16	2.41e-14	23.5	32.2	29.8	133.1	121.2	193.8	0	0	0	0	0	0	0	0	0	0	0	0	0	0	0	0	0	0	0	0	0	0	0	0	0	0	0	0	0	0	0	0	0	0	0
CG18067	1152.7	-2.39941	5.3	Up	0.421199	-5.69662	1.22202e-08	3.21e-07	449.4	521.9	649.2	1703	1189.1	5651.5	0	0	0	0	0	0	0	0	0	0	0	0	0	0	0	0	0	0	0	0	0	0	0	0	0	0	0	0	0	0	0	0	0	0	0
CG9759	27.1134	-2.41317	5.3	Up	0.555977	-4.34042	1.4221e-05	0.000167	5.6	11.6	17.2	36.4	43.2	98.8	0	0	0	0	0	0	0	0	0	0	0	0	0	0	0	0	0	0	0	0	0	0	0	0	0	0	0	0	0	0	0	0	0	0	0
CG31467	9.76627	-2.4068	5.3	Up	0.658776	-3.65344	0.000258749	0.00196	1.1	4.5	4.7	11.3	16.8	25.2	0	0	0	0	0	0	0	0	0	0	0	0	0	0	0	0	0	0	0	0	0	0	0	0	0	0	0	0	0	0	0	0	0	0	0
snoRNA:Me28S-A2564	12.5396	-2.40661	5.3	Up	0.60985	-3.94623	7.9393e-05	0.000722	4.5	3.6	6.3	16.3	19.2	36.8	0	0	0	0	0	0	0	0	0	0	0	0	0	0	0	0	0	0	0	0	0	0	0	0	0	0	0	0	0	0	0	0	0	0	0
snoRNA:2R:9445205	29.1202	-2.41583	5.3	Up	0.371932	-6.49534	8.28439e-11	3.2e-09	12.3	8.9	11	42.7	62.4	64	0	0	0	0	0	0	0	0	0	0	0	0	0	0	0	0	0	0	0	0	0	0	0	0	0	0	0	0	0	0	0	0	0	0	0
CG4286	7.22014	2.37327	5.2	Down	0.823447	2.88211	0.00395016	0.018	17.9	5.4	12.5	3.8	1.2	1.9	0	0	0	0	0	0	0	0	0	0	0	0	0	0	0	0	0	0	0	0	0	0	0	0	0	0	0	0	0	0	0	0	0	0	0
CG11453	5.82133	2.37114	5.2	Down	0.766288	3.09432	0.00197262	0.01	7.8	19.7	14.1	5	3.6	0	0	0	0	0	0	0	0	0	0	0	0	0	0	0	0	0	0	0	0	0	0	0	0	0	0	0	0	0	0	0	0	0	0	0	0
CG13891	11.5081	-2.38131	5.2	Up	0.569325	-4.18269	2.88083e-05	0.000302	4.5	3.6	4.7	16.3	26.4	22.3	0	0	0	0	0	0	0	0	0	0	0	0	0	0	0	0	0	0	0	0	0	0	0	0	0	0	0	0	0	0	0	0	0	0	0
CG18547	45.5897	-2.38479	5.2	Up	0.42413	-5.62279	1.87895e-08	4.74e-07	10.1	7.1	7.8	23.9	39.6	64.9	0	0	0	0	0	0	0	0	0	0	0	0	0	0	0	0	0	0	0	0	0	0	0	0	0	0	0	0	0	0	0	0	0	0	0
CG18596	343.183	-2.36476	5.2	Up	0.137796	-17.1613	5.17581e-66	7.93e-63	130.8	129.6	117.6	577.7	721.1	657	0	0	0	0	0	0	0	0	0	0	0	0	0	0	0	0	0	0	0	0	0	0	0	0	0	0	0	0	0	0	0	0	0	0	0
CG2053	12.5012	-2.37825	5.2	Up	0.614151	-3.87243	0.000107757	0.000944	4.5	8	3.1	42.7	30	13.6	0	0	0	0	0	0	0	0	0	0	0	0	0	0	0	0	0	0	0	0	0	0	0	0	0	0	0	0	0	0	0	0	0	0	0
lncRNA:CR42651	16.3045	-2.37269	5.2	Up	0.569737	-4.16454	3.11979e-05	0.000323	3.4	3.6	6.3	16.3	26.4	22.3	0	0	0	0	0	0	0	0	0	0	0	0	0	0	0	0	0	0	0	0	0	0	0	0	0	0	0	0	0	0	0	0	0	0	0
vret	6.3314	-2.38346	5.2	Up	0.738296	-3.22832	0.00124519	0.00712	2.2	2.7	3.1	13.8	12	15.5	0	0	0	0	0	0	0	0	0	0	0	0	0	0	0	0	0	0	0	0	0	0	0	0	0	0	0	0	0	0	0	0	0	0	0
CG7460	12.9214	2.36047	5.1	Down	0.625663	3.77275	0.000161459	0.00132	21.2	15.2	22	1.3	6	3.9	0	0	0	0	0	0	0	0	0	0	0	0	0	0	0	0	0	0	0	0	0	0	0	0	0	0	0	0	0	0	0	0	0	0	0
CG30395	16.2492	2.34276	5.1	Down	0.517623	4.526	6.01112e-06	7.81e-05	52.5	31.3	26.7	11.3	8.4	2.9	0	0	0	0	0	0	0	0	0	0	0	0	0	0	0	0	0	0	0	0	0	0	0	0	0	0	0	0	0	0	0	0	0	0	0
CG33155	6.92527	2.35588	5.1	Down	0.693253	3.3983	0.000678061	0.00433	13.4	14.3	12.5	1.3	4.8	1.9	0	0	0	0	0	0	0	0	0	0	0	0	0	0	0	0	0	0	0	0	0	0	0	0	0	0	0	0	0	0	0	0	0	0	0
Amy-p	23.9635	-2.35749	5.1	Up	0.714133	-3.30119	0.000962748	0.00573	10.1	7.1	6.3	16.3	26.4	77.5	0	0	0	0	0	0	0	0	0	0	0	0	0	0	0	0	0	0	0	0	0	0	0	0	0	0	0	0	0	0	0	0	0	0	0
mre11	120.693	-2.36029	5.1	Up	0.225209	-10.4805	1.06206e-25	1.59e-23	43.6	42.9	48.6	183.4	223.2	280.1	0	0	0	0	0	0	0	0	0	0	0	0	0	0	0	0	0	0	0	0	0	0	0	0	0	0	0	0	0	0	0	0	0	0	0
Corp	22.3482	-2.3573	5.1	Up	0.484089	-4.86956	1.11849e-06	1.78e-05	2.2	10.7	3.1	32.7	38.4	20.4	0	0	0	0	0	0	0	0	0	0	0	0	0	0	0	0	0	0	0	0	0	0	0	0	0	0	0	0	0	0	0	0	0	0	0
CG18568	6.09818	-2.3463	5.1	Up	0.740543	-3.16835	0.00153308	0.00846	3.4	1.8	3.1	8.8	20.4	11.6	0	0	0	0	0	0	0	0	0	0	0	0	0	0	0	0	0	0	0	0	0	0	0	0	0	0	0	0	0	0	0	0	0	0	0
CG7366	9.19769	-2.34709	5.1	Up	0.654558	-3.58576	0.000336099	0.00243	4.5	5.4	3.1	10	39.6	18.4	0	0	0	0	0	0	0	0	0	0	0	0	0	0	0	0	0	0	0	0	0	0	0	0	0	0	0	0	0	0	0	0	0	0	0
DNApol-eta	83.9179	-2.34194	5.1	Up	0.299426	-7.82144	5.22214e-15	3.18e-13	39.1	34.9	36.1	154.5	249.6	154.1	0	0	0	0	0	0	0	0	0	0	0	0	0	0	0	0	0	0	0	0	0	0	0	0	0	0	0	0	0	0	0	0	0	0	0
Zmynd10	9.05552	-2.34671	5.1	Up	0.604948	-3.8792	0.000104802	0.000922	2.2	4.5	4.7	17.6	21.6	18.4	0	0	0	0	0	0	0	0	0	0	0	0	0	0	0	0	0	0	0	0	0	0	0	0	0	0	0	0	0	0	0	0	0	0	0
CG12590	4.84405	2.31333	5	Down	0.867125	2.66782	0.00763456	0.03	11.2	5.4	12.5	2.5	2.4	1	0	0	0	0	0	0	0	0	0	0	0	0	0	0	0	0	0	0	0	0	0	0	0	0	0	0	0	0	0	0	0	0	0	0	0
Cpr97Ea	509.97	2.31671	5	Down	0.656138	3.53083	0.000414255	0.0029	708.8	385.2	1050.6	270	136.8	24.2	0	0	0	0	0	0	0	0	0	0	0	0	0	0	0	0	0	0	0	0	0	0	0	0	0	0	0	0	0	0	0	0	0	0	0
Kebab	13.039	-2.32451	5	Up	0.644111	-3.60887	0.000307539	0.00225	5.6	14.3	0	22.6	58.8	27.1	0	0	0	0	0	0	0	0	0	0	0	0	0	0	0	0	0	0	0	0	0	0	0	0	0	0	0	0	0	0	0	0	0	0	0
CG9411	4.67957	-2.31355	5	Up	0.927645	-2.49401	0.012631	0.045	2.2	1.8	1.6	8.8	16.8	2.9	0	0	0	0	0	0	0	0	0	0	0	0	0	0	0	0	0	0	0	0	0	0	0	0	0	0	0	0	0	0	0	0	0	0	0
CG5800	103.212	-2.31402	5	Up	0.220111	-10.513	7.52737e-26	1.14e-23	42.5	31.3	43.9	149.4	204	219	0	0	0	0	0	0	0	0	0	0	0	0	0	0	0	0	0	0	0	0	0	0	0	0	0	0	0	0	0	0	0	0	0	0	0
CG3492	22.9553	-2.32549	5	Up	0.621679	-3.74066	0.000183541	0.00146	11.2	13.4	1.6	41.4	75.6	21.3	0	0	0	0	0	0	0	0	0	0	0	0	0	0	0	0	0	0	0	0	0	0	0	0	0	0	0	0	0	0	0	0	0	0	0
CG5380	27.9035	-2.31741	5	Up	0.37415	-6.19379	5.87342e-10	1.94e-08	16.8	7.1	11	54	57.6	59.1	0	0	0	0	0	0	0	0	0	0	0	0	0	0	0	0	0	0	0	0	0	0	0	0	0	0	0	0	0	0	0	0	0	0	0
scaRNA:MeU2-C28	5.20376	-2.32645	5	Up	0.760178	-3.06041	0.00221035	0.011	2.2	2.7	1.6	12.6	9.6	11.6	0	0	0	0	0	0	0	0	0	0	0	0	0	0	0	0	0	0	0	0	0	0	0	0	0	0	0	0	0	0	0	0	0	0	0
CG42364	9.66338	-2.32195	5	Up	0.600477	-3.86684	0.000110254	0.000962	3.4	4.5	3.1	16.3	20.4	19.4	0	0	0	0	0	0	0	0	0	0	0	0	0	0	0	0	0	0	0	0	0	0	0	0	0	0	0	0	0	0	0	0	0	0	0
CG43351	54.8514	-2.33448	5	Up	0.453522	-5.14744	2.64064e-07	4.95e-06	16.8	28.6	18.8	70.3	54	201.6	0	0	0	0	0	0	0	0	0	0	0	0	0	0	0	0	0	0	0	0	0	0	0	0	0	0	0	0	0	0	0	0	0	0	0
asRNA:CR45479	11.9332	-2.33423	5	Up	0.523155	-4.46183	8.12643e-06	0.000101	4.5	4.5	6.3	20.1	32.4	22.3	0	0	0	0	0	0	0	0	0	0	0	0	0	0	0	0	0	0	0	0	0	0	0	0	0	0	0	0	0	0	0	0	0	0	0
CG14218	14.9979	2.29365	4.9	Down	0.642701	3.56877	0.000358662	0.00257	24.6	14.3	37.6	12.6	3.6	0	0	0	0	0	0	0	0	0	0	0	0	0	0	0	0	0	0	0	0	0	0	0	0	0	0	0	0	0	0	0	0	0	0	0	0
c(3)G	64.0309	-2.29323	4.9	Up	0.362732	-6.32212	2.57995e-10	9.19e-09	26.8	28.6	22	106.7	157.2	119.2	0	0	0	0	0	0	0	0	0	0	0	0	0	0	0	0	0	0	0	0	0	0	0	0	0	0	0	0	0	0	0	0	0	0	0
mei-9	67.5886	-2.30104	4.9	Up	0.370982	-6.20256	5.55515e-10	1.85e-08	30.2	25.9	25.1	96.7	181.2	123.1	0	0	0	0	0	0	0	0	0	0	0	0	0	0	0	0	0	0	0	0	0	0	0	0	0	0	0	0	0	0	0	0	0	0	0
CG18094	65.1419	-2.29685	4.9	Up	0.28355	-8.10033	5.48118e-16	3.65e-14	16.8	27.7	29.8	100.5	152.4	109.5	0	0	0	0	0	0	0	0	0	0	0	0	0	0	0	0	0	0	0	0	0	0	0	0	0	0	0	0	0	0	0	0	0	0	0
IM4	1120.05	-2.30453	4.9	Up	0.434391	-5.3052	1.12552e-07	2.32e-06	529.9	471.9	738.6	1480.7	1298.3	5810.4	0	0	0	0	0	0	0	0	0	0	0	0	0	0	0	0	0	0	0	0	0	0	0	0	0	0	0	0	0	0	0	0	0	0	0
scaRNA:PsiU6-40	9.12467	-2.28111	4.9	Up	0.649025	-3.51466	0.00044031	0.00304	5.6	2.7	1.6	15.1	15.6	18.4	0	0	0	0	0	0	0	0	0	0	0	0	0	0	0	0	0	0	0	0	0	0	0	0	0	0	0	0	0	0	0	0	0	0	0
frm	773.151	2.27709	4.8	Down	0.720191	3.16178	0.00156806	0.00862	1604.2	1086.7	878.1	479.7	224.4	32.9	0	0	0	0	0	0	0	0	0	0	0	0	0	0	0	0	0	0	0	0	0	0	0	0	0	0	0	0	0	0	0	0	0	0	0
CG7714	47.938	2.26209	4.8	Down	0.478347	4.72897	2.2566e-06	3.28e-05	114	59	87.8	30.1	20.4	4.8	0	0	0	0	0	0	0	0	0	0	0	0	0	0	0	0	0	0	0	0	0	0	0	0	0	0	0	0	0	0	0	0	0	0	0
Cpr97Eb	623.36	2.26339	4.8	Down	0.337835	6.69968	2.08873e-11	8.67e-10	958	651.5	784	273.8	139.2	87.2	0	0	0	0	0	0	0	0	0	0	0	0	0	0	0	0	0	0	0	0	0	0	0	0	0	0	0	0	0	0	0	0	0	0	0
lncRNA:CR32160	5.7029	2.24874	4.8	Down	0.872985	2.57593	0.00999719	0.038	7.8	6.3	7.8	2.5	2.4	0	0	0	0	0	0	0	0	0	0	0	0	0	0	0	0	0	0	0	0	0	0	0	0	0	0	0	0	0	0	0	0	0	0	0	0
Cyp4d1	19.6225	-2.27264	4.8	Up	0.448156	-5.07108	3.95562e-07	7.09e-06	6.7	9.8	9.4	30.1	28.8	64.9	0	0	0	0	0	0	0	0	0	0	0	0	0	0	0	0	0	0	0	0	0	0	0	0	0	0	0	0	0	0	0	0	0	0	0
CG13014	24.2939	-2.27557	4.8	Up	0.366234	-6.21344	5.18371e-10	1.74e-08	11.2	8.9	11	44	44.4	59.1	0	0	0	0	0	0	0	0	0	0	0	0	0	0	0	0	0	0	0	0	0	0	0	0	0	0	0	0	0	0	0	0	0	0	0
CG5757	9.58248	-2.24847	4.8	Up	0.597735	-3.76164	0.000168801	0.00136	5.6	3.6	1.6	16.3	13.2	23.3	0	0	0	0	0	0	0	0	0	0	0	0	0	0	0	0	0	0	0	0	0	0	0	0	0	0	0	0	0	0	0	0	0	0	0
CG3494	11.2545	-2.2639	4.8	Up	0.684539	-3.30718	0.000942399	0.00563	1.1	5.4	6.3	13.8	36	10.7	0	0	0	0	0	0	0	0	0	0	0	0	0	0	0	0	0	0	0	0	0	0	0	0	0	0	0	0	0	0	0	0	0	0	0
CG15535	79.2688	-2.25376	4.8	Up	0.249968	-9.01618	1.9477e-19	1.84e-17	34.7	25	31.4	109.3	162	157	0	0	0	0	0	0	0	0	0	0	0	0	0	0	0	0	0	0	0	0	0	0	0	0	0	0	0	0	0	0	0	0	0	0	0
scra	134.434	-2.27782	4.8	Up	0.278881	-8.16771	3.14309e-16	2.13e-14	71.5	38.4	58	222.3	361.2	224.8	0	0	0	0	0	0	0	0	0	0	0	0	0	0	0	0	0	0	0	0	0	0	0	0	0	0	0	0	0	0	0	0	0	0	0
lncRNA:CR44662	51.8964	-2.24801	4.8	Up	0.372224	-6.0394	1.5469e-09	4.81e-08	25.7	22.3	17.2	84.1	171.6	59.1	0	0	0	0	0	0	0	0	0	0	0	0	0	0	0	0	0	0	0	0	0	0	0	0	0	0	0	0	0	0	0	0	0	0	0
sona	734.622	2.21983	4.7	Down	0.27928	7.94843	1.88888e-15	1.18e-13	1605.3	1315.5	1143.1	416.9	267.6	189.9	0	0	0	0	0	0	0	0	0	0	0	0	0	0	0	0	0	0	0	0	0	0	0	0	0	0	0	0	0	0	0	0	0	0	0
CG32507	7.23147	2.22623	4.7	Down	0.74617	2.98354	0.00284931	0.014	15.7	8	7.8	2.5	2.4	1.9	0	0	0	0	0	0	0	0	0	0	0	0	0	0	0	0	0	0	0	0	0	0	0	0	0	0	0	0	0	0	0	0	0	0	0
CG9451	141.289	-2.22912	4.7	Up	0.478426	-4.65928	3.17317e-06	4.46e-05	36.9	89.4	59.6	157	124.8	591.1	0	0	0	0	0	0	0	0	0	0	0	0	0	0	0	0	0	0	0	0	0	0	0	0	0	0	0	0	0	0	0	0	0	0	0
Ir76a	213.91	-2.23311	4.7	Up	0.316817	-7.04859	1.8074e-12	8.86e-11	90.6	59.9	47	253.7	427.2	253.9	0	0	0	0	0	0	0	0	0	0	0	0	0	0	0	0	0	0	0	0	0	0	0	0	0	0	0	0	0	0	0	0	0	0	0
lncRNA:CR45597	25.2771	-2.22133	4.7	Up	0.411554	-5.39744	6.75996e-08	1.51e-06	10.1	9.8	4.7	44	48	29.1	0	0	0	0	0	0	0	0	0	0	0	0	0	0	0	0	0	0	0	0	0	0	0	0	0	0	0	0	0	0	0	0	0	0	0
lncRNA:CR45706	26.8699	-2.22356	4.7	Up	0.40663	-5.46826	4.54476e-08	1.06e-06	6.7	7.1	22	54	45.6	54.3	0	0	0	0	0	0	0	0	0	0	0	0	0	0	0	0	0	0	0	0	0	0	0	0	0	0	0	0	0	0	0	0	0	0	0
CG13722	2171.45	2.19566	4.6	Down	0.57962	3.7881	0.000151805	0.00125	4215.6	2167.2	4022.1	1426.7	667.1	178.3	0	0	0	0	0	0	0	0	0	0	0	0	0	0	0	0	0	0	0	0	0	0	0	0	0	0	0	0	0	0	0	0	0	0	0
prt	38.0946	2.18991	4.6	Down	0.349323	6.269	3.63373e-10	1.27e-08	44.7	65.2	48.6	15.1	12	8.7	0	0	0	0	0	0	0	0	0	0	0	0	0	0	0	0	0	0	0	0	0	0	0	0	0	0	0	0	0	0	0	0	0	0	0
Obp51a	5.62341	2.19894	4.6	Down	0.835574	2.63165	0.00849714	0.033	8.9	8.9	7.8	2.5	1.2	1.9	0	0	0	0	0	0	0	0	0	0	0	0	0	0	0	0	0	0	0	0	0	0	0	0	0	0	0	0	0	0	0	0	0	0	0
phr	26.5313	-2.18704	4.6	Up	0.492672	-4.43915	9.03159e-06	0.000112	5.6	5.4	3.1	22.6	24	20.4	0	0	0	0	0	0	0	0	0	0	0	0	0	0	0	0	0	0	0	0	0	0	0	0	0	0	0	0	0	0	0	0	0	0	0
ro	9.7551	-2.19877	4.6	Up	0.651239	-3.37628	0.000734721	0.00463	6.7	1.8	4.7	13.8	32.4	12.6	0	0	0	0	0	0	0	0	0	0	0	0	0	0	0	0	0	0	0	0	0	0	0	0	0	0	0	0	0	0	0	0	0	0	0
Coq5	37.4528	-2.21338	4.6	Up	0.321154	-6.89196	5.50283e-12	2.49e-10	15.7	12.5	14.1	47.7	64.8	80.4	0	0	0	0	0	0	0	0	0	0	0	0	0	0	0	0	0	0	0	0	0	0	0	0	0	0	0	0	0	0	0	0	0	0	0
CG3515	7.76936	-2.20836	4.6	Up	0.812323	-2.71857	0.00655651	0.027	2.2	1.8	4.7	16.3	19.2	2.9	0	0	0	0	0	0	0	0	0	0	0	0	0	0	0	0	0	0	0	0	0	0	0	0	0	0	0	0	0	0	0	0	0	0	0
ChLD3	5.23005	-2.18768	4.6	Up	0.766556	-2.85391	0.00431848	0.019	4.5	2.7	0	5	14.4	15.5	0	0	0	0	0	0	0	0	0	0	0	0	0	0	0	0	0	0	0	0	0	0	0	0	0	0	0	0	0	0	0	0	0	0	0
atk	37.7696	-2.19845	4.6	Up	0.439378	-5.00354	5.62862e-07	9.66e-06	19	8	9.4	44	66	57.2	0	0	0	0	0	0	0	0	0	0	0	0	0	0	0	0	0	0	0	0	0	0	0	0	0	0	0	0	0	0	0	0	0	0	0
CG4408	38.2562	-2.2079	4.6	Up	0.439453	-5.0242	5.05527e-07	8.81e-06	12.3	24.1	22	49	67.2	152.1	0	0	0	0	0	0	0	0	0	0	0	0	0	0	0	0	0	0	0	0	0	0	0	0	0	0	0	0	0	0	0	0	0	0	0
lncRNA:CR44526	5.70826	-2.20332	4.6	Up	0.760504	-2.89718	0.0037653	0.017	2.2	1.8	3.1	11.3	9.6	10.7	0	0	0	0	0	0	0	0	0	0	0	0	0	0	0	0	0	0	0	0	0	0	0	0	0	0	0	0	0	0	0	0	0	0	0
lncRNA:CR46004	231.031	-2.20601	4.6	Up	0.331824	-6.64811	2.96878e-11	1.22e-09	120.7	93.8	111.3	448.3	754.7	299.4	0	0	0	0	0	0	0	0	0	0	0	0	0	0	0	0	0	0	0	0	0	0	0	0	0	0	0	0	0	0	0	0	0	0	0
CG16865	42.8751	-2.18156	4.5	Up	0.323006	-6.75395	1.43876e-11	6.16e-10	17.9	14.3	15.7	59	78	78.5	0	0	0	0	0	0	0	0	0	0	0	0	0	0	0	0	0	0	0	0	0	0	0	0	0	0	0	0	0	0	0	0	0	0	0
CG3198	1007.92	-2.15818	4.5	Up	0.284971	-7.57333	3.63782e-14	2.08e-12	430.4	429.9	451.6	1588.7	2905	1361.5	0	0	0	0	0	0	0	0	0	0	0	0	0	0	0	0	0	0	0	0	0	0	0	0	0	0	0	0	0	0	0	0	0	0	0
CG7914	12.4874	-2.17847	4.5	Up	0.528747	-4.12006	3.78768e-05	0.00038	4.5	4.5	7.8	27.6	15.6	29.1	0	0	0	0	0	0	0	0	0	0	0	0	0	0	0	0	0	0	0	0	0	0	0	0	0	0	0	0	0	0	0	0	0	0	0
CG13667	61.2026	-2.16612	4.5	Up	0.282979	-7.65467	1.93802e-14	1.14e-12	34.7	23.2	22	95.4	140.4	124	0	0	0	0	0	0	0	0	0	0	0	0	0	0	0	0	0	0	0	0	0	0	0	0	0	0	0	0	0	0	0	0	0	0	0
CG6841	86.7397	-2.16529	4.5	Up	0.23202	-9.33233	1.03571e-20	1.06e-18	39.1	35.7	45.5	145.7	192	193.8	0	0	0	0	0	0	0	0	0	0	0	0	0	0	0	0	0	0	0	0	0	0	0	0	0	0	0	0	0	0	0	0	0	0	0
CG11226	7.94227	-2.1572	4.5	Up	0.638957	-3.37613	0.000735124	0.00463	4.5	1.8	4.7	15.1	15.6	15.5	0	0	0	0	0	0	0	0	0	0	0	0	0	0	0	0	0	0	0	0	0	0	0	0	0	0	0	0	0	0	0	0	0	0	0
CG16824	8.98544	-2.16474	4.5	Up	0.643823	-3.36233	0.000772885	0.00481	3.4	3.6	3.1	15.1	19.2	11.6	0	0	0	0	0	0	0	0	0	0	0	0	0	0	0	0	0	0	0	0	0	0	0	0	0	0	0	0	0	0	0	0	0	0	0
PGRP-SC1a	15.8244	-2.17953	4.5	Up	0.546362	-3.98917	6.63054e-05	0.000619	7.8	2.7	15.7	36.4	39.6	33.9	0	0	0	0	0	0	0	0	0	0	0	0	0	0	0	0	0	0	0	0	0	0	0	0	0	0	0	0	0	0	0	0	0	0	0
PGRP-SB1	80.4225	-2.1767	4.5	Up	0.521603	-4.1731	3.00486e-05	0.000314	43.6	28.6	39.2	170.8	44.4	285.9	0	0	0	0	0	0	0	0	0	0	0	0	0	0	0	0	0	0	0	0	0	0	0	0	0	0	0	0	0	0	0	0	0	0	0
snoRNA:Or-CD10	28.8036	-2.15629	4.5	Up	0.425954	-5.06225	4.1433e-07	7.39e-06	7.8	8.9	14.1	30.1	32.4	68.8	0	0	0	0	0	0	0	0	0	0	0	0	0	0	0	0	0	0	0	0	0	0	0	0	0	0	0	0	0	0	0	0	0	0	0
RfC4	57.2494	-2.17148	4.5	Up	0.271756	-7.99054	1.34346e-15	8.53e-14	15.7	24.1	34.5	90.4	100.8	131.8	0	0	0	0	0	0	0	0	0	0	0	0	0	0	0	0	0	0	0	0	0	0	0	0	0	0	0	0	0	0	0	0	0	0	0
Gpa2	6.49846	-2.1855	4.5	Up	0.753337	-2.90109	0.00371863	0.017	2.2	1.8	3.1	8.8	8.4	13.6	0	0	0	0	0	0	0	0	0	0	0	0	0	0	0	0	0	0	0	0	0	0	0	0	0	0	0	0	0	0	0	0	0	0	0
lncRNA:CR44366	17.1046	-2.17055	4.5	Up	0.457119	-4.74832	2.05109e-06	3.01e-05	7.8	7.1	4.7	26.4	33.6	31	0	0	0	0	0	0	0	0	0	0	0	0	0	0	0	0	0	0	0	0	0	0	0	0	0	0	0	0	0	0	0	0	0	0	0
lncRNA:CR45923	18.4732	-2.16903	4.5	Up	0.390694	-5.55173	2.82856e-08	6.85e-07	12.3	8.9	6.3	45.2	42	39.7	0	0	0	0	0	0	0	0	0	0	0	0	0	0	0	0	0	0	0	0	0	0	0	0	0	0	0	0	0	0	0	0	0	0	0
lncRNA:CR46349	9.21614	-2.1819	4.5	Up	0.694099	-3.1435	0.00166943	0.00907	1.1	5.4	4.7	16.3	19.2	15.5	0	0	0	0	0	0	0	0	0	0	0	0	0	0	0	0	0	0	0	0	0	0	0	0	0	0	0	0	0	0	0	0	0	0	0
CG11828	5.20477	2.12624	4.4	Down	0.765331	2.7782	0.00546612	0.023	8.9	9.8	11	1.3	3.6	1.9	0	0	0	0	0	0	0	0	0	0	0	0	0	0	0	0	0	0	0	0	0	0	0	0	0	0	0	0	0	0	0	0	0	0	0
Nxt1	64.6916	-2.12843	4.4	Up	0.245832	-8.65808	4.79784e-18	4.14e-16	25.7	23.2	28.2	103	98.4	129.9	0	0	0	0	0	0	0	0	0	0	0	0	0	0	0	0	0	0	0	0	0	0	0	0	0	0	0	0	0	0	0	0	0	0	0
RNaseZ	94.2787	-2.13809	4.4	Up	0.23229	-9.20441	3.43553e-20	3.37e-18	40.2	35.7	50.2	148.2	225.6	171.5	0	0	0	0	0	0	0	0	0	0	0	0	0	0	0	0	0	0	0	0	0	0	0	0	0	0	0	0	0	0	0	0	0	0	0
mthl3	24.113	-2.12896	4.4	Up	0.446476	-4.76837	1.85726e-06	2.76e-05	10.1	9.8	6.3	33.9	39.6	43.6	0	0	0	0	0	0	0	0	0	0	0	0	0	0	0	0	0	0	0	0	0	0	0	0	0	0	0	0	0	0	0	0	0	0	0
CG12640	7.59755	-2.14029	4.4	Up	0.626999	-3.41355	0.000641222	0.00413	4.5	5.4	1.6	10	24	19.4	0	0	0	0	0	0	0	0	0	0	0	0	0	0	0	0	0	0	0	0	0	0	0	0	0	0	0	0	0	0	0	0	0	0	0
PGRP-SC1b	42.1013	-2.1224	4.4	Up	0.344975	-6.15233	7.63514e-10	2.49e-08	13.4	25	29.8	104.2	121.2	68.8	0	0	0	0	0	0	0	0	0	0	0	0	0	0	0	0	0	0	0	0	0	0	0	0	0	0	0	0	0	0	0	0	0	0	0
CG14506	7.41524	-2.12993	4.4	Up	0.682031	-3.12292	0.00179064	0.01	6.7	5.4	7.8	35.2	39.6	11.6	0	0	0	0	0	0	0	0	0	0	0	0	0	0	0	0	0	0	0	0	0	0	0	0	0	0	0	0	0	0	0	0	0	0	0
CG33926	15.289	-2.14718	4.4	Up	0.609959	-3.5202	0.000431218	0.00298	19	5.4	9.4	22.6	36	89.2	0	0	0	0	0	0	0	0	0	0	0	0	0	0	0	0	0	0	0	0	0	0	0	0	0	0	0	0	0	0	0	0	0	0	0
lncRNA:CR43989	7.17611	-2.14394	4.4	Up	0.645638	-3.32065	0.000898079	0.00543	3.4	4.5	1.6	12.6	20.4	11.6	0	0	0	0	0	0	0	0	0	0	0	0	0	0	0	0	0	0	0	0	0	0	0	0	0	0	0	0	0	0	0	0	0	0	0
asRNA:CR44018	41.4814	-2.13265	4.4	Up	0.307722	-6.93044	4.19519e-12	1.93e-10	19	18.8	15.7	69.1	93.6	74.6	0	0	0	0	0	0	0	0	0	0	0	0	0	0	0	0	0	0	0	0	0	0	0	0	0	0	0	0	0	0	0	0	0	0	0
lncRNA:CR44441	25.1194	-2.14062	4.4	Up	0.428845	-4.99158	5.98861e-07	1.02e-05	17.9	7.1	9.4	47.7	67.2	36.8	0	0	0	0	0	0	0	0	0	0	0	0	0	0	0	0	0	0	0	0	0	0	0	0	0	0	0	0	0	0	0	0	0	0	0
CG45428	5.8964	-2.1424	4.4	Up	0.737037	-2.90677	0.00365176	0.017	2.2	3.6	1.6	12.6	15.6	6.8	0	0	0	0	0	0	0	0	0	0	0	0	0	0	0	0	0	0	0	0	0	0	0	0	0	0	0	0	0	0	0	0	0	0	0
Drs	85.0097	-2.1246	4.4	Up	0.567647	-3.74282	0.000181964	0.00145	45.8	37.5	65.9	91.7	58.8	495.2	0	0	0	0	0	0	0	0	0	0	0	0	0	0	0	0	0	0	0	0	0	0	0	0	0	0	0	0	0	0	0	0	0	0	0
CheA7a	29.5115	2.1201	4.3	Down	0.456825	4.64095	3.46817e-06	4.81e-05	53.7	45.6	58	17.6	15.6	3.9	0	0	0	0	0	0	0	0	0	0	0	0	0	0	0	0	0	0	0	0	0	0	0	0	0	0	0	0	0	0	0	0	0	0	0
CG4998	8.87772	2.09541	4.3	Down	0.739101	2.83508	0.00458147	0.02	11.2	6.3	12.5	3.8	1.2	1.9	0	0	0	0	0	0	0	0	0	0	0	0	0	0	0	0	0	0	0	0	0	0	0	0	0	0	0	0	0	0	0	0	0	0	0
128up	111.292	-2.09075	4.3	Up	0.309673	-6.75146	1.46362e-11	6.23e-10	48.1	67.9	69	148.2	374.4	263.6	0	0	0	0	0	0	0	0	0	0	0	0	0	0	0	0	0	0	0	0	0	0	0	0	0	0	0	0	0	0	0	0	0	0	0
CG15155	31.7674	-2.11885	4.3	Up	0.38308	-5.5311	3.18233e-08	7.6e-07	11.2	15.2	6.3	46.5	64.8	38.8	0	0	0	0	0	0	0	0	0	0	0	0	0	0	0	0	0	0	0	0	0	0	0	0	0	0	0	0	0	0	0	0	0	0	0
Tsp42Ep	7.45465	-2.09397	4.3	Up	0.741027	-2.82576	0.00471685	0.021	4.5	3.6	4.7	11.3	30	12.6	0	0	0	0	0	0	0	0	0	0	0	0	0	0	0	0	0	0	0	0	0	0	0	0	0	0	0	0	0	0	0	0	0	0	0
CG1888	299.903	-2.11613	4.3	Up	0.164736	-12.8456	9.10762e-38	2.48e-35	120.7	121.5	120.7	465.9	597.6	510.7	0	0	0	0	0	0	0	0	0	0	0	0	0	0	0	0	0	0	0	0	0	0	0	0	0	0	0	0	0	0	0	0	0	0	0
CG14102	81.5972	-2.12033	4.3	Up	0.37624	-5.63559	1.74464e-08	4.43e-07	31.3	23.2	25.1	85.4	172.8	88.2	0	0	0	0	0	0	0	0	0	0	0	0	0	0	0	0	0	0	0	0	0	0	0	0	0	0	0	0	0	0	0	0	0	0	0
CG14448	20.0651	-2.10937	4.3	Up	0.571136	-3.69329	0.000221373	0.00172	3.4	12.5	11	42.7	57.6	16.5	0	0	0	0	0	0	0	0	0	0	0	0	0	0	0	0	0	0	0	0	0	0	0	0	0	0	0	0	0	0	0	0	0	0	0
slx1	9.02114	-2.11362	4.3	Up	0.645744	-3.27315	0.00106355	0.00621	4.5	6.3	1.6	13.8	28.8	14.5	0	0	0	0	0	0	0	0	0	0	0	0	0	0	0	0	0	0	0	0	0	0	0	0	0	0	0	0	0	0	0	0	0	0	0
lncRNA:CR32690	5.37247	-2.1125	4.3	Up	0.842664	-2.50694	0.0121783	0.044	2.2	2.7	1.6	8.8	16.8	3.9	0	0	0	0	0	0	0	0	0	0	0	0	0	0	0	0	0	0	0	0	0	0	0	0	0	0	0	0	0	0	0	0	0	0	0
GstE5	16.607	-2.08802	4.3	Up	0.512857	-4.07134	4.67433e-05	0.000457	7.8	4.5	3.1	15.1	16.8	33.9	0	0	0	0	0	0	0	0	0	0	0	0	0	0	0	0	0	0	0	0	0	0	0	0	0	0	0	0	0	0	0	0	0	0	0
snoRNA:Psi28S-1153	14.5871	-2.0937	4.3	Up	0.483718	-4.32836	1.50225e-05	0.000174	6.7	2.7	11	25.1	22.8	31	0	0	0	0	0	0	0	0	0	0	0	0	0	0	0	0	0	0	0	0	0	0	0	0	0	0	0	0	0	0	0	0	0	0	0
snoRNA:Psi18S-1389a	121.265	-2.09862	4.3	Up	0.226635	-9.25989	2.0465e-20	2.06e-18	40.2	31.3	47	128.1	190.8	176.4	0	0	0	0	0	0	0	0	0	0	0	0	0	0	0	0	0	0	0	0	0	0	0	0	0	0	0	0	0	0	0	0	0	0	0
CG34250	124.115	-2.10213	4.3	Up	0.229123	-9.17469	4.5288e-20	4.33e-18	41.4	52.7	56.5	194.7	222	225.8	0	0	0	0	0	0	0	0	0	0	0	0	0	0	0	0	0	0	0	0	0	0	0	0	0	0	0	0	0	0	0	0	0	0	0
asRNA:CR43730	5.24915	-2.10871	4.3	Up	0.835956	-2.52251	0.0116519	0.043	1.1	2.7	1.6	8.8	12	3.9	0	0	0	0	0	0	0	0	0	0	0	0	0	0	0	0	0	0	0	0	0	0	0	0	0	0	0	0	0	0	0	0	0	0	0
lncRNA:CR44946	32.3367	-2.09103	4.3	Up	0.370341	-5.64624	1.63998e-08	4.2e-07	16.8	17.9	14.1	52.7	74.4	82.4	0	0	0	0	0	0	0	0	0	0	0	0	0	0	0	0	0	0	0	0	0	0	0	0	0	0	0	0	0	0	0	0	0	0	0
CG8785	229.494	2.05447	4.2	Down	0.457068	4.49489	6.96056e-06	8.86e-05	510.9	385.2	313.6	159.5	97.2	35.9	0	0	0	0	0	0	0	0	0	0	0	0	0	0	0	0	0	0	0	0	0	0	0	0	0	0	0	0	0	0	0	0	0	0	0
Cht7	576.984	2.05433	4.2	Down	0.34897	5.88683	3.93675e-09	1.15e-07	897.7	680.1	991	331.5	183.6	104.7	0	0	0	0	0	0	0	0	0	0	0	0	0	0	0	0	0	0	0	0	0	0	0	0	0	0	0	0	0	0	0	0	0	0	0
CG14572	27.5246	2.07916	4.2	Down	0.689097	3.01722	0.00255105	0.013	66	28.6	20.4	12.6	14.4	1	0	0	0	0	0	0	0	0	0	0	0	0	0	0	0	0	0	0	0	0	0	0	0	0	0	0	0	0	0	0	0	0	0	0	0
WRNexo	8.55729	2.07258	4.2	Down	0.838609	2.47145	0.0134566	0.048	11.2	12.5	3.1	1.3	1.2	3.9	0	0	0	0	0	0	0	0	0	0	0	0	0	0	0	0	0	0	0	0	0	0	0	0	0	0	0	0	0	0	0	0	0	0	0
fln	5.18048	-2.05465	4.2	Up	0.786212	-2.61335	0.00896591	0.035	0	3.6	3.1	10	7.2	10.7	0	0	0	0	0	0	0	0	0	0	0	0	0	0	0	0	0	0	0	0	0	0	0	0	0	0	0	0	0	0	0	0	0	0	0
Cse1	270.34	-2.06482	4.2	Up	0.134267	-15.3785	2.28343e-53	1.65e-50	130.8	102.8	120.7	468.4	520.8	482.6	0	0	0	0	0	0	0	0	0	0	0	0	0	0	0	0	0	0	0	0	0	0	0	0	0	0	0	0	0	0	0	0	0	0	0
Sodh-2	33.844	-2.0779	4.2	Up	0.390636	-5.31927	1.04184e-07	2.18e-06	19	8.9	9.4	51.5	63.6	43.6	0	0	0	0	0	0	0	0	0	0	0	0	0	0	0	0	0	0	0	0	0	0	0	0	0	0	0	0	0	0	0	0	0	0	0
Iris	245.459	-2.0868	4.2	Up	0.414133	-5.03896	4.68058e-07	8.23e-06	61.5	192.1	97.2	326.5	302.4	867.3	0	0	0	0	0	0	0	0	0	0	0	0	0	0	0	0	0	0	0	0	0	0	0	0	0	0	0	0	0	0	0	0	0	0	0
CG9270	14.6081	-2.06937	4.2	Up	0.670371	-3.08689	0.00202259	0.011	11.2	4.5	7.8	23.9	62.4	11.6	0	0	0	0	0	0	0	0	0	0	0	0	0	0	0	0	0	0	0	0	0	0	0	0	0	0	0	0	0	0	0	0	0	0	0
Ance-4	200.748	-2.05503	4.2	Up	0.437725	-4.69479	2.66876e-06	3.82e-05	34.7	141.2	80	221	225.6	620.2	0	0	0	0	0	0	0	0	0	0	0	0	0	0	0	0	0	0	0	0	0	0	0	0	0	0	0	0	0	0	0	0	0	0	0
PPO2	168.057	-2.05443	4.2	Up	0.378358	-5.42986	5.63969e-08	1.3e-06	82.7	84	83.1	165.8	224.4	645.4	0	0	0	0	0	0	0	0	0	0	0	0	0	0	0	0	0	0	0	0	0	0	0	0	0	0	0	0	0	0	0	0	0	0	0
Desat1	6472.13	-2.05466	4.2	Up	0.345113	-5.95359	2.6232e-09	8.01e-08	2281.7	4808	3391.7	9437.8	9120.5	24988.9	0	0	0	0	0	0	0	0	0	0	0	0	0	0	0	0	0	0	0	0	0	0	0	0	0	0	0	0	0	0	0	0	0	0	0
lncRNA:CR45223	307.341	-2.06498	4.2	Up	0.355187	-5.81378	6.1078e-09	1.72e-07	166.6	104.6	111.3	470.9	806.3	324.6	0	0	0	0	0	0	0	0	0	0	0	0	0	0	0	0	0	0	0	0	0	0	0	0	0	0	0	0	0	0	0	0	0	0	0
lncRNA:CR45290	7.44844	-2.0705	4.2	Up	0.726694	-2.8492	0.00438287	0.02	7.8	2.7	0	17.6	22.8	6.8	0	0	0	0	0	0	0	0	0	0	0	0	0	0	0	0	0	0	0	0	0	0	0	0	0	0	0	0	0	0	0	0	0	0	0
CG3513	14.1041	2.05289	4.1	Down	0.579182	3.54446	0.000393417	0.00277	26.8	24.1	25.1	10	4.8	3.9	0	0	0	0	0	0	0	0	0	0	0	0	0	0	0	0	0	0	0	0	0	0	0	0	0	0	0	0	0	0	0	0	0	0	0
CG11825	13.145	2.04879	4.1	Down	0.650847	3.14789	0.00164453	0.00896	16.8	20.6	7.8	3.8	3.6	3.9	0	0	0	0	0	0	0	0	0	0	0	0	0	0	0	0	0	0	0	0	0	0	0	0	0	0	0	0	0	0	0	0	0	0	0
CG33468	10.5205	2.0413	4.1	Down	0.486166	4.19878	2.6836e-05	0.000285	38	32.2	22	5	12	5.8	0	0	0	0	0	0	0	0	0	0	0	0	0	0	0	0	0	0	0	0	0	0	0	0	0	0	0	0	0	0	0	0	0	0	0
CG34189	31.5743	2.04321	4.1	Down	0.343243	5.95268	2.6378e-09	8.04e-08	53.7	74.2	48.6	17.6	19.2	7.8	0	0	0	0	0	0	0	0	0	0	0	0	0	0	0	0	0	0	0	0	0	0	0	0	0	0	0	0	0	0	0	0	0	0	0
CG34375	111.216	2.04646	4.1	Down	0.542748	3.77056	0.000162885	0.00132	229.2	171.6	169.4	75.4	54	9.7	0	0	0	0	0	0	0	0	0	0	0	0	0	0	0	0	0	0	0	0	0	0	0	0	0	0	0	0	0	0	0	0	0	0	0
verm	2328.82	2.03594	4.1	Down	0.351992	5.78406	7.2921e-09	2e-07	4078.1	2989.4	4185.2	1523.4	740.3	481.6	0	0	0	0	0	0	0	0	0	0	0	0	0	0	0	0	0	0	0	0	0	0	0	0	0	0	0	0	0	0	0	0	0	0	0
lncRNA:CR45273	15.6441	2.01921	4.1	Down	0.531887	3.79632	0.000146861	0.00122	35.8	14.3	40.8	12.6	7.2	2.9	0	0	0	0	0	0	0	0	0	0	0	0	0	0	0	0	0	0	0	0	0	0	0	0	0	0	0	0	0	0	0	0	0	0	0
LysS	5.42792	-2.04569	4.1	Up	0.799202	-2.55967	0.0104772	0.039	3.4	2.7	1.6	3.8	16.8	11.6	0	0	0	0	0	0	0	0	0	0	0	0	0	0	0	0	0	0	0	0	0	0	0	0	0	0	0	0	0	0	0	0	0	0	0
XRCC1	64.4975	-2.03897	4.1	Up	0.267037	-7.63553	2.24894e-14	1.31e-12	32.4	23.2	25.1	103	124.8	103.7	0	0	0	0	0	0	0	0	0	0	0	0	0	0	0	0	0	0	0	0	0	0	0	0	0	0	0	0	0	0	0	0	0	0	0
CG3008	569.915	-2.04571	4.1	Up	0.113228	-18.0671	5.78271e-73	1.42e-69	244.8	207.3	236.8	871.6	945.5	1010.7	0	0	0	0	0	0	0	0	0	0	0	0	0	0	0	0	0	0	0	0	0	0	0	0	0	0	0	0	0	0	0	0	0	0	0
Pepck2	102.625	-2.03978	4.1	Up	0.390233	-5.22707	1.72216e-07	3.39e-06	21.2	27.7	25.1	172.1	92.4	42.6	0	0	0	0	0	0	0	0	0	0	0	0	0	0	0	0	0	0	0	0	0	0	0	0	0	0	0	0	0	0	0	0	0	0	0
CG5819	93.0776	-2.04581	4.1	Up	0.383764	-5.33091	9.77241e-08	2.08e-06	33.5	70.6	37.6	134.4	115.2	341.1	0	0	0	0	0	0	0	0	0	0	0	0	0	0	0	0	0	0	0	0	0	0	0	0	0	0	0	0	0	0	0	0	0	0	0
PGRP-SD	21.4562	-2.04086	4.1	Up	0.635572	-3.21105	0.00132251	0.00749	1.1	3.6	12.5	20.1	9.6	33.9	0	0	0	0	0	0	0	0	0	0	0	0	0	0	0	0	0	0	0	0	0	0	0	0	0	0	0	0	0	0	0	0	0	0	0
Prp31	88.8753	-2.02769	4.1	Up	0.24358	-8.32452	8.46731e-17	6.1e-15	41.4	38.4	29.8	119.3	140.4	190.9	0	0	0	0	0	0	0	0	0	0	0	0	0	0	0	0	0	0	0	0	0	0	0	0	0	0	0	0	0	0	0	0	0	0	0
CG30496	21.8448	-2.04154	4.1	Up	0.422135	-4.83623	1.32324e-06	2.05e-05	7.8	5.4	15.7	28.9	43.2	37.8	0	0	0	0	0	0	0	0	0	0	0	0	0	0	0	0	0	0	0	0	0	0	0	0	0	0	0	0	0	0	0	0	0	0	0
CG33177	23.8379	-2.02527	4.1	Up	0.502961	-4.0267	5.65648e-05	0.00054	10.1	15.2	7.8	40.2	70.8	28.1	0	0	0	0	0	0	0	0	0	0	0	0	0	0	0	0	0	0	0	0	0	0	0	0	0	0	0	0	0	0	0	0	0	0	0
frtz	322.521	-2.04488	4.1	Up	0.17739	-11.5276	9.5823e-31	1.86e-28	219.1	206.4	205.4	929.3	988.7	689	0	0	0	0	0	0	0	0	0	0	0	0	0	0	0	0	0	0	0	0	0	0	0	0	0	0	0	0	0	0	0	0	0	0	0
l(3)72Ab	755.883	-2.05088	4.1	Up	0.161116	-12.7292	4.06954e-37	1.02e-34	327.5	308.3	356	1174.2	1754.3	1172.6	0	0	0	0	0	0	0	0	0	0	0	0	0	0	0	0	0	0	0	0	0	0	0	0	0	0	0	0	0	0	0	0	0	0	0
Hr3	136.095	2.00691	4	Down	0.232892	8.61734	6.85282e-18	5.67e-16	226.9	245.8	269.7	77.9	64.8	43.6	0	0	0	0	0	0	0	0	0	0	0	0	0	0	0	0	0	0	0	0	0	0	0	0	0	0	0	0	0	0	0	0	0	0	0
ninaD	117.452	1.98185	4	Down	0.384109	5.15961	2.47459e-07	4.67e-06	125.2	143.9	152.1	46.5	26.4	33.9	0	0	0	0	0	0	0	0	0	0	0	0	0	0	0	0	0	0	0	0	0	0	0	0	0	0	0	0	0	0	0	0	0	0	0
Cyp4s3	94.035	2.01059	4	Down	0.443026	4.53832	5.67033e-06	7.44e-05	126.3	91.2	152.1	57.8	19.2	15.5	0	0	0	0	0	0	0	0	0	0	0	0	0	0	0	0	0	0	0	0	0	0	0	0	0	0	0	0	0	0	0	0	0	0	0
obst-A	965.696	2.01038	4	Down	0.422408	4.75934	1.94228e-06	2.86e-05	1634.4	901.7	1782.9	636.7	267.6	168.6	0	0	0	0	0	0	0	0	0	0	0	0	0	0	0	0	0	0	0	0	0	0	0	0	0	0	0	0	0	0	0	0	0	0	0
Cpr50Cb	147.314	2.00615	4	Down	0.467426	4.29191	1.7714e-05	0.000201	315.3	189.5	205.4	87.9	75.6	14.5	0	0	0	0	0	0	0	0	0	0	0	0	0	0	0	0	0	0	0	0	0	0	0	0	0	0	0	0	0	0	0	0	0	0	0
CG15021	936.426	2.00651	4	Down	0.307357	6.52825	6.65419e-11	2.63e-09	1824.4	1466.5	1334.4	543.8	318	290.7	0	0	0	0	0	0	0	0	0	0	0	0	0	0	0	0	0	0	0	0	0	0	0	0	0	0	0	0	0	0	0	0	0	0	0
CG31205	163.266	1.98729	4	Down	0.300985	6.60264	4.03892e-11	1.64e-09	346.6	239.5	346.5	84.1	54	95.9	0	0	0	0	0	0	0	0	0	0	0	0	0	0	0	0	0	0	0	0	0	0	0	0	0	0	0	0	0	0	0	0	0	0	0
CG45067	5.46537	1.98856	4	Down	0.734616	2.70693	0.00679079	0.028	16.8	13.4	9.4	2.5	3.6	3.9	0	0	0	0	0	0	0	0	0	0	0	0	0	0	0	0	0	0	0	0	0	0	0	0	0	0	0	0	0	0	0	0	0	0	0
kmg	20.8254	-1.99124	4	Up	0.488093	-4.07964	4.51054e-05	0.000443	13.4	14.3	4.7	50.2	58.8	26.2	0	0	0	0	0	0	0	0	0	0	0	0	0	0	0	0	0	0	0	0	0	0	0	0	0	0	0	0	0	0	0	0	0	0	0
CG13924	17.3761	-1.9867	4	Up	0.586708	-3.38618	0.000708726	0.00449	6.7	8	11	23.9	44.4	32	0	0	0	0	0	0	0	0	0	0	0	0	0	0	0	0	0	0	0	0	0	0	0	0	0	0	0	0	0	0	0	0	0	0	0
CG1971	7.45092	-1.99514	4	Up	0.655794	-3.04232	0.00234759	0.012	3.4	4.5	1.6	15.1	15.6	9.7	0	0	0	0	0	0	0	0	0	0	0	0	0	0	0	0	0	0	0	0	0	0	0	0	0	0	0	0	0	0	0	0	0	0	0
Uxt	22.5935	-1.98521	4	Up	0.455476	-4.35855	1.30929e-05	0.000156	13.4	10.7	7.8	28.9	54	45.5	0	0	0	0	0	0	0	0	0	0	0	0	0	0	0	0	0	0	0	0	0	0	0	0	0	0	0	0	0	0	0	0	0	0	0
lncRNA:CR45957	27.0279	-2.01486	4	Up	0.362941	-5.55146	2.83286e-08	6.85e-07	12.3	9.8	11	42.7	55.2	35.9	0	0	0	0	0	0	0	0	0	0	0	0	0	0	0	0	0	0	0	0	0	0	0	0	0	0	0	0	0	0	0	0	0	0	0
asRNA:CR46029	11.945	-2.01075	4	Up	0.549936	-3.65634	0.00025584	0.00194	5.6	5.4	4.7	21.3	25.2	17.4	0	0	0	0	0	0	0	0	0	0	0	0	0	0	0	0	0	0	0	0	0	0	0	0	0	0	0	0	0	0	0	0	0	0	0
Cyp4g1	8.60241	1.95758	3.9	Down	0.668767	2.92715	0.00342078	0.016	7.8	28.6	28.2	2.5	6	7.8	0	0	0	0	0	0	0	0	0	0	0	0	0	0	0	0	0	0	0	0	0	0	0	0	0	0	0	0	0	0	0	0	0	0	0
Dgat2	17.161	1.94916	3.9	Down	0.611299	3.18856	0.00142986	0.00797	17.9	17	37.6	11.3	3.6	3.9	0	0	0	0	0	0	0	0	0	0	0	0	0	0	0	0	0	0	0	0	0	0	0	0	0	0	0	0	0	0	0	0	0	0	0
CG8736	4191.24	1.97433	3.9	Down	0.572952	3.4459	0.000569171	0.00376	5371.5	3506.8	6446.4	2467.8	1126.7	306.2	0	0	0	0	0	0	0	0	0	0	0	0	0	0	0	0	0	0	0	0	0	0	0	0	0	0	0	0	0	0	0	0	0	0	0
slow	537.103	1.96652	3.9	Down	0.326734	6.01872	1.75803e-09	5.43e-08	1003.9	808.8	707.2	302.7	210	133.7	0	0	0	0	0	0	0	0	0	0	0	0	0	0	0	0	0	0	0	0	0	0	0	0	0	0	0	0	0	0	0	0	0	0	0
CG6912	224.595	1.97528	3.9	Down	0.321675	6.1406	8.22119e-10	2.65e-08	667.4	542.5	434.4	169.5	145.2	104.7	0	0	0	0	0	0	0	0	0	0	0	0	0	0	0	0	0	0	0	0	0	0	0	0	0	0	0	0	0	0	0	0	0	0	0
CG17199	15.4286	1.94679	3.9	Down	0.522804	3.72375	0.000196287	0.00155	29.1	21.4	14.1	7.5	6	3.9	0	0	0	0	0	0	0	0	0	0	0	0	0	0	0	0	0	0	0	0	0	0	0	0	0	0	0	0	0	0	0	0	0	0	0
cv-2	553.171	-1.98036	3.9	Up	0.215456	-9.19148	3.87486e-20	3.74e-18	224.7	213.6	228.9	774.9	1227.5	629.9	0	0	0	0	0	0	0	0	0	0	0	0	0	0	0	0	0	0	0	0	0	0	0	0	0	0	0	0	0	0	0	0	0	0	0
Yp1	14678.3	-1.97187	3.9	Up	0.410788	-4.80021	1.585e-06	2.4e-05	3855.7	9773.4	6451.1	16293.6	15640.8	46837.1	0	0	0	0	0	0	0	0	0	0	0	0	0	0	0	0	0	0	0	0	0	0	0	0	0	0	0	0	0	0	0	0	0	0	0
Lip2	7.71115	-1.98148	3.9	Up	0.619806	-3.19693	0.00138899	0.00778	4.5	3.6	4.7	17.6	14.4	17.4	0	0	0	0	0	0	0	0	0	0	0	0	0	0	0	0	0	0	0	0	0	0	0	0	0	0	0	0	0	0	0	0	0	0	0
CG15343	12.343	-1.96874	3.9	Up	0.545055	-3.612	0.000303842	0.00223	5.6	5.4	3.1	15.1	20.4	21.3	0	0	0	0	0	0	0	0	0	0	0	0	0	0	0	0	0	0	0	0	0	0	0	0	0	0	0	0	0	0	0	0	0	0	0
Listericin	89.6247	-1.95003	3.9	Up	0.469091	-4.15705	3.22377e-05	0.000333	20.1	54.5	47	124.3	80.4	264.6	0	0	0	0	0	0	0	0	0	0	0	0	0	0	0	0	0	0	0	0	0	0	0	0	0	0	0	0	0	0	0	0	0	0	0
CG7728	140.714	-1.97541	3.9	Up	0.229476	-8.60835	7.41193e-18	6.09e-16	86.1	69.7	101.9	335.3	434.4	234.5	0	0	0	0	0	0	0	0	0	0	0	0	0	0	0	0	0	0	0	0	0	0	0	0	0	0	0	0	0	0	0	0	0	0	0
CG14086	8.80603	-1.97302	3.9	Up	0.588933	-3.35017	0.000807626	0.00499	5.6	4.5	6.3	27.6	26.4	9.7	0	0	0	0	0	0	0	0	0	0	0	0	0	0	0	0	0	0	0	0	0	0	0	0	0	0	0	0	0	0	0	0	0	0	0
CG7370	5.6804	-1.97116	3.9	Up	0.744627	-2.64719	0.00811648	0.032	4.5	0.9	3.1	10	12	9.7	0	0	0	0	0	0	0	0	0	0	0	0	0	0	0	0	0	0	0	0	0	0	0	0	0	0	0	0	0	0	0	0	0	0	0
CG1239	16.2002	-1.96129	3.9	Up	0.440727	-4.45013	8.58176e-06	0.000107	5.6	8.9	6.3	22.6	31.2	29.1	0	0	0	0	0	0	0	0	0	0	0	0	0	0	0	0	0	0	0	0	0	0	0	0	0	0	0	0	0	0	0	0	0	0	0
Cad96Cb	18.1691	-1.97699	3.9	Up	0.466396	-4.23886	2.24654e-05	0.000246	10.1	13.4	4.7	21.3	55.2	39.7	0	0	0	0	0	0	0	0	0	0	0	0	0	0	0	0	0	0	0	0	0	0	0	0	0	0	0	0	0	0	0	0	0	0	0
CG3708	5.96711	-1.97196	3.9	Up	0.683797	-2.88384	0.00392854	0.018	5.6	2.7	1.6	10	19.2	10.7	0	0	0	0	0	0	0	0	0	0	0	0	0	0	0	0	0	0	0	0	0	0	0	0	0	0	0	0	0	0	0	0	0	0	0
CG30154	24.6736	-1.96398	3.9	Up	0.467771	-4.19859	2.68577e-05	0.000285	6.7	12.5	9.4	30.1	22.8	59.1	0	0	0	0	0	0	0	0	0	0	0	0	0	0	0	0	0	0	0	0	0	0	0	0	0	0	0	0	0	0	0	0	0	0	0
CG33107	67.7931	-1.94781	3.9	Up	0.266075	-7.32054	2.46984e-13	1.29e-11	35.8	39.3	28.2	123.1	138	143.4	0	0	0	0	0	0	0	0	0	0	0	0	0	0	0	0	0	0	0	0	0	0	0	0	0	0	0	0	0	0	0	0	0	0	0
pic	394.559	-1.97612	3.9	Up	0.159536	-12.3867	3.08513e-35	7.13e-33	190	154.6	189.7	606.6	698.3	784	0	0	0	0	0	0	0	0	0	0	0	0	0	0	0	0	0	0	0	0	0	0	0	0	0	0	0	0	0	0	0	0	0	0	0
nbs	177.055	-1.98175	3.9	Up	0.158847	-12.4759	1.01081e-35	2.38e-33	89.4	86.7	73.7	296.4	356.4	342.1	0	0	0	0	0	0	0	0	0	0	0	0	0	0	0	0	0	0	0	0	0	0	0	0	0	0	0	0	0	0	0	0	0	0	0
CG43114	38.9198	-1.97007	3.9	Up	0.518383	-3.80041	0.000144456	0.0012	7.8	31.3	14.1	38.9	43.2	129.9	0	0	0	0	0	0	0	0	0	0	0	0	0	0	0	0	0	0	0	0	0	0	0	0	0	0	0	0	0	0	0	0	0	0	0
snmRNA:CR43603	58.2201	-1.95508	3.9	Up	0.386321	-5.06077	4.1756e-07	7.43e-06	20.1	28.6	25.1	66.6	58.8	159.9	0	0	0	0	0	0	0	0	0	0	0	0	0	0	0	0	0	0	0	0	0	0	0	0	0	0	0	0	0	0	0	0	0	0	0
asRNA:CR44321	29.2953	-1.95373	3.9	Up	0.342576	-5.70307	1.17667e-08	3.11e-07	12.3	15.2	7.8	41.4	54	47.5	0	0	0	0	0	0	0	0	0	0	0	0	0	0	0	0	0	0	0	0	0	0	0	0	0	0	0	0	0	0	0	0	0	0	0
lncRNA:CR45973	26.833	-1.9701	3.9	Up	0.426463	-4.61963	3.84422e-06	5.28e-05	13.4	14.3	4.7	36.4	64.8	32.9	0	0	0	0	0	0	0	0	0	0	0	0	0	0	0	0	0	0	0	0	0	0	0	0	0	0	0	0	0	0	0	0	0	0	0
Cpr11A	65.8618	1.92451	3.8	Down	0.467539	4.11625	3.85094e-05	0.000385	143.1	82.2	133.3	59	28.8	7.8	0	0	0	0	0	0	0	0	0	0	0	0	0	0	0	0	0	0	0	0	0	0	0	0	0	0	0	0	0	0	0	0	0	0	0
NijA	215.298	1.93029	3.8	Down	0.378714	5.09696	3.45157e-07	6.26e-06	461.7	380.7	297.9	138.1	92.4	69.8	0	0	0	0	0	0	0	0	0	0	0	0	0	0	0	0	0	0	0	0	0	0	0	0	0	0	0	0	0	0	0	0	0	0	0
NimA	28.2762	1.91381	3.8	Down	0.426073	4.49173	7.06454e-06	8.99e-05	63.7	44.7	42.3	20.1	12	8.7	0	0	0	0	0	0	0	0	0	0	0	0	0	0	0	0	0	0	0	0	0	0	0	0	0	0	0	0	0	0	0	0	0	0	0
Yp3	43660.5	-1.93529	3.8	Up	0.448623	-4.31385	1.60435e-05	0.000185	9691.1	36330.2	18247.7	53639.2	45860.5	146305	0	0	0	0	0	0	0	0	0	0	0	0	0	0	0	0	0	0	0	0	0	0	0	0	0	0	0	0	0	0	0	0	0	0	0
bgm	493.599	-1.94054	3.8	Up	0.414038	-4.68687	2.77422e-06	3.94e-05	134.1	361.9	241.5	543.8	560.4	1728.8	0	0	0	0	0	0	0	0	0	0	0	0	0	0	0	0	0	0	0	0	0	0	0	0	0	0	0	0	0	0	0	0	0	0	0
Nfs1	172.116	-1.93288	3.8	Up	0.202286	-9.55519	1.23357e-21	1.37e-19	67.1	84.9	83.1	278.8	256.8	359.5	0	0	0	0	0	0	0	0	0	0	0	0	0	0	0	0	0	0	0	0	0	0	0	0	0	0	0	0	0	0	0	0	0	0	0
CG10799	96.4551	-1.92017	3.8	Up	0.424753	-4.52068	6.16416e-06	7.95e-05	26.8	62.6	47	126.8	87.6	302.3	0	0	0	0	0	0	0	0	0	0	0	0	0	0	0	0	0	0	0	0	0	0	0	0	0	0	0	0	0	0	0	0	0	0	0
CG8060	215.083	-1.91327	3.8	Up	0.176104	-10.8644	1.70257e-27	2.82e-25	119.6	99.2	95.7	341.6	457.2	388.6	0	0	0	0	0	0	0	0	0	0	0	0	0	0	0	0	0	0	0	0	0	0	0	0	0	0	0	0	0	0	0	0	0	0	0
CG9389	17.8867	-1.93928	3.8	Up	0.462199	-4.19577	2.7195e-05	0.000288	6.7	10.7	9.4	27.6	49.2	27.1	0	0	0	0	0	0	0	0	0	0	0	0	0	0	0	0	0	0	0	0	0	0	0	0	0	0	0	0	0	0	0	0	0	0	0
CG5778	649.192	-1.91545	3.8	Up	0.315677	-6.06775	1.29712e-09	4.07e-08	290.7	339.6	506.5	1176.7	807.5	2292.8	0	0	0	0	0	0	0	0	0	0	0	0	0	0	0	0	0	0	0	0	0	0	0	0	0	0	0	0	0	0	0	0	0	0	0
CG18754	5.80272	-1.90765	3.8	Up	0.690907	-2.76109	0.00576092	0.024	2.2	4.5	3.1	10	20.4	7.8	0	0	0	0	0	0	0	0	0	0	0	0	0	0	0	0	0	0	0	0	0	0	0	0	0	0	0	0	0	0	0	0	0	0	0
CG31793	475.71	-1.93589	3.8	Up	0.158758	-12.194	3.34567e-34	7.45e-32	191.2	210	175.6	634.2	844.7	738.4	0	0	0	0	0	0	0	0	0	0	0	0	0	0	0	0	0	0	0	0	0	0	0	0	0	0	0	0	0	0	0	0	0	0	0
CG33777	5.89047	-1.92189	3.8	Up	0.734092	-2.61805	0.00884337	0.034	2.2	5.4	0	7.5	16.8	8.7	0	0	0	0	0	0	0	0	0	0	0	0	0	0	0	0	0	0	0	0	0	0	0	0	0	0	0	0	0	0	0	0	0	0	0
snoRNA:Psi28S-2444	367.04	-1.93491	3.8	Up	0.183407	-10.5498	5.08925e-26	7.79e-24	134.1	127.8	134.9	400.6	514.8	596.9	0	0	0	0	0	0	0	0	0	0	0	0	0	0	0	0	0	0	0	0	0	0	0	0	0	0	0	0	0	0	0	0	0	0	0
lncRNA:CR43334	1577.97	-1.94313	3.8	Up	0.234445	-8.2882	1.14974e-16	8.19e-15	620.4	466.5	558.2	1807.2	2996.2	1520.4	0	0	0	0	0	0	0	0	0	0	0	0	0	0	0	0	0	0	0	0	0	0	0	0	0	0	0	0	0	0	0	0	0	0	0
CG43920	8.05029	-1.91307	3.8	Up	0.59802	-3.19901	0.00137902	0.00774	4.5	2.7	6.3	13.8	21.6	12.6	0	0	0	0	0	0	0	0	0	0	0	0	0	0	0	0	0	0	0	0	0	0	0	0	0	0	0	0	0	0	0	0	0	0	0
lncRNA:CR45054	2563.91	-1.9109	3.8	Up	0.137485	-13.899	6.42544e-44	2.39e-41	1207.3	1241.3	1074.1	4207.1	4730	4323.9	0	0	0	0	0	0	0	0	0	0	0	0	0	0	0	0	0	0	0	0	0	0	0	0	0	0	0	0	0	0	0	0	0	0	0
l(2)k05911	10.4694	-1.93941	3.8	Up	0.554836	-3.49547	0.000473226	0.00324	3.4	2.7	9.4	21.3	18	14.5	0	0	0	0	0	0	0	0	0	0	0	0	0	0	0	0	0	0	0	0	0	0	0	0	0	0	0	0	0	0	0	0	0	0	0
lush	35.8635	1.87707	3.7	Down	0.535026	3.50837	0.000450869	0.00311	49.2	23.2	56.5	20.1	8.4	6.8	0	0	0	0	0	0	0	0	0	0	0	0	0	0	0	0	0	0	0	0	0	0	0	0	0	0	0	0	0	0	0	0	0	0	0
CG14797	13.1885	1.87051	3.7	Down	0.547732	3.41502	0.000637783	0.00411	17.9	19.7	25.1	3.8	8.4	4.8	0	0	0	0	0	0	0	0	0	0	0	0	0	0	0	0	0	0	0	0	0	0	0	0	0	0	0	0	0	0	0	0	0	0	0
CG13606	1047.43	1.87047	3.7	Down	0.40234	4.64897	3.336e-06	4.66e-05	2035.7	1493.4	1118	678.2	415.2	179.3	0	0	0	0	0	0	0	0	0	0	0	0	0	0	0	0	0	0	0	0	0	0	0	0	0	0	0	0	0	0	0	0	0	0	0
Cpr100A	4556.33	1.89496	3.7	Down	0.392653	4.82605	1.39266e-06	2.14e-05	7079.7	4800.9	6825.8	2919.9	1454.3	657	0	0	0	0	0	0	0	0	0	0	0	0	0	0	0	0	0	0	0	0	0	0	0	0	0	0	0	0	0	0	0	0	0	0	0
CecC	11.3677	-1.90515	3.7	Up	0.778708	-2.44655	0.0144231	0.05	8.9	5.4	3.1	33.9	14.4	18.4	0	0	0	0	0	0	0	0	0	0	0	0	0	0	0	0	0	0	0	0	0	0	0	0	0	0	0	0	0	0	0	0	0	0	0
Def	71.6512	-1.87278	3.7	Up	0.297461	-6.29591	3.05608e-10	1.08e-08	31.3	25.9	23.5	98	106.8	93	0	0	0	0	0	0	0	0	0	0	0	0	0	0	0	0	0	0	0	0	0	0	0	0	0	0	0	0	0	0	0	0	0	0	0
bcn92	75.7513	-1.87739	3.7	Up	0.266419	-7.04677	1.83113e-12	8.94e-11	43.6	34.9	22	91.7	135.6	148.3	0	0	0	0	0	0	0	0	0	0	0	0	0	0	0	0	0	0	0	0	0	0	0	0	0	0	0	0	0	0	0	0	0	0	0
phr6-4	12.6095	-1.89039	3.7	Up	0.539431	-3.50442	0.000457608	0.00314	7.8	1.8	7.8	25.1	19.2	16.5	0	0	0	0	0	0	0	0	0	0	0	0	0	0	0	0	0	0	0	0	0	0	0	0	0	0	0	0	0	0	0	0	0	0	0
CG2233	5339.42	-1.87111	3.7	Up	0.351664	-5.32072	1.03358e-07	2.17e-06	2456	3110.9	2899.4	6392.4	5946.7	18630	0	0	0	0	0	0	0	0	0	0	0	0	0	0	0	0	0	0	0	0	0	0	0	0	0	0	0	0	0	0	0	0	0	0	0
CG15347	38.7341	-1.87526	3.7	Up	0.378804	-4.95046	7.40371e-07	1.23e-05	13.4	14.3	12.5	40.2	38.4	68.8	0	0	0	0	0	0	0	0	0	0	0	0	0	0	0	0	0	0	0	0	0	0	0	0	0	0	0	0	0	0	0	0	0	0	0
RPA2	37.6778	-1.89931	3.7	Up	0.32355	-5.87021	4.35233e-09	1.26e-07	21.2	13.4	17.2	59	51.6	79.5	0	0	0	0	0	0	0	0	0	0	0	0	0	0	0	0	0	0	0	0	0	0	0	0	0	0	0	0	0	0	0	0	0	0	0
CG6910	926.253	-1.87785	3.7	Up	0.301076	-6.23715	4.45625e-10	1.53e-08	409.2	521	514.3	1228.2	1090.7	2986.6	0	0	0	0	0	0	0	0	0	0	0	0	0	0	0	0	0	0	0	0	0	0	0	0	0	0	0	0	0	0	0	0	0	0	0
CG6142	37.2364	-1.89861	3.7	Up	0.446633	-4.25094	2.12872e-05	0.000236	23.5	19.7	15.7	50.2	120	51.4	0	0	0	0	0	0	0	0	0	0	0	0	0	0	0	0	0	0	0	0	0	0	0	0	0	0	0	0	0	0	0	0	0	0	0
CG5791	37.1996	-1.90247	3.7	Up	0.461354	-4.12367	3.7289e-05	0.000375	14.5	13.4	29.8	47.7	36	124	0	0	0	0	0	0	0	0	0	0	0	0	0	0	0	0	0	0	0	0	0	0	0	0	0	0	0	0	0	0	0	0	0	0	0
CG33307	74.3605	-1.90239	3.7	Up	0.395417	-4.81109	1.50107e-06	2.29e-05	36.9	47.4	36.1	85.4	93.6	271.3	0	0	0	0	0	0	0	0	0	0	0	0	0	0	0	0	0	0	0	0	0	0	0	0	0	0	0	0	0	0	0	0	0	0	0
asRNA:CR45908	8.08428	-1.87765	3.7	Up	0.641124	-2.92869	0.00340394	0.016	3.4	4.5	4.7	16.3	10.8	18.4	0	0	0	0	0	0	0	0	0	0	0	0	0	0	0	0	0	0	0	0	0	0	0	0	0	0	0	0	0	0	0	0	0	0	0
asRNA:CR46354	110.587	-1.88556	3.7	Up	0.225018	-8.3796	5.31075e-17	3.94e-15	30.2	33.1	53.3	129.4	160.8	126.9	0	0	0	0	0	0	0	0	0	0	0	0	0	0	0	0	0	0	0	0	0	0	0	0	0	0	0	0	0	0	0	0	0	0	0
obst-B	116.968	1.86741	3.6	Down	0.356245	5.24192	1.58911e-07	3.16e-06	168.8	88.5	219.5	62.8	42	26.2	0	0	0	0	0	0	0	0	0	0	0	0	0	0	0	0	0	0	0	0	0	0	0	0	0	0	0	0	0	0	0	0	0	0	0
CG1941	15.0624	1.85861	3.6	Down	0.565748	3.28523	0.00101901	0.00601	29.1	17.9	9.4	3.8	8.4	3.9	0	0	0	0	0	0	0	0	0	0	0	0	0	0	0	0	0	0	0	0	0	0	0	0	0	0	0	0	0	0	0	0	0	0	0
RhoGAP54D	8.16307	1.86592	3.6	Down	0.629225	2.96543	0.0030226	0.015	11.2	13.4	12.5	3.8	4.8	1.9	0	0	0	0	0	0	0	0	0	0	0	0	0	0	0	0	0	0	0	0	0	0	0	0	0	0	0	0	0	0	0	0	0	0	0
CG10936	637.885	1.84324	3.6	Down	0.216982	8.49492	1.98064e-17	1.53e-15	1291.2	1004.5	1060	391.8	345.6	200.6	0	0	0	0	0	0	0	0	0	0	0	0	0	0	0	0	0	0	0	0	0	0	0	0	0	0	0	0	0	0	0	0	0	0	0
Cpr76Bd	595.674	1.85861	3.6	Down	0.577062	3.22081	0.00127829	0.00726	752.4	489.7	922	356.7	204	36.8	0	0	0	0	0	0	0	0	0	0	0	0	0	0	0	0	0	0	0	0	0	0	0	0	0	0	0	0	0	0	0	0	0	0	0
lncRNA:CR44395	6.58724	1.84211	3.6	Down	0.692471	2.6602	0.00780943	0.031	11.2	11.6	9.4	2.5	4.8	1.9	0	0	0	0	0	0	0	0	0	0	0	0	0	0	0	0	0	0	0	0	0	0	0	0	0	0	0	0	0	0	0	0	0	0	0
Odc1	137.19	-1.85501	3.6	Up	0.381677	-4.86017	1.17286e-06	1.85e-05	51.4	117.1	69	208.5	172.8	481.6	0	0	0	0	0	0	0	0	0	0	0	0	0	0	0	0	0	0	0	0	0	0	0	0	0	0	0	0	0	0	0	0	0	0	0
CG1582	406.232	-1.8495	3.6	Up	0.143807	-12.861	7.45951e-38	2.08e-35	175.5	190.4	170.9	576.4	769.1	596.9	0	0	0	0	0	0	0	0	0	0	0	0	0	0	0	0	0	0	0	0	0	0	0	0	0	0	0	0	0	0	0	0	0	0	0
Smyd4-1	44.2818	-1.84901	3.6	Up	0.270433	-6.83724	8.07356e-12	3.6e-10	19	23.2	20.4	74.1	76.8	76.6	0	0	0	0	0	0	0	0	0	0	0	0	0	0	0	0	0	0	0	0	0	0	0	0	0	0	0	0	0	0	0	0	0	0	0
CG7341	8.27043	-1.84407	3.6	Up	0.660518	-2.79185	0.0052408	0.023	2.2	5.4	7.8	17.6	15.6	20.4	0	0	0	0	0	0	0	0	0	0	0	0	0	0	0	0	0	0	0	0	0	0	0	0	0	0	0	0	0	0	0	0	0	0	0
FASN3	63.7861	-1.85408	3.6	Up	0.413186	-4.48729	7.21345e-06	9.16e-05	33.5	50	32.9	172.1	181.2	72.7	0	0	0	0	0	0	0	0	0	0	0	0	0	0	0	0	0	0	0	0	0	0	0	0	0	0	0	0	0	0	0	0	0	0	0
CG15864	7.45469	-1.86029	3.6	Up	0.617661	-3.01183	0.00259675	0.013	5.6	2.7	3.1	16.3	16.8	8.7	0	0	0	0	0	0	0	0	0	0	0	0	0	0	0	0	0	0	0	0	0	0	0	0	0	0	0	0	0	0	0	0	0	0	0
CG31324	822.382	-1.85173	3.6	Up	0.167804	-11.0351	2.58707e-28	4.53e-26	398	303	417.1	1259.6	1471.1	1288.8	0	0	0	0	0	0	0	0	0	0	0	0	0	0	0	0	0	0	0	0	0	0	0	0	0	0	0	0	0	0	0	0	0	0	0
snoRNA:Psi28S-3305b	24.8257	-1.83501	3.6	Up	0.356939	-5.14096	2.73331e-07	5.11e-06	11.2	9.8	17.2	44	44.4	42.6	0	0	0	0	0	0	0	0	0	0	0	0	0	0	0	0	0	0	0	0	0	0	0	0	0	0	0	0	0	0	0	0	0	0	0
snoRNA:Psi18S-1389b	62.341	-1.83201	3.6	Up	0.317565	-5.76893	8e-09	2.18e-07	30.2	16.1	22	64	73.2	101.8	0	0	0	0	0	0	0	0	0	0	0	0	0	0	0	0	0	0	0	0	0	0	0	0	0	0	0	0	0	0	0	0	0	0	0
Gen	8.0546	-1.84696	3.6	Up	0.651694	-2.83409	0.00459562	0.02	4.5	2.7	3.1	10	10.8	15.5	0	0	0	0	0	0	0	0	0	0	0	0	0	0	0	0	0	0	0	0	0	0	0	0	0	0	0	0	0	0	0	0	0	0	0
asRNA:CR43723	10.3018	-1.83874	3.6	Up	0.546138	-3.36681	0.00076043	0.00476	6.7	6.3	3.1	12.6	30	17.4	0	0	0	0	0	0	0	0	0	0	0	0	0	0	0	0	0	0	0	0	0	0	0	0	0	0	0	0	0	0	0	0	0	0	0
lncRNA:CR44198	65.8679	-1.85414	3.6	Up	0.346981	-5.34365	9.10947e-08	1.97e-06	41.4	28.6	28.2	108	170.4	78.5	0	0	0	0	0	0	0	0	0	0	0	0	0	0	0	0	0	0	0	0	0	0	0	0	0	0	0	0	0	0	0	0	0	0	0
Reg-5	426.961	1.82741	3.5	Down	0.150735	12.1234	7.94205e-34	1.71e-31	945.8	918.7	801.3	238.6	205.2	305.3	0	0	0	0	0	0	0	0	0	0	0	0	0	0	0	0	0	0	0	0	0	0	0	0	0	0	0	0	0	0	0	0	0	0	0
CG6055	96.1608	1.79293	3.5	Down	0.438416	4.08958	4.32161e-05	0.000426	168.8	108.1	92.5	51.5	34.8	21.3	0	0	0	0	0	0	0	0	0	0	0	0	0	0	0	0	0	0	0	0	0	0	0	0	0	0	0	0	0	0	0	0	0	0	0
CG13526	8.90328	1.8229	3.5	Down	0.628445	2.90066	0.0037238	0.017	14.5	16.1	14.1	3.8	9.6	0	0	0	0	0	0	0	0	0	0	0	0	0	0	0	0	0	0	0	0	0	0	0	0	0	0	0	0	0	0	0	0	0	0	0	0
Mmp1	1851.77	1.79343	3.5	Down	0.585425	3.06346	0.0021879	0.011	3717	2998.3	2212.6	1473.1	874.7	228.7	0	0	0	0	0	0	0	0	0	0	0	0	0	0	0	0	0	0	0	0	0	0	0	0	0	0	0	0	0	0	0	0	0	0	0
PK1-R	23.5188	1.80197	3.5	Down	0.371201	4.85444	1.20727e-06	1.89e-05	36.9	43.8	32.9	16.3	10.8	6.8	0	0	0	0	0	0	0	0	0	0	0	0	0	0	0	0	0	0	0	0	0	0	0	0	0	0	0	0	0	0	0	0	0	0	0
CG31809	10.5157	1.81299	3.5	Down	0.592464	3.06008	0.00221279	0.011	22.4	27.7	29.8	6.3	0	15.5	0	0	0	0	0	0	0	0	0	0	0	0	0	0	0	0	0	0	0	0	0	0	0	0	0	0	0	0	0	0	0	0	0	0	0
CG34038	11.2279	1.82319	3.5	Down	0.638913	2.85359	0.00432288	0.019	38	15.2	18.8	10	3.6	6.8	0	0	0	0	0	0	0	0	0	0	0	0	0	0	0	0	0	0	0	0	0	0	0	0	0	0	0	0	0	0	0	0	0	0	0
CG16781	16.6889	-1.79605	3.5	Up	0.618354	-2.90457	0.00367758	0.017	13.4	4.5	12.5	27.6	62.4	13.6	0	0	0	0	0	0	0	0	0	0	0	0	0	0	0	0	0	0	0	0	0	0	0	0	0	0	0	0	0	0	0	0	0	0	0
sPLA2	61.5273	-1.79943	3.5	Up	0.396875	-4.534	5.78781e-06	7.57e-05	22.4	34	29.8	67.8	50.4	180.2	0	0	0	0	0	0	0	0	0	0	0	0	0	0	0	0	0	0	0	0	0	0	0	0	0	0	0	0	0	0	0	0	0	0	0
CG16758	826.406	-1.80089	3.5	Up	0.342008	-5.26563	1.39707e-07	2.82e-06	362.2	538.9	406.1	1081.3	971.9	2503.1	0	0	0	0	0	0	0	0	0	0	0	0	0	0	0	0	0	0	0	0	0	0	0	0	0	0	0	0	0	0	0	0	0	0	0
CG17187	28.5874	-1.82459	3.5	Up	0.31685	-5.75852	8.48553e-09	2.31e-07	14.5	14.3	15.7	49	55.2	52.3	0	0	0	0	0	0	0	0	0	0	0	0	0	0	0	0	0	0	0	0	0	0	0	0	0	0	0	0	0	0	0	0	0	0	0
CG13622	7.13921	-1.81443	3.5	Up	0.728356	-2.49113	0.0127336	0.046	6.7	2.7	0	8.8	16.8	9.7	0	0	0	0	0	0	0	0	0	0	0	0	0	0	0	0	0	0	0	0	0	0	0	0	0	0	0	0	0	0	0	0	0	0	0
FucTC	11.5189	-1.78663	3.5	Up	0.650123	-2.74814	0.00599344	0.025	6.7	1.8	3.1	16.3	9.6	13.6	0	0	0	0	0	0	0	0	0	0	0	0	0	0	0	0	0	0	0	0	0	0	0	0	0	0	0	0	0	0	0	0	0	0	0
CG42369	342.121	-1.80154	3.5	Up	0.352834	-5.10591	3.29209e-07	6.01e-06	144.2	237.7	188.2	415.7	376.8	1194.8	0	0	0	0	0	0	0	0	0	0	0	0	0	0	0	0	0	0	0	0	0	0	0	0	0	0	0	0	0	0	0	0	0	0	0
dsx-c73A	30.3129	-1.80314	3.5	Up	0.509609	-3.53829	0.000402725	0.00283	21.2	12.5	11	52.7	84	21.3	0	0	0	0	0	0	0	0	0	0	0	0	0	0	0	0	0	0	0	0	0	0	0	0	0	0	0	0	0	0	0	0	0	0	0
lncRNA:CR44999	5.03561	-1.82248	3.5	Up	0.705295	-2.584	0.00976609	0.037	3.4	2.7	4.7	12.6	15.6	8.7	0	0	0	0	0	0	0	0	0	0	0	0	0	0	0	0	0	0	0	0	0	0	0	0	0	0	0	0	0	0	0	0	0	0	0
lncRNA:CR45709	26.7632	-1.79207	3.5	Up	0.606096	-2.95674	0.00310913	0.015	10.1	7.1	11	26.4	52.8	17.4	0	0	0	0	0	0	0	0	0	0	0	0	0	0	0	0	0	0	0	0	0	0	0	0	0	0	0	0	0	0	0	0	0	0	0
PpN58A	6.23207	1.78225	3.4	Down	0.693554	2.56974	0.0101776	0.038	11.2	8	12.5	0	7.2	1.9	0	0	0	0	0	0	0	0	0	0	0	0	0	0	0	0	0	0	0	0	0	0	0	0	0	0	0	0	0	0	0	0	0	0	0
CG14770	34.7873	1.76835	3.4	Down	0.563368	3.13888	0.00169593	0.00919	47	22.3	53.3	18.8	16.8	1	0	0	0	0	0	0	0	0	0	0	0	0	0	0	0	0	0	0	0	0	0	0	0	0	0	0	0	0	0	0	0	0	0	0	0
CG16885	998.692	1.74569	3.4	Down	0.41034	4.25426	2.09743e-05	0.000233	898.8	751.6	1627.7	511.1	321.6	145.4	0	0	0	0	0	0	0	0	0	0	0	0	0	0	0	0	0	0	0	0	0	0	0	0	0	0	0	0	0	0	0	0	0	0	0
CG15233	7.97778	1.77532	3.4	Down	0.666441	2.66388	0.00772461	0.031	6.7	10.7	14.1	2.5	3.6	2.9	0	0	0	0	0	0	0	0	0	0	0	0	0	0	0	0	0	0	0	0	0	0	0	0	0	0	0	0	0	0	0	0	0	0	0
Prx2540-1	95.2453	1.75947	3.4	Down	0.465659	3.77845	0.000157805	0.00129	142	68.8	106.6	56.5	27.6	10.7	0	0	0	0	0	0	0	0	0	0	0	0	0	0	0	0	0	0	0	0	0	0	0	0	0	0	0	0	0	0	0	0	0	0	0
Slc45-1	111.088	1.77222	3.4	Down	0.34815	5.09039	3.57327e-07	6.46e-06	177.7	134.9	260.3	86.7	58.8	23.3	0	0	0	0	0	0	0	0	0	0	0	0	0	0	0	0	0	0	0	0	0	0	0	0	0	0	0	0	0	0	0	0	0	0	0
Cpr76Bb	9.3794	1.75276	3.4	Down	0.635611	2.7576	0.00582271	0.025	7.8	21.4	12.5	6.3	6	1	0	0	0	0	0	0	0	0	0	0	0	0	0	0	0	0	0	0	0	0	0	0	0	0	0	0	0	0	0	0	0	0	0	0	0
CG30284	12.3079	1.74958	3.4	Down	0.521523	3.35476	0.000794343	0.00493	17.9	17	18.8	8.8	3.6	3.9	0	0	0	0	0	0	0	0	0	0	0	0	0	0	0	0	0	0	0	0	0	0	0	0	0	0	0	0	0	0	0	0	0	0	0
dpr8	941.791	1.78228	3.4	Down	0.303902	5.86464	4.50105e-09	1.3e-07	2087.1	2104.6	1729.6	555.1	859.1	309.1	0	0	0	0	0	0	0	0	0	0	0	0	0	0	0	0	0	0	0	0	0	0	0	0	0	0	0	0	0	0	0	0	0	0	0
whip	15.7661	1.7465	3.4	Down	0.635636	2.74765	0.00600249	0.025	38	17.9	40.8	7.5	14.4	6.8	0	0	0	0	0	0	0	0	0	0	0	0	0	0	0	0	0	0	0	0	0	0	0	0	0	0	0	0	0	0	0	0	0	0	0
CG42367	11.8021	1.78065	3.4	Down	0.536683	3.31789	0.000907012	0.00545	21.2	16.1	17.2	5	7.2	3.9	0	0	0	0	0	0	0	0	0	0	0	0	0	0	0	0	0	0	0	0	0	0	0	0	0	0	0	0	0	0	0	0	0	0	0
lncRNA:CR45120	10.8696	1.7446	3.4	Down	0.562494	3.10154	0.00192519	0.01	21.2	21.4	18.8	7.5	9.6	1.9	0	0	0	0	0	0	0	0	0	0	0	0	0	0	0	0	0	0	0	0	0	0	0	0	0	0	0	0	0	0	0	0	0	0	0
v	80.8036	-1.75952	3.4	Up	0.354547	-4.96272	6.95123e-07	1.17e-05	29.1	54.5	28.2	99.2	78	206.4	0	0	0	0	0	0	0	0	0	0	0	0	0	0	0	0	0	0	0	0	0	0	0	0	0	0	0	0	0	0	0	0	0	0	0
teq	2150.16	-1.75714	3.4	Up	0.306521	-5.73253	9.89449e-09	2.66e-07	801.5	1075.1	1069.4	2450.2	1997.8	5507.1	0	0	0	0	0	0	0	0	0	0	0	0	0	0	0	0	0	0	0	0	0	0	0	0	0	0	0	0	0	0	0	0	0	0	0
CG10801	19.5759	-1.78618	3.4	Up	0.588486	-3.03521	0.0024037	0.012	11.2	15.2	7.8	36.4	73.2	11.6	0	0	0	0	0	0	0	0	0	0	0	0	0	0	0	0	0	0	0	0	0	0	0	0	0	0	0	0	0	0	0	0	0	0	0
CG7637	13.1135	-1.75026	3.4	Up	0.526885	-3.32189	0.000894088	0.00541	4.5	6.3	9.4	15.1	14.4	34.9	0	0	0	0	0	0	0	0	0	0	0	0	0	0	0	0	0	0	0	0	0	0	0	0	0	0	0	0	0	0	0	0	0	0	0
yellow-g2	8.69203	-1.78537	3.4	Up	0.707574	-2.52323	0.0116282	0.043	3.4	5.4	4.7	23.9	21.6	1.9	0	0	0	0	0	0	0	0	0	0	0	0	0	0	0	0	0	0	0	0	0	0	0	0	0	0	0	0	0	0	0	0	0	0	0
Sgf11	37.4971	-1.77908	3.4	Up	0.331391	-5.36853	7.93817e-08	1.73e-06	15.7	12.5	23.5	52.7	69.6	48.5	0	0	0	0	0	0	0	0	0	0	0	0	0	0	0	0	0	0	0	0	0	0	0	0	0	0	0	0	0	0	0	0	0	0	0
fit	130.01	-1.76934	3.4	Up	0.533183	-3.31845	0.000905182	0.00545	51.4	92.9	70.6	118.1	132	482.6	0	0	0	0	0	0	0	0	0	0	0	0	0	0	0	0	0	0	0	0	0	0	0	0	0	0	0	0	0	0	0	0	0	0	0
CG34054	27.0697	-1.75129	3.4	Up	0.412357	-4.24702	2.16633e-05	0.000239	10.1	16.1	17.2	40.2	28.8	74.6	0	0	0	0	0	0	0	0	0	0	0	0	0	0	0	0	0	0	0	0	0	0	0	0	0	0	0	0	0	0	0	0	0	0	0
lncRNA:CR46064	142.415	-1.76145	3.4	Up	0.203493	-8.6561	4.88197e-18	4.18e-16	59.2	73.3	76.8	227.3	261.6	219	0	0	0	0	0	0	0	0	0	0	0	0	0	0	0	0	0	0	0	0	0	0	0	0	0	0	0	0	0	0	0	0	0	0	0
kkv	738.554	1.74089	3.3	Down	0.406758	4.2799	1.86974e-05	0.000211	1152.6	772.1	1207.4	516.2	331.2	91.1	0	0	0	0	0	0	0	0	0	0	0	0	0	0	0	0	0	0	0	0	0	0	0	0	0	0	0	0	0	0	0	0	0	0	0
CG16884	1141.78	1.71998	3.3	Down	0.409217	4.20311	2.63278e-05	0.000281	1027.4	787.3	1784.5	586.5	315.6	190.9	0	0	0	0	0	0	0	0	0	0	0	0	0	0	0	0	0	0	0	0	0	0	0	0	0	0	0	0	0	0	0	0	0	0	0
CG9400	128.239	1.74293	3.3	Down	0.304057	5.73227	9.90973e-09	2.66e-07	164.3	124.2	258.7	62.8	43.2	56.2	0	0	0	0	0	0	0	0	0	0	0	0	0	0	0	0	0	0	0	0	0	0	0	0	0	0	0	0	0	0	0	0	0	0	0
Sans	11.0115	1.73926	3.3	Down	0.488996	3.5568	0.000375397	0.00267	17.9	24.1	22	8.8	4.8	5.8	0	0	0	0	0	0	0	0	0	0	0	0	0	0	0	0	0	0	0	0	0	0	0	0	0	0	0	0	0	0	0	0	0	0	0
Cpr51A	22.9145	1.73405	3.3	Down	0.399047	4.34548	1.38969e-05	0.000164	48.1	42.9	48.6	18.8	9.6	13.6	0	0	0	0	0	0	0	0	0	0	0	0	0	0	0	0	0	0	0	0	0	0	0	0	0	0	0	0	0	0	0	0	0	0	0
CG8927	209.96	1.73995	3.3	Down	0.393053	4.42676	9.56592e-06	0.000118	169.9	148.4	279.1	105.5	48	26.2	0	0	0	0	0	0	0	0	0	0	0	0	0	0	0	0	0	0	0	0	0	0	0	0	0	0	0	0	0	0	0	0	0	0	0
neo	16.506	1.74217	3.3	Down	0.491628	3.54367	0.000394598	0.00278	17.9	22.3	23.5	2.5	7.2	8.7	0	0	0	0	0	0	0	0	0	0	0	0	0	0	0	0	0	0	0	0	0	0	0	0	0	0	0	0	0	0	0	0	0	0	0
lncRNA:CR31451	6290.8	1.73063	3.3	Down	0.12872	13.445	3.29473e-41	1.12e-38	9304.4	9718	9134	3120.8	2630.2	2734.7	0	0	0	0	0	0	0	0	0	0	0	0	0	0	0	0	0	0	0	0	0	0	0	0	0	0	0	0	0	0	0	0	0	0	0
snoRNA:Psi28S-3405b	44.166	1.72663	3.3	Down	0.335002	5.15409	2.54861e-07	4.8e-06	45.8	51.8	36.1	8.8	7.2	23.3	0	0	0	0	0	0	0	0	0	0	0	0	0	0	0	0	0	0	0	0	0	0	0	0	0	0	0	0	0	0	0	0	0	0	0
CG34327	133.812	1.73751	3.3	Down	0.430421	4.03678	5.41908e-05	0.00052	186.7	157.3	219.5	81.6	66	22.3	0	0	0	0	0	0	0	0	0	0	0	0	0	0	0	0	0	0	0	0	0	0	0	0	0	0	0	0	0	0	0	0	0	0	0
per	378.875	-1.74323	3.3	Up	0.255079	-6.83409	8.25278e-12	3.66e-10	239.2	220.7	192.9	508.6	789.5	889.6	0	0	0	0	0	0	0	0	0	0	0	0	0	0	0	0	0	0	0	0	0	0	0	0	0	0	0	0	0	0	0	0	0	0	0
Ref1	422.578	-1.74207	3.3	Up	0.132034	-13.1941	9.4891e-40	2.91e-37	221.3	200.2	211.7	640.5	681.5	789.8	0	0	0	0	0	0	0	0	0	0	0	0	0	0	0	0	0	0	0	0	0	0	0	0	0	0	0	0	0	0	0	0	0	0	0
Cyp6g1	227.855	-1.74315	3.3	Up	0.340915	-5.11314	3.16846e-07	5.8e-06	63.7	130.5	83.1	213.5	195.6	522.3	0	0	0	0	0	0	0	0	0	0	0	0	0	0	0	0	0	0	0	0	0	0	0	0	0	0	0	0	0	0	0	0	0	0	0
Hey	5.20194	-1.7437	3.3	Up	0.689707	-2.52818	0.0114655	0.042	3.4	4.5	3.1	8.8	19.2	9.7	0	0	0	0	0	0	0	0	0	0	0	0	0	0	0	0	0	0	0	0	0	0	0	0	0	0	0	0	0	0	0	0	0	0	0
CG5323	38.8792	-1.71934	3.3	Up	0.332398	-5.17255	2.30925e-07	4.38e-06	23.5	11.6	17.2	65.3	42	62	0	0	0	0	0	0	0	0	0	0	0	0	0	0	0	0	0	0	0	0	0	0	0	0	0	0	0	0	0	0	0	0	0	0	0
sea	6.72506	-1.72995	3.3	Up	0.674064	-2.56645	0.0102747	0.039	7.8	2.7	1.6	6.3	18	16.5	0	0	0	0	0	0	0	0	0	0	0	0	0	0	0	0	0	0	0	0	0	0	0	0	0	0	0	0	0	0	0	0	0	0	0
GstD9	44.8176	-1.71978	3.3	Up	0.373118	-4.60922	4.04188e-06	5.51e-05	16.8	19.7	20.4	55.3	40.8	89.2	0	0	0	0	0	0	0	0	0	0	0	0	0	0	0	0	0	0	0	0	0	0	0	0	0	0	0	0	0	0	0	0	0	0	0
CG31300	87.2501	-1.7215	3.3	Up	0.335705	-5.128	2.92835e-07	5.41e-06	51.4	55.4	29.8	109.3	124.8	221.9	0	0	0	0	0	0	0	0	0	0	0	0	0	0	0	0	0	0	0	0	0	0	0	0	0	0	0	0	0	0	0	0	0	0	0
CG34305	17.2823	-1.7255	3.3	Up	0.508667	-3.39221	0.000693325	0.00441	6.7	10.7	7.8	18.8	20.4	44.6	0	0	0	0	0	0	0	0	0	0	0	0	0	0	0	0	0	0	0	0	0	0	0	0	0	0	0	0	0	0	0	0	0	0	0
lncRNA:CR43314	256.471	-1.73768	3.3	Up	0.256066	-6.78605	1.15242e-11	4.99e-10	127.4	65.2	111.3	297.6	457.2	252	0	0	0	0	0	0	0	0	0	0	0	0	0	0	0	0	0	0	0	0	0	0	0	0	0	0	0	0	0	0	0	0	0	0	0
Lst8	123.251	-1.71007	3.3	Up	0.200796	-8.51647	1.64489e-17	1.29e-15	60.4	61.7	67.4	164.5	222	228.7	0	0	0	0	0	0	0	0	0	0	0	0	0	0	0	0	0	0	0	0	0	0	0	0	0	0	0	0	0	0	0	0	0	0	0
asRNA:CR45009	7.81531	-1.70702	3.3	Up	0.608667	-2.80453	0.005039	0.022	2.2	4.5	7.8	10	12	22.3	0	0	0	0	0	0	0	0	0	0	0	0	0	0	0	0	0	0	0	0	0	0	0	0	0	0	0	0	0	0	0	0	0	0	0
lncRNA:CR46005	9.00273	-1.70681	3.3	Up	0.613989	-2.77987	0.0054381	0.023	2.2	8.9	3.1	23.9	18	8.7	0	0	0	0	0	0	0	0	0	0	0	0	0	0	0	0	0	0	0	0	0	0	0	0	0	0	0	0	0	0	0	0	0	0	0
Rh5	444.215	1.68019	3.2	Down	0.236382	7.10794	1.1779e-12	5.84e-11	451.6	615.8	562.9	199.7	112.8	195.7	0	0	0	0	0	0	0	0	0	0	0	0	0	0	0	0	0	0	0	0	0	0	0	0	0	0	0	0	0	0	0	0	0	0	0
Dronc	445.718	1.66359	3.2	Down	0.434579	3.82804	0.00012917	0.0011	897.7	700.7	509.6	346.6	229.2	91.1	0	0	0	0	0	0	0	0	0	0	0	0	0	0	0	0	0	0	0	0	0	0	0	0	0	0	0	0	0	0	0	0	0	0	0
CG6592	33.1578	1.66482	3.2	Down	0.337267	4.9362	7.96575e-07	1.31e-05	96.1	57.2	72.1	25.1	31.2	15.5	0	0	0	0	0	0	0	0	0	0	0	0	0	0	0	0	0	0	0	0	0	0	0	0	0	0	0	0	0	0	0	0	0	0	0
CG11378	246.128	1.67167	3.2	Down	0.322441	5.18442	2.16688e-07	4.16e-06	423.7	292.2	426.5	168.3	94.8	95.9	0	0	0	0	0	0	0	0	0	0	0	0	0	0	0	0	0	0	0	0	0	0	0	0	0	0	0	0	0	0	0	0	0	0	0
CG33110	404.394	1.68984	3.2	Down	0.262361	6.4409	1.18768e-10	4.53e-09	816.1	750.7	567.6	281.3	169.2	212.2	0	0	0	0	0	0	0	0	0	0	0	0	0	0	0	0	0	0	0	0	0	0	0	0	0	0	0	0	0	0	0	0	0	0	0
NLaz	318.762	1.65577	3.2	Down	0.331405	4.9962	5.84707e-07	1e-05	527.7	335.1	489.2	223.5	105.6	100.8	0	0	0	0	0	0	0	0	0	0	0	0	0	0	0	0	0	0	0	0	0	0	0	0	0	0	0	0	0	0	0	0	0	0	0
snoRNA:Psi28S-1175c	78.2927	1.68921	3.2	Down	0.242226	6.9737	3.08706e-12	1.44e-10	99.5	109	94.1	32.7	25.2	35.9	0	0	0	0	0	0	0	0	0	0	0	0	0	0	0	0	0	0	0	0	0	0	0	0	0	0	0	0	0	0	0	0	0	0	0
CG34227	416.391	1.66832	3.2	Down	0.425676	3.91921	8.8838e-05	0.000801	546.7	370.9	489.2	261.2	117.6	64.9	0	0	0	0	0	0	0	0	0	0	0	0	0	0	0	0	0	0	0	0	0	0	0	0	0	0	0	0	0	0	0	0	0	0	0
serp	2436.01	1.6986	3.2	Down	0.302739	5.61079	2.01405e-08	5.04e-07	3890.3	2831.2	4058.2	1647.7	890.3	784	0	0	0	0	0	0	0	0	0	0	0	0	0	0	0	0	0	0	0	0	0	0	0	0	0	0	0	0	0	0	0	0	0	0	0
lncRNA:CR43825	10.6691	1.68304	3.2	Down	0.534006	3.15172	0.00162314	0.00886	19	18.8	12.5	10	3.6	2.9	0	0	0	0	0	0	0	0	0	0	0	0	0	0	0	0	0	0	0	0	0	0	0	0	0	0	0	0	0	0	0	0	0	0	0
Sgs1	10.147	-1.66483	3.2	Up	0.588852	-2.82724	0.00469505	0.021	8.9	5.4	3.1	15.1	26.4	15.5	0	0	0	0	0	0	0	0	0	0	0	0	0	0	0	0	0	0	0	0	0	0	0	0	0	0	0	0	0	0	0	0	0	0	0
Cyp9b2	503.438	-1.68625	3.2	Up	0.256657	-6.57007	5.02912e-11	2e-09	214.6	235	247.8	646.8	558	1035.9	0	0	0	0	0	0	0	0	0	0	0	0	0	0	0	0	0	0	0	0	0	0	0	0	0	0	0	0	0	0	0	0	0	0	0
xit	24.0515	-1.68464	3.2	Up	0.345965	-4.8694	1.1194e-06	1.78e-05	12.3	11.6	12.5	31.4	40.8	43.6	0	0	0	0	0	0	0	0	0	0	0	0	0	0	0	0	0	0	0	0	0	0	0	0	0	0	0	0	0	0	0	0	0	0	0
CG7065	371.962	-1.67635	3.2	Up	0.235197	-7.12742	1.02267e-12	5.14e-11	197.9	199.3	196	537.5	873.5	486.5	0	0	0	0	0	0	0	0	0	0	0	0	0	0	0	0	0	0	0	0	0	0	0	0	0	0	0	0	0	0	0	0	0	0	0
CG17068	136.297	-1.66975	3.2	Up	0.180935	-9.22841	2.74682e-20	2.71e-18	76	74.2	65.9	204.7	266.4	220.9	0	0	0	0	0	0	0	0	0	0	0	0	0	0	0	0	0	0	0	0	0	0	0	0	0	0	0	0	0	0	0	0	0	0	0
cactin	93.1677	-1.69537	3.2	Up	0.227288	-7.45912	8.71037e-14	4.74e-12	52.5	36.6	48.6	115.5	142.8	180.2	0	0	0	0	0	0	0	0	0	0	0	0	0	0	0	0	0	0	0	0	0	0	0	0	0	0	0	0	0	0	0	0	0	0	0
CG8929	898.692	-1.6611	3.2	Up	0.379049	-4.38227	1.17448e-05	0.000141	506.4	518.3	462.6	980.8	2815	909.9	0	0	0	0	0	0	0	0	0	0	0	0	0	0	0	0	0	0	0	0	0	0	0	0	0	0	0	0	0	0	0	0	0	0	0
CG8549	62.466	-1.68885	3.2	Up	0.270425	-6.24517	4.23338e-10	1.46e-08	31.3	35.7	36.1	85.4	103.2	141.5	0	0	0	0	0	0	0	0	0	0	0	0	0	0	0	0	0	0	0	0	0	0	0	0	0	0	0	0	0	0	0	0	0	0	0
Or85f	12.3299	-1.66693	3.2	Up	0.516352	-3.22829	0.00124533	0.00712	6.7	5.4	12.5	26.4	28.8	19.4	0	0	0	0	0	0	0	0	0	0	0	0	0	0	0	0	0	0	0	0	0	0	0	0	0	0	0	0	0	0	0	0	0	0	0
CG13855	15.1628	-1.69912	3.2	Up	0.514065	-3.30526	0.00094889	0.00566	7.8	10.7	7.8	30.1	43.2	14.5	0	0	0	0	0	0	0	0	0	0	0	0	0	0	0	0	0	0	0	0	0	0	0	0	0	0	0	0	0	0	0	0	0	0	0
Ndc1	42.9956	-1.69944	3.2	Up	0.277325	-6.12797	8.90085e-10	2.85e-08	22.4	22.3	15.7	66.6	68.4	65.9	0	0	0	0	0	0	0	0	0	0	0	0	0	0	0	0	0	0	0	0	0	0	0	0	0	0	0	0	0	0	0	0	0	0	0
Mesh1	8.13713	-1.6751	3.2	Up	0.634826	-2.63868	0.00832288	0.033	5.6	3.6	1.6	8.8	13.2	13.6	0	0	0	0	0	0	0	0	0	0	0	0	0	0	0	0	0	0	0	0	0	0	0	0	0	0	0	0	0	0	0	0	0	0	0
Cpr65Au	227.938	-1.68494	3.2	Up	0.264991	-6.35847	2.03771e-10	7.43e-09	82.7	83.1	89.4	231.1	214.8	371.1	0	0	0	0	0	0	0	0	0	0	0	0	0	0	0	0	0	0	0	0	0	0	0	0	0	0	0	0	0	0	0	0	0	0	0
PNUTS	1987.34	-1.66709	3.2	Up	0.259088	-6.43444	1.23932e-10	4.67e-09	1113.4	1073.3	973.8	2585.8	4908.8	2545.7	0	0	0	0	0	0	0	0	0	0	0	0	0	0	0	0	0	0	0	0	0	0	0	0	0	0	0	0	0	0	0	0	0	0	0
PIG-Q	64.0921	-1.69418	3.2	Up	0.235406	-7.19682	6.16345e-13	3.17e-11	34.7	35.7	43.9	109.3	105.6	148.3	0	0	0	0	0	0	0	0	0	0	0	0	0	0	0	0	0	0	0	0	0	0	0	0	0	0	0	0	0	0	0	0	0	0	0
CG42694	30.6236	-1.66995	3.2	Up	0.36355	-4.59344	4.3599e-06	5.88e-05	11.2	8.9	17.2	28.9	43.2	40.7	0	0	0	0	0	0	0	0	0	0	0	0	0	0	0	0	0	0	0	0	0	0	0	0	0	0	0	0	0	0	0	0	0	0	0
Hsc20	29.3033	-1.69294	3.2	Up	0.338996	-4.99399	5.9144e-07	1.01e-05	20.1	8	12.5	40.2	42	46.5	0	0	0	0	0	0	0	0	0	0	0	0	0	0	0	0	0	0	0	0	0	0	0	0	0	0	0	0	0	0	0	0	0	0	0
GluRIB	623.909	-1.66595	3.2	Up	0.236295	-7.05031	1.78522e-12	8.78e-11	424.8	489.7	366.9	1352.6	1819.1	904.1	0	0	0	0	0	0	0	0	0	0	0	0	0	0	0	0	0	0	0	0	0	0	0	0	0	0	0	0	0	0	0	0	0	0	0
CG43968	115.571	-1.6899	3.2	Up	0.423789	-3.9876	6.67444e-05	0.000623	19	23.2	9.4	65.3	84	24.2	0	0	0	0	0	0	0	0	0	0	0	0	0	0	0	0	0	0	0	0	0	0	0	0	0	0	0	0	0	0	0	0	0	0	0
lncRNA:CR44417	167.316	-1.66195	3.2	Up	0.180727	-9.19593	3.71775e-20	3.62e-18	90.6	70.6	103.5	271.3	284.4	268.4	0	0	0	0	0	0	0	0	0	0	0	0	0	0	0	0	0	0	0	0	0	0	0	0	0	0	0	0	0	0	0	0	0	0	0
asRNA:CR45813	21.5727	-1.68671	3.2	Up	0.410917	-4.10475	4.04749e-05	0.000403	7.8	11.6	14.1	26.4	48	32	0	0	0	0	0	0	0	0	0	0	0	0	0	0	0	0	0	0	0	0	0	0	0	0	0	0	0	0	0	0	0	0	0	0	0
nAChRbeta1	946.339	1.6409	3.1	Down	0.321416	5.10523	3.30387e-07	6.02e-06	1583	1505	1334.4	557.6	670.7	191.9	0	0	0	0	0	0	0	0	0	0	0	0	0	0	0	0	0	0	0	0	0	0	0	0	0	0	0	0	0	0	0	0	0	0	0
ple	3708.27	1.64043	3.1	Down	0.395303	4.14981	3.32746e-05	0.000341	5788.5	5129.8	4216.6	2597.1	1725.5	533.9	0	0	0	0	0	0	0	0	0	0	0	0	0	0	0	0	0	0	0	0	0	0	0	0	0	0	0	0	0	0	0	0	0	0	0
CG3777	249.768	1.63854	3.1	Down	0.332876	4.92236	8.55069e-07	1.39e-05	362.2	257.4	417.1	172.1	112.8	49.4	0	0	0	0	0	0	0	0	0	0	0	0	0	0	0	0	0	0	0	0	0	0	0	0	0	0	0	0	0	0	0	0	0	0	0
CG1314	10.8703	1.61367	3.1	Down	0.559297	2.88517	0.003912	0.018	15.7	25	14.1	8.8	6	3.9	0	0	0	0	0	0	0	0	0	0	0	0	0	0	0	0	0	0	0	0	0	0	0	0	0	0	0	0	0	0	0	0	0	0	0
CG4213	460.886	1.65507	3.1	Down	0.618667	2.67521	0.00746816	0.03	768	430.8	922	375.5	256.8	41.7	0	0	0	0	0	0	0	0	0	0	0	0	0	0	0	0	0	0	0	0	0	0	0	0	0	0	0	0	0	0	0	0	0	0	0
CG6739	148.991	1.6396	3.1	Down	0.280246	5.85057	4.89891e-09	1.41e-07	256	164.4	189.7	98	60	39.7	0	0	0	0	0	0	0	0	0	0	0	0	0	0	0	0	0	0	0	0	0	0	0	0	0	0	0	0	0	0	0	0	0	0	0
CG13796	363.992	1.65469	3.1	Down	0.425159	3.89192	9.94531e-05	0.000883	628.3	393.2	610	267.5	195.6	56.2	0	0	0	0	0	0	0	0	0	0	0	0	0	0	0	0	0	0	0	0	0	0	0	0	0	0	0	0	0	0	0	0	0	0	0
Cpr64Aa	142.372	1.62356	3.1	Down	0.545712	2.97513	0.00292867	0.014	210.2	135.8	203.8	109.3	62.4	7.8	0	0	0	0	0	0	0	0	0	0	0	0	0	0	0	0	0	0	0	0	0	0	0	0	0	0	0	0	0	0	0	0	0	0	0
CG13676	301.308	1.62266	3.1	Down	0.323152	5.02136	5.13077e-07	8.92e-06	427	276.1	523.7	217.3	110.4	71.7	0	0	0	0	0	0	0	0	0	0	0	0	0	0	0	0	0	0	0	0	0	0	0	0	0	0	0	0	0	0	0	0	0	0	0
CG11951	171.761	1.61955	3.1	Down	0.287338	5.63638	1.73666e-08	4.42e-07	323.1	219	260.3	85.4	60	114.3	0	0	0	0	0	0	0	0	0	0	0	0	0	0	0	0	0	0	0	0	0	0	0	0	0	0	0	0	0	0	0	0	0	0	0
lncRNA:CR43199	7.8532	1.65001	3.1	Down	0.670617	2.46044	0.0138766	0.049	12.3	15.2	11	2.5	6	3.9	0	0	0	0	0	0	0	0	0	0	0	0	0	0	0	0	0	0	0	0	0	0	0	0	0	0	0	0	0	0	0	0	0	0	0
lncRNA:CR44848	7.82303	1.65473	3.1	Down	0.642665	2.57479	0.01003	0.038	14.5	11.6	9.4	6.3	3.6	1.9	0	0	0	0	0	0	0	0	0	0	0	0	0	0	0	0	0	0	0	0	0	0	0	0	0	0	0	0	0	0	0	0	0	0	0
xmas-1	22.7591	-1.61034	3.1	Up	0.406086	-3.96552	7.32365e-05	0.000673	12.3	16.1	9.4	36.4	38.4	43.6	0	0	0	0	0	0	0	0	0	0	0	0	0	0	0	0	0	0	0	0	0	0	0	0	0	0	0	0	0	0	0	0	0	0	0
snoRNA:Me18S-A1576	69.1917	-1.641	3.1	Up	0.270727	-6.06145	1.34897e-09	4.23e-08	24.6	34.9	40.8	82.9	92.4	131.8	0	0	0	0	0	0	0	0	0	0	0	0	0	0	0	0	0	0	0	0	0	0	0	0	0	0	0	0	0	0	0	0	0	0	0
Mec2	17.2834	-1.61532	3.1	Up	0.524432	-3.08014	0.00206901	0.011	10.1	9.8	12.5	22.6	13.2	61.1	0	0	0	0	0	0	0	0	0	0	0	0	0	0	0	0	0	0	0	0	0	0	0	0	0	0	0	0	0	0	0	0	0	0	0
CG3709	20.2508	-1.64807	3.1	Up	0.433259	-3.80389	0.000142441	0.00119	14.5	12.5	6.3	27.6	51.6	29.1	0	0	0	0	0	0	0	0	0	0	0	0	0	0	0	0	0	0	0	0	0	0	0	0	0	0	0	0	0	0	0	0	0	0	0
insv	19.2222	-1.61271	3.1	Up	0.550003	-2.93218	0.00336591	0.016	8.9	7.1	12.5	23.9	51.6	10.7	0	0	0	0	0	0	0	0	0	0	0	0	0	0	0	0	0	0	0	0	0	0	0	0	0	0	0	0	0	0	0	0	0	0	0
CG7810	49.3056	-1.62784	3.1	Up	0.265975	-6.12029	9.34071e-10	2.97e-08	29.1	24.1	18.8	60.3	72	92.1	0	0	0	0	0	0	0	0	0	0	0	0	0	0	0	0	0	0	0	0	0	0	0	0	0	0	0	0	0	0	0	0	0	0	0
CG10463	35.4371	-1.6312	3.1	Up	0.309081	-5.27757	1.30906e-07	2.66e-06	16.8	16.1	20.4	55.3	51.6	55.2	0	0	0	0	0	0	0	0	0	0	0	0	0	0	0	0	0	0	0	0	0	0	0	0	0	0	0	0	0	0	0	0	0	0	0
CG6984	23.2704	-1.64815	3.1	Up	0.41283	-3.99232	6.54294e-05	0.000613	14.5	8.9	6.3	23.9	27.6	42.6	0	0	0	0	0	0	0	0	0	0	0	0	0	0	0	0	0	0	0	0	0	0	0	0	0	0	0	0	0	0	0	0	0	0	0
CG6484	8.25118	-1.64053	3.1	Up	0.616643	-2.66042	0.00780423	0.031	6.7	8.9	1.6	10	14.4	32	0	0	0	0	0	0	0	0	0	0	0	0	0	0	0	0	0	0	0	0	0	0	0	0	0	0	0	0	0	0	0	0	0	0	0
CG11437	10.9759	-1.65533	3.1	Up	0.518053	-3.19528	0.00139693	0.00782	3.4	10.7	6.3	17.6	18	30	0	0	0	0	0	0	0	0	0	0	0	0	0	0	0	0	0	0	0	0	0	0	0	0	0	0	0	0	0	0	0	0	0	0	0
SLIRP2	13.2544	-1.61323	3.1	Up	0.453963	-3.55365	0.00037992	0.00269	6.7	8	7.8	17.6	22.8	28.1	0	0	0	0	0	0	0	0	0	0	0	0	0	0	0	0	0	0	0	0	0	0	0	0	0	0	0	0	0	0	0	0	0	0	0
Pbp45	7.2278	-1.63338	3.1	Up	0.616171	-2.65086	0.00802883	0.032	4.5	4.5	1.6	8.8	12	13.6	0	0	0	0	0	0	0	0	0	0	0	0	0	0	0	0	0	0	0	0	0	0	0	0	0	0	0	0	0	0	0	0	0	0	0
Nup98-96	746.497	-1.61919	3.1	Up	0.148228	-10.9237	8.88466e-28	1.49e-25	434.9	334.2	426.5	1098.9	1453.1	1109.6	0	0	0	0	0	0	0	0	0	0	0	0	0	0	0	0	0	0	0	0	0	0	0	0	0	0	0	0	0	0	0	0	0	0	0
GstE7	24.5012	-1.651	3.1	Up	0.467211	-3.53373	0.000409735	0.00287	3.4	17	9.4	25.1	38.4	32.9	0	0	0	0	0	0	0	0	0	0	0	0	0	0	0	0	0	0	0	0	0	0	0	0	0	0	0	0	0	0	0	0	0	0	0
GstE6	170.784	-1.61164	3.1	Up	0.246926	-6.52679	6.71948e-11	2.65e-09	71.5	67.9	92.5	227.3	188.4	284.9	0	0	0	0	0	0	0	0	0	0	0	0	0	0	0	0	0	0	0	0	0	0	0	0	0	0	0	0	0	0	0	0	0	0	0
CG42588	455.989	-1.64943	3.1	Up	0.167497	-9.84752	7.02575e-23	8.69e-21	260.5	252.9	272.8	710.8	1005.5	747.1	0	0	0	0	0	0	0	0	0	0	0	0	0	0	0	0	0	0	0	0	0	0	0	0	0	0	0	0	0	0	0	0	0	0	0
SmB	28.7309	-1.61088	3.1	Up	0.376301	-4.28082	1.86207e-05	0.000211	14.5	13.4	22	35.2	39.6	71.7	0	0	0	0	0	0	0	0	0	0	0	0	0	0	0	0	0	0	0	0	0	0	0	0	0	0	0	0	0	0	0	0	0	0	0
lncRNA:CR44912	13.7526	-1.64286	3.1	Up	0.500162	-3.28466	0.00102107	0.00602	7.8	8	4.7	21.3	21.6	23.3	0	0	0	0	0	0	0	0	0	0	0	0	0	0	0	0	0	0	0	0	0	0	0	0	0	0	0	0	0	0	0	0	0	0	0
lncRNA:CR45557	66.1541	-1.64256	3.1	Up	0.446124	-3.68185	0.000231549	0.00179	53.7	34	34.5	148.2	193.2	41.7	0	0	0	0	0	0	0	0	0	0	0	0	0	0	0	0	0	0	0	0	0	0	0	0	0	0	0	0	0	0	0	0	0	0	0
knk	45.3617	1.57222	3	Down	0.375737	4.18437	2.85958e-05	0.000301	67.1	50	81.5	30.1	19.2	17.4	0	0	0	0	0	0	0	0	0	0	0	0	0	0	0	0	0	0	0	0	0	0	0	0	0	0	0	0	0	0	0	0	0	0	0
Acp1	2379.78	1.57863	3	Down	0.339128	4.65497	3.2403e-06	4.55e-05	2012.2	2538.1	3128.3	1323.7	658.7	589.2	0	0	0	0	0	0	0	0	0	0	0	0	0	0	0	0	0	0	0	0	0	0	0	0	0	0	0	0	0	0	0	0	0	0	0
CBP	45.1192	1.58695	3	Down	0.329523	4.81589	1.46546e-06	2.24e-05	91.7	96.5	95.7	37.7	22.8	33.9	0	0	0	0	0	0	0	0	0	0	0	0	0	0	0	0	0	0	0	0	0	0	0	0	0	0	0	0	0	0	0	0	0	0	0
CG4793	20.592	1.5987	3	Down	0.411993	3.8804	0.000104283	0.000919	36.9	32.2	23.5	13.8	14.4	3.9	0	0	0	0	0	0	0	0	0	0	0	0	0	0	0	0	0	0	0	0	0	0	0	0	0	0	0	0	0	0	0	0	0	0	0
prc	96.5066	1.59587	3	Down	0.463847	3.44051	0.000580611	0.00381	136.4	99.2	94.1	61.5	37.2	11.6	0	0	0	0	0	0	0	0	0	0	0	0	0	0	0	0	0	0	0	0	0	0	0	0	0	0	0	0	0	0	0	0	0	0	0
qsm	318.302	1.58746	3	Down	0.236743	6.70541	2.00843e-11	8.37e-10	563.4	395	475.1	221	146.4	111.4	0	0	0	0	0	0	0	0	0	0	0	0	0	0	0	0	0	0	0	0	0	0	0	0	0	0	0	0	0	0	0	0	0	0	0
GstE1	182.436	1.57168	3	Down	0.225134	6.98107	2.92939e-12	1.39e-10	226.9	270.8	276	84.1	57.6	116.3	0	0	0	0	0	0	0	0	0	0	0	0	0	0	0	0	0	0	0	0	0	0	0	0	0	0	0	0	0	0	0	0	0	0	0
slif	214.9	1.56623	3	Down	0.274795	5.69961	1.2e-08	3.16e-07	356.6	235	288.5	133.1	93.6	71.7	0	0	0	0	0	0	0	0	0	0	0	0	0	0	0	0	0	0	0	0	0	0	0	0	0	0	0	0	0	0	0	0	0	0	0
Neurochondrin	312.849	1.6083	3	Down	0.415313	3.87249	0.000107729	0.000944	559	405.7	424.9	224.8	175.2	57.2	0	0	0	0	0	0	0	0	0	0	0	0	0	0	0	0	0	0	0	0	0	0	0	0	0	0	0	0	0	0	0	0	0	0	0
CCHa1	39.9715	1.59534	3	Down	0.330613	4.8254	1.39723e-06	2.15e-05	81.6	65.2	81.5	26.4	31.2	18.4	0	0	0	0	0	0	0	0	0	0	0	0	0	0	0	0	0	0	0	0	0	0	0	0	0	0	0	0	0	0	0	0	0	0	0
CG7079	68.2609	1.57586	3	Down	0.271181	5.8111	6.2065e-09	1.74e-07	111.8	101.9	92.5	31.4	42	30	0	0	0	0	0	0	0	0	0	0	0	0	0	0	0	0	0	0	0	0	0	0	0	0	0	0	0	0	0	0	0	0	0	0	0
dnd	26.9159	1.59627	3	Down	0.504722	3.16267	0.0015633	0.0086	48.1	51.8	22	18.8	9.6	12.6	0	0	0	0	0	0	0	0	0	0	0	0	0	0	0	0	0	0	0	0	0	0	0	0	0	0	0	0	0	0	0	0	0	0	0
CG12268	118.069	1.57277	3	Down	0.325579	4.83069	1.36063e-06	2.1e-05	167.7	145.7	161.5	75.4	44.4	40.7	0	0	0	0	0	0	0	0	0	0	0	0	0	0	0	0	0	0	0	0	0	0	0	0	0	0	0	0	0	0	0	0	0	0	0
CG30197	1214.61	1.57369	3	Down	0.249709	6.3021	2.93635e-10	1.04e-08	2156.4	1582.7	2110.6	743.5	460.8	759.7	0	0	0	0	0	0	0	0	0	0	0	0	0	0	0	0	0	0	0	0	0	0	0	0	0	0	0	0	0	0	0	0	0	0	0
lncRNA:CR45825	14.5935	1.57242	3	Down	0.541324	2.90477	0.00367525	0.017	30.2	15.2	15.7	8.8	8.4	3.9	0	0	0	0	0	0	0	0	0	0	0	0	0	0	0	0	0	0	0	0	0	0	0	0	0	0	0	0	0	0	0	0	0	0	0
CIAPIN1	120.002	-1.57467	3	Up	0.180958	-8.70185	3.26531e-18	2.88e-16	62.6	60.8	80	173.3	225.6	196.7	0	0	0	0	0	0	0	0	0	0	0	0	0	0	0	0	0	0	0	0	0	0	0	0	0	0	0	0	0	0	0	0	0	0	0
dre4	294.152	-1.60341	3	Up	0.175344	-9.14435	5.99897e-20	5.7e-18	161	151.9	189.7	398.1	555.6	562	0	0	0	0	0	0	0	0	0	0	0	0	0	0	0	0	0	0	0	0	0	0	0	0	0	0	0	0	0	0	0	0	0	0	0
Gyc32E	23.2521	-1.5806	3	Up	0.460501	-3.43234	0.000598393	0.0039	16.8	14.3	14.1	31.4	74.4	30	0	0	0	0	0	0	0	0	0	0	0	0	0	0	0	0	0	0	0	0	0	0	0	0	0	0	0	0	0	0	0	0	0	0	0
Fdx1	30.9213	-1.56968	3	Up	0.374482	-4.19159	2.77002e-05	0.000293	13.4	14.3	22	45.2	31.2	65.9	0	0	0	0	0	0	0	0	0	0	0	0	0	0	0	0	0	0	0	0	0	0	0	0	0	0	0	0	0	0	0	0	0	0	0
l(2)k01209	218.764	-1.57103	3	Up	0.14133	-11.1161	1.04797e-28	1.92e-26	137.5	109.9	128.6	334.1	375.6	398.3	0	0	0	0	0	0	0	0	0	0	0	0	0	0	0	0	0	0	0	0	0	0	0	0	0	0	0	0	0	0	0	0	0	0	0
bip1	53.498	-1.60131	3	Up	0.255794	-6.26013	3.84667e-10	1.33e-08	33.5	32.2	22	81.6	94.8	95	0	0	0	0	0	0	0	0	0	0	0	0	0	0	0	0	0	0	0	0	0	0	0	0	0	0	0	0	0	0	0	0	0	0	0
eEF1beta	652.181	-1.56447	3	Up	0.286846	-5.45404	4.92372e-08	1.14e-06	272.8	399.5	417.1	826.4	701.9	1689.1	0	0	0	0	0	0	0	0	0	0	0	0	0	0	0	0	0	0	0	0	0	0	0	0	0	0	0	0	0	0	0	0	0	0	0
REG	340.831	-1.56273	3	Up	0.188608	-8.28558	1.1753e-16	8.32e-15	172.2	193.9	183.5	508.6	411.6	701.6	0	0	0	0	0	0	0	0	0	0	0	0	0	0	0	0	0	0	0	0	0	0	0	0	0	0	0	0	0	0	0	0	0	0	0
PGRP-SA	31.8803	-1.57504	3	Up	0.398811	-3.94933	7.83717e-05	0.000716	15.7	17	28.2	61.5	36	78.5	0	0	0	0	0	0	0	0	0	0	0	0	0	0	0	0	0	0	0	0	0	0	0	0	0	0	0	0	0	0	0	0	0	0	0
CG14229	60.6119	-1.58138	3	Up	0.248084	-6.37437	1.83716e-10	6.74e-09	38	41.1	32.9	94.2	105.6	137.6	0	0	0	0	0	0	0	0	0	0	0	0	0	0	0	0	0	0	0	0	0	0	0	0	0	0	0	0	0	0	0	0	0	0	0
CG11710	96.6617	-1.59389	3	Up	0.215139	-7.40862	1.2762e-13	6.89e-12	52.5	55.4	40.8	160.8	153.6	142.5	0	0	0	0	0	0	0	0	0	0	0	0	0	0	0	0	0	0	0	0	0	0	0	0	0	0	0	0	0	0	0	0	0	0	0
PIG-Wa	10.8378	-1.59102	3	Up	0.541054	-2.9406	0.00327578	0.016	8.9	8	3.1	11.3	26.4	25.2	0	0	0	0	0	0	0	0	0	0	0	0	0	0	0	0	0	0	0	0	0	0	0	0	0	0	0	0	0	0	0	0	0	0	0
CG3225	38.9623	-1.60465	3	Up	0.382002	-4.20063	2.66171e-05	0.000284	27.9	17	22	49	103.2	50.4	0	0	0	0	0	0	0	0	0	0	0	0	0	0	0	0	0	0	0	0	0	0	0	0	0	0	0	0	0	0	0	0	0	0	0
CG17294	80.7921	-1.56442	3	Up	0.217606	-7.18923	6.51573e-13	3.34e-11	40.2	49.2	40.8	121.8	123.6	142.5	0	0	0	0	0	0	0	0	0	0	0	0	0	0	0	0	0	0	0	0	0	0	0	0	0	0	0	0	0	0	0	0	0	0	0
Cyp9h1	38.5592	-1.5868	3	Up	0.369201	-4.29792	1.72408e-05	0.000197	21.2	23.2	17.2	38.9	55.2	92.1	0	0	0	0	0	0	0	0	0	0	0	0	0	0	0	0	0	0	0	0	0	0	0	0	0	0	0	0	0	0	0	0	0	0	0
Sardh	59.676	-1.58519	3	Up	0.438651	-3.61379	0.000301757	0.00222	8.9	49.2	20.4	77.9	61.2	101.8	0	0	0	0	0	0	0	0	0	0	0	0	0	0	0	0	0	0	0	0	0	0	0	0	0	0	0	0	0	0	0	0	0	0	0
CG10916	148.334	-1.56394	3	Up	0.156507	-9.99276	1.63951e-23	2.18e-21	78.3	73.3	89.4	243.6	234	226.8	0	0	0	0	0	0	0	0	0	0	0	0	0	0	0	0	0	0	0	0	0	0	0	0	0	0	0	0	0	0	0	0	0	0	0
CG11298	17.6305	-1.58537	3	Up	0.498934	-3.1775	0.00148549	0.00824	14.5	8	4.7	23.9	36	24.2	0	0	0	0	0	0	0	0	0	0	0	0	0	0	0	0	0	0	0	0	0	0	0	0	0	0	0	0	0	0	0	0	0	0	0
CG4858	89.3787	-1.5655	3	Up	0.224346	-6.97805	2.993e-12	1.41e-10	48.1	46.5	48.6	125.6	116.4	178.3	0	0	0	0	0	0	0	0	0	0	0	0	0	0	0	0	0	0	0	0	0	0	0	0	0	0	0	0	0	0	0	0	0	0	0
CG14609	16.0956	-1.56116	3	Up	0.534194	-2.92247	0.00347273	0.016	8.9	17	1.6	32.7	40.8	14.5	0	0	0	0	0	0	0	0	0	0	0	0	0	0	0	0	0	0	0	0	0	0	0	0	0	0	0	0	0	0	0	0	0	0	0
CG6204	179.434	-1.60262	3	Up	0.191548	-8.36668	5.92644e-17	4.37e-15	92.8	115.3	94.1	283.8	364.8	276.2	0	0	0	0	0	0	0	0	0	0	0	0	0	0	0	0	0	0	0	0	0	0	0	0	0	0	0	0	0	0	0	0	0	0	0
CG11842	85.8814	-1.5664	3	Up	0.421123	-3.71957	0.000199561	0.00158	29.1	26.8	26.7	65.3	31.2	146.3	0	0	0	0	0	0	0	0	0	0	0	0	0	0	0	0	0	0	0	0	0	0	0	0	0	0	0	0	0	0	0	0	0	0	0
CG18003	112.548	-1.574	3	Up	0.282619	-5.56935	2.55687e-08	6.25e-07	48.1	57.2	67.4	134.4	126	248.1	0	0	0	0	0	0	0	0	0	0	0	0	0	0	0	0	0	0	0	0	0	0	0	0	0	0	0	0	0	0	0	0	0	0	0
CG42524	294.41	-1.56401	3	Up	0.203709	-7.67767	1.62004e-14	9.59e-13	195.6	158.2	145.8	424.5	542.4	513.6	0	0	0	0	0	0	0	0	0	0	0	0	0	0	0	0	0	0	0	0	0	0	0	0	0	0	0	0	0	0	0	0	0	0	0
lncRNA:CR42746	52.98	-1.59166	3	Up	0.297906	-5.34282	9.15123e-08	1.97e-06	26.8	21.4	34.5	85.4	97.2	62	0	0	0	0	0	0	0	0	0	0	0	0	0	0	0	0	0	0	0	0	0	0	0	0	0	0	0	0	0	0	0	0	0	0	0
lncRNA:CR43301	45.2646	-1.57121	3	Up	0.292497	-5.37171	7.8e-08	1.7e-06	19	34	20.4	71.6	85.2	67.8	0	0	0	0	0	0	0	0	0	0	0	0	0	0	0	0	0	0	0	0	0	0	0	0	0	0	0	0	0	0	0	0	0	0	0
lncRNA:CR45668	18.9303	-1.58032	3	Up	0.408659	-3.86709	0.000110142	0.000962	12.3	10.7	12.5	28.9	46.8	30	0	0	0	0	0	0	0	0	0	0	0	0	0	0	0	0	0	0	0	0	0	0	0	0	0	0	0	0	0	0	0	0	0	0	0
hll	59.5249	-1.57609	3	Up	0.320661	-4.91513	8.87242e-07	1.44e-05	42.5	17	37.6	85.4	92.4	104.7	0	0	0	0	0	0	0	0	0	0	0	0	0	0	0	0	0	0	0	0	0	0	0	0	0	0	0	0	0	0	0	0	0	0	0
eg	12.2725	1.52536	2.9	Down	0.526064	2.89957	0.0037367	0.017	20.1	13.4	26.7	7.5	7.2	5.8	0	0	0	0	0	0	0	0	0	0	0	0	0	0	0	0	0	0	0	0	0	0	0	0	0	0	0	0	0	0	0	0	0	0	0
Cyp4e3	374.011	1.53825	2.9	Down	0.41778	3.68197	0.000231441	0.00179	221.3	145.7	283.8	119.3	57.6	47.5	0	0	0	0	0	0	0	0	0	0	0	0	0	0	0	0	0	0	0	0	0	0	0	0	0	0	0	0	0	0	0	0	0	0	0
CG10345	438.386	1.54319	2.9	Down	0.330846	4.66437	3.09566e-06	4.37e-05	735.6	705.1	476.7	247.4	214.8	196.7	0	0	0	0	0	0	0	0	0	0	0	0	0	0	0	0	0	0	0	0	0	0	0	0	0	0	0	0	0	0	0	0	0	0	0
CG15719	10.8232	1.51098	2.9	Down	0.578304	2.61277	0.0089811	0.035	26.8	16.1	12.5	7.5	10.8	1.9	0	0	0	0	0	0	0	0	0	0	0	0	0	0	0	0	0	0	0	0	0	0	0	0	0	0	0	0	0	0	0	0	0	0	0
CG8128	457.502	1.56011	2.9	Down	0.308714	5.05358	4.3361e-07	7.69e-06	673	579.1	525.3	265	169.2	169.6	0	0	0	0	0	0	0	0	0	0	0	0	0	0	0	0	0	0	0	0	0	0	0	0	0	0	0	0	0	0	0	0	0	0	0
CG17974	25.4561	1.52495	2.9	Down	0.428243	3.56094	0.000369531	0.00263	20.1	25	39.2	16.3	8.4	4.8	0	0	0	0	0	0	0	0	0	0	0	0	0	0	0	0	0	0	0	0	0	0	0	0	0	0	0	0	0	0	0	0	0	0	0
RabX5	8.83986	1.5469	2.9	Down	0.561092	2.75695	0.0058343	0.025	19	16.1	11	6.3	8.4	1.9	0	0	0	0	0	0	0	0	0	0	0	0	0	0	0	0	0	0	0	0	0	0	0	0	0	0	0	0	0	0	0	0	0	0	0
ppk26	7.57798	1.54933	2.9	Down	0.603807	2.56594	0.0102897	0.039	12.3	17	9.4	3.8	6	3.9	0	0	0	0	0	0	0	0	0	0	0	0	0	0	0	0	0	0	0	0	0	0	0	0	0	0	0	0	0	0	0	0	0	0	0
CG7720	400.652	1.53414	2.9	Down	0.295797	5.18646	2.14333e-07	4.13e-06	696.5	396.8	650.8	237.4	243.6	122.1	0	0	0	0	0	0	0	0	0	0	0	0	0	0	0	0	0	0	0	0	0	0	0	0	0	0	0	0	0	0	0	0	0	0	0
CG11852	99.4403	1.55023	2.9	Down	0.46342	3.3452	0.00082223	0.00506	126.3	68.8	122.3	64	33.6	11.6	0	0	0	0	0	0	0	0	0	0	0	0	0	0	0	0	0	0	0	0	0	0	0	0	0	0	0	0	0	0	0	0	0	0	0
Nepl20	33.2997	1.54372	2.9	Down	0.338529	4.5601	5.1129e-06	6.79e-05	48.1	43.8	39.2	8.8	24	12.6	0	0	0	0	0	0	0	0	0	0	0	0	0	0	0	0	0	0	0	0	0	0	0	0	0	0	0	0	0	0	0	0	0	0	0
Rpt6R	21.3001	1.56054	2.9	Down	0.538453	2.89819	0.00375321	0.017	44.7	24.1	45.5	15.1	19.2	4.8	0	0	0	0	0	0	0	0	0	0	0	0	0	0	0	0	0	0	0	0	0	0	0	0	0	0	0	0	0	0	0	0	0	0	0
CG31189	51.6843	1.53945	2.9	Down	0.281741	5.46407	4.65351e-08	1.09e-06	80.5	64.3	76.8	30.1	24	22.3	0	0	0	0	0	0	0	0	0	0	0	0	0	0	0	0	0	0	0	0	0	0	0	0	0	0	0	0	0	0	0	0	0	0	0
CG32816	189.146	1.52465	2.9	Down	0.275103	5.54209	2.98888e-08	7.19e-07	335.4	276.1	277.5	152	97.2	62	0	0	0	0	0	0	0	0	0	0	0	0	0	0	0	0	0	0	0	0	0	0	0	0	0	0	0	0	0	0	0	0	0	0	0
nub	24.2031	1.52035	2.9	Down	0.408092	3.7255	0.000194929	0.00154	38	51.8	43.9	15.1	21.6	10.7	0	0	0	0	0	0	0	0	0	0	0	0	0	0	0	0	0	0	0	0	0	0	0	0	0	0	0	0	0	0	0	0	0	0	0
tn	4010.22	1.56039	2.9	Down	0.594793	2.62342	0.0087053	0.034	7320.1	4904.6	5809.7	2912.3	2858.2	345	0	0	0	0	0	0	0	0	0	0	0	0	0	0	0	0	0	0	0	0	0	0	0	0	0	0	0	0	0	0	0	0	0	0	0
lncRNA:CR45680	8.5422	1.53105	2.9	Down	0.597949	2.56051	0.0104519	0.039	13.4	13.4	12.5	7.5	3.6	2.9	0	0	0	0	0	0	0	0	0	0	0	0	0	0	0	0	0	0	0	0	0	0	0	0	0	0	0	0	0	0	0	0	0	0	0
stc	402.586	-1.52727	2.9	Up	0.160487	-9.51645	1.79197e-21	1.94e-19	220.2	244	230.5	580.2	802.7	622.1	0	0	0	0	0	0	0	0	0	0	0	0	0	0	0	0	0	0	0	0	0	0	0	0	0	0	0	0	0	0	0	0	0	0	0
Yp2	32270.3	-1.52124	2.9	Up	0.417986	-3.63945	0.000273218	0.00205	9745.9	24339.6	15790.5	31134.1	27087.9	84942.1	0	0	0	0	0	0	0	0	0	0	0	0	0	0	0	0	0	0	0	0	0	0	0	0	0	0	0	0	0	0	0	0	0	0	0
dnk	66.3848	-1.52772	2.9	Up	0.253637	-6.02327	1.70924e-09	5.29e-08	44.7	37.5	25.1	103	94.8	117.3	0	0	0	0	0	0	0	0	0	0	0	0	0	0	0	0	0	0	0	0	0	0	0	0	0	0	0	0	0	0	0	0	0	0	0
CG7028	413.532	-1.52517	2.9	Up	0.16063	-9.49489	2.20439e-21	2.37e-19	233.6	235	247.8	626.7	700.7	730.7	0	0	0	0	0	0	0	0	0	0	0	0	0	0	0	0	0	0	0	0	0	0	0	0	0	0	0	0	0	0	0	0	0	0	0
CG5808	9.42654	-1.51237	2.9	Up	0.560258	-2.69941	0.00694625	0.028	3.4	7.1	3.1	12.6	10.8	17.4	0	0	0	0	0	0	0	0	0	0	0	0	0	0	0	0	0	0	0	0	0	0	0	0	0	0	0	0	0	0	0	0	0	0	0
CG1575	34.9233	-1.52645	2.9	Up	0.310295	-4.91934	8.6838e-07	1.41e-05	19	18.8	22	50.2	48	70.7	0	0	0	0	0	0	0	0	0	0	0	0	0	0	0	0	0	0	0	0	0	0	0	0	0	0	0	0	0	0	0	0	0	0	0
CG9676	1166.21	-1.54034	2.9	Up	0.376537	-4.0908	4.29884e-05	0.000424	620.4	1091.2	664.9	1986.8	1365.5	3563.2	0	0	0	0	0	0	0	0	0	0	0	0	0	0	0	0	0	0	0	0	0	0	0	0	0	0	0	0	0	0	0	0	0	0	0
CG4709	24.2229	-1.51223	2.9	Up	0.359633	-4.20494	2.61151e-05	0.000279	15.7	15.2	9.4	38.9	38.4	40.7	0	0	0	0	0	0	0	0	0	0	0	0	0	0	0	0	0	0	0	0	0	0	0	0	0	0	0	0	0	0	0	0	0	0	0
CG17904	76.0332	-1.55303	2.9	Up	0.237992	-6.52552	6.77643e-11	2.66e-09	33.5	37.5	50.2	103	93.6	150.2	0	0	0	0	0	0	0	0	0	0	0	0	0	0	0	0	0	0	0	0	0	0	0	0	0	0	0	0	0	0	0	0	0	0	0
Gadd45	220.362	-1.52352	2.9	Up	0.231845	-6.57128	4.98842e-11	2e-09	137.5	136.7	103.5	354.2	416.4	322.7	0	0	0	0	0	0	0	0	0	0	0	0	0	0	0	0	0	0	0	0	0	0	0	0	0	0	0	0	0	0	0	0	0	0	0
mthl4	13.0289	-1.54076	2.9	Up	0.572947	-2.68919	0.00716251	0.029	12.3	0.9	6.3	15.1	24	15.5	0	0	0	0	0	0	0	0	0	0	0	0	0	0	0	0	0	0	0	0	0	0	0	0	0	0	0	0	0	0	0	0	0	0	0
mahj	404.006	-1.55308	2.9	Up	0.173829	-8.93452	4.08959e-19	3.77e-17	239.2	235	219.5	581.5	845.9	612.4	0	0	0	0	0	0	0	0	0	0	0	0	0	0	0	0	0	0	0	0	0	0	0	0	0	0	0	0	0	0	0	0	0	0	0
CG8005	24.404	-1.55901	2.9	Up	0.365992	-4.25969	2.04711e-05	0.000229	12.3	13.4	15.7	35.2	45.6	39.7	0	0	0	0	0	0	0	0	0	0	0	0	0	0	0	0	0	0	0	0	0	0	0	0	0	0	0	0	0	0	0	0	0	0	0
Gr66a	13.8601	-1.52132	2.9	Up	0.538673	-2.8242	0.00473982	0.021	7.8	5.4	4.7	13.8	21.6	16.5	0	0	0	0	0	0	0	0	0	0	0	0	0	0	0	0	0	0	0	0	0	0	0	0	0	0	0	0	0	0	0	0	0	0	0
CG6745	31.7014	-1.51125	2.9	Up	0.345395	-4.37542	1.212e-05	0.000145	13.4	15.2	23.5	38.9	49.2	55.2	0	0	0	0	0	0	0	0	0	0	0	0	0	0	0	0	0	0	0	0	0	0	0	0	0	0	0	0	0	0	0	0	0	0	0
CG4476	19.0245	-1.51249	2.9	Up	0.441408	-3.42652	0.000611366	0.00397	12.3	15.2	7.8	37.7	26.4	39.7	0	0	0	0	0	0	0	0	0	0	0	0	0	0	0	0	0	0	0	0	0	0	0	0	0	0	0	0	0	0	0	0	0	0	0
CG11261	22.3993	-1.53166	2.9	Up	0.401318	-3.81658	0.000135315	0.00114	7.8	17.9	9.4	28.9	31.2	44.6	0	0	0	0	0	0	0	0	0	0	0	0	0	0	0	0	0	0	0	0	0	0	0	0	0	0	0	0	0	0	0	0	0	0	0
CG7130	52.8784	-1.55717	2.9	Up	0.321027	-4.85059	1.231e-06	1.92e-05	23.5	50.9	28.2	70.3	121.2	116.3	0	0	0	0	0	0	0	0	0	0	0	0	0	0	0	0	0	0	0	0	0	0	0	0	0	0	0	0	0	0	0	0	0	0	0
Rpt3R	7.30337	-1.5314	2.9	Up	0.610187	-2.50972	0.0120826	0.044	4.5	4.5	4.7	8.8	16.8	13.6	0	0	0	0	0	0	0	0	0	0	0	0	0	0	0	0	0	0	0	0	0	0	0	0	0	0	0	0	0	0	0	0	0	0	0
Cyp12a5	56.2452	-1.54396	2.9	Up	0.329062	-4.69199	2.70554e-06	3.86e-05	27.9	35.7	23.5	65.3	87.6	104.7	0	0	0	0	0	0	0	0	0	0	0	0	0	0	0	0	0	0	0	0	0	0	0	0	0	0	0	0	0	0	0	0	0	0	0
CG11360	1243.12	-1.51982	2.9	Up	0.245231	-6.19749	5.73704e-10	1.9e-08	760.2	771.3	730.7	2023.2	2788.6	1677.4	0	0	0	0	0	0	0	0	0	0	0	0	0	0	0	0	0	0	0	0	0	0	0	0	0	0	0	0	0	0	0	0	0	0	0
Gr94a	12.318	-1.54281	2.9	Up	0.537923	-2.86808	0.00412967	0.019	6.7	4.5	6.3	16.3	19.2	14.5	0	0	0	0	0	0	0	0	0	0	0	0	0	0	0	0	0	0	0	0	0	0	0	0	0	0	0	0	0	0	0	0	0	0	0
LSm3	8.00395	-1.54809	2.9	Up	0.60878	-2.54293	0.0109926	0.041	2.2	2.7	11	10	16.8	14.5	0	0	0	0	0	0	0	0	0	0	0	0	0	0	0	0	0	0	0	0	0	0	0	0	0	0	0	0	0	0	0	0	0	0	0
CG31898	8.94788	-1.5323	2.9	Up	0.596557	-2.56858	0.0102117	0.038	5.6	7.1	3.1	17.6	10.8	19.4	0	0	0	0	0	0	0	0	0	0	0	0	0	0	0	0	0	0	0	0	0	0	0	0	0	0	0	0	0	0	0	0	0	0	0
CG32195	104.059	-1.52132	2.9	Up	0.182826	-8.32113	8.71316e-17	6.24e-15	69.3	61.7	61.2	167	180	203.5	0	0	0	0	0	0	0	0	0	0	0	0	0	0	0	0	0	0	0	0	0	0	0	0	0	0	0	0	0	0	0	0	0	0	0
lncRNA:CR32636	57.4992	-1.52152	2.9	Up	0.348205	-4.3696	1.24477e-05	0.000148	27.9	39.3	26.7	95.4	124.8	54.3	0	0	0	0	0	0	0	0	0	0	0	0	0	0	0	0	0	0	0	0	0	0	0	0	0	0	0	0	0	0	0	0	0	0	0
snoRNA:Psi28S-1192b	12.4027	-1.53129	2.9	Up	0.576311	-2.65705	0.00788271	0.031	2.2	8.9	9.4	13.8	13.2	31	0	0	0	0	0	0	0	0	0	0	0	0	0	0	0	0	0	0	0	0	0	0	0	0	0	0	0	0	0	0	0	0	0	0	0
CG34213	13.2832	-1.53689	2.9	Up	0.478096	-3.21461	0.00130621	0.00741	6.7	8	9.4	13.8	28.8	26.2	0	0	0	0	0	0	0	0	0	0	0	0	0	0	0	0	0	0	0	0	0	0	0	0	0	0	0	0	0	0	0	0	0	0	0
Uhg3	60.6842	-1.54785	2.9	Up	0.248593	-6.22642	4.77228e-10	1.62e-08	30.2	22.3	42.3	79.1	78	107.6	0	0	0	0	0	0	0	0	0	0	0	0	0	0	0	0	0	0	0	0	0	0	0	0	0	0	0	0	0	0	0	0	0	0	0
CG43117	10.9573	-1.53315	2.9	Up	0.560309	-2.73627	0.00621406	0.026	11.2	4.5	1.6	18.8	24	9.7	0	0	0	0	0	0	0	0	0	0	0	0	0	0	0	0	0	0	0	0	0	0	0	0	0	0	0	0	0	0	0	0	0	0	0
Mocs1	149.321	-1.52246	2.9	Up	0.178031	-8.55168	1.2131e-17	9.78e-16	58.1	87.6	72.1	207.2	231.6	193.8	0	0	0	0	0	0	0	0	0	0	0	0	0	0	0	0	0	0	0	0	0	0	0	0	0	0	0	0	0	0	0	0	0	0	0
lncRNA:CR43650	691.589	-1.54838	2.9	Up	0.183583	-8.43426	3.33299e-17	2.54e-15	401.3	223.4	318.3	903	867.5	978.7	0	0	0	0	0	0	0	0	0	0	0	0	0	0	0	0	0	0	0	0	0	0	0	0	0	0	0	0	0	0	0	0	0	0	0
asRNA:CR44027	14.3229	-1.54785	2.9	Up	0.543481	-2.84803	0.00439911	0.02	10.1	10.7	4.7	22.6	39.6	15.5	0	0	0	0	0	0	0	0	0	0	0	0	0	0	0	0	0	0	0	0	0	0	0	0	0	0	0	0	0	0	0	0	0	0	0
asRNA:CR44375	9.56846	-1.5442	2.9	Up	0.512265	-3.01446	0.00257436	0.013	4.5	8	7.8	23.9	20.4	15.5	0	0	0	0	0	0	0	0	0	0	0	0	0	0	0	0	0	0	0	0	0	0	0	0	0	0	0	0	0	0	0	0	0	0	0
lncRNA:CR45312	108.131	-1.53627	2.9	Up	0.270374	-5.68202	1.33112e-08	3.46e-07	57	58.1	54.9	150.7	230.4	114.3	0	0	0	0	0	0	0	0	0	0	0	0	0	0	0	0	0	0	0	0	0	0	0	0	0	0	0	0	0	0	0	0	0	0	0
lncRNA:CR45531	45.4986	-1.55945	2.9	Up	0.31773	-4.90809	9.19673e-07	1.49e-05	29.1	23.2	18.8	86.7	67.2	59.1	0	0	0	0	0	0	0	0	0	0	0	0	0	0	0	0	0	0	0	0	0	0	0	0	0	0	0	0	0	0	0	0	0	0	0
Act87E	2922.6	1.4657	2.8	Down	0.569411	2.57407	0.0100511	0.038	4349.8	3346.9	3369.8	1952.9	1724.3	330.4	0	0	0	0	0	0	0	0	0	0	0	0	0	0	0	0	0	0	0	0	0	0	0	0	0	0	0	0	0	0	0	0	0	0	0
Adk1	608.169	1.46385	2.8	Down	0.296438	4.93812	7.88804e-07	1.3e-05	883.1	771.3	827.9	452.1	288	161.8	0	0	0	0	0	0	0	0	0	0	0	0	0	0	0	0	0	0	0	0	0	0	0	0	0	0	0	0	0	0	0	0	0	0	0
Peritrophin-A	85.6605	1.49548	2.8	Down	0.33383	4.47977	7.47223e-06	9.45e-05	87.2	79.5	87.8	42.7	32.4	16.5	0	0	0	0	0	0	0	0	0	0	0	0	0	0	0	0	0	0	0	0	0	0	0	0	0	0	0	0	0	0	0	0	0	0	0
CG17707	351.387	1.49469	2.8	Down	0.462648	3.23073	0.00123474	0.00707	528.8	345.9	454.7	254.9	181.2	36.8	0	0	0	0	0	0	0	0	0	0	0	0	0	0	0	0	0	0	0	0	0	0	0	0	0	0	0	0	0	0	0	0	0	0	0
CG9782	220.522	1.46815	2.8	Down	0.306478	4.7904	1.66446e-06	2.5e-05	271.7	170.7	377.9	126.8	93.6	75.6	0	0	0	0	0	0	0	0	0	0	0	0	0	0	0	0	0	0	0	0	0	0	0	0	0	0	0	0	0	0	0	0	0	0	0
CG13108	19.7925	1.50122	2.8	Down	0.397048	3.78097	0.000156222	0.00128	21.2	26.8	32.9	7.5	12	8.7	0	0	0	0	0	0	0	0	0	0	0	0	0	0	0	0	0	0	0	0	0	0	0	0	0	0	0	0	0	0	0	0	0	0	0
CG10348	256.603	1.48921	2.8	Down	0.265136	5.61678	1.94545e-08	4.88e-07	398	314.6	365.4	189.6	124.8	71.7	0	0	0	0	0	0	0	0	0	0	0	0	0	0	0	0	0	0	0	0	0	0	0	0	0	0	0	0	0	0	0	0	0	0	0
Drat	2832.44	1.46832	2.8	Down	0.289391	5.07383	3.89895e-07	6.99e-06	5054.1	4632.9	4175.8	2315.8	1541.9	1154.1	0	0	0	0	0	0	0	0	0	0	0	0	0	0	0	0	0	0	0	0	0	0	0	0	0	0	0	0	0	0	0	0	0	0	0
Kah	478.53	1.48822	2.8	Down	0.478586	3.10961	0.00187336	0.01	743.4	494.2	796.6	385.6	289.2	51.4	0	0	0	0	0	0	0	0	0	0	0	0	0	0	0	0	0	0	0	0	0	0	0	0	0	0	0	0	0	0	0	0	0	0	0
CG7582	131.267	1.46907	2.8	Down	0.18436	7.96847	1.6065e-15	1.01e-13	181.1	202	219.5	89.2	69.6	60.1	0	0	0	0	0	0	0	0	0	0	0	0	0	0	0	0	0	0	0	0	0	0	0	0	0	0	0	0	0	0	0	0	0	0	0
CG15506	107.951	1.48525	2.8	Down	0.342091	4.34169	1.4139e-05	0.000166	156.5	112.6	149	75.4	48	27.1	0	0	0	0	0	0	0	0	0	0	0	0	0	0	0	0	0	0	0	0	0	0	0	0	0	0	0	0	0	0	0	0	0	0	0
CG17104	54.9065	1.49037	2.8	Down	0.266558	5.59119	2.25522e-08	5.59e-07	78.3	62.6	87.8	35.2	21.6	24.2	0	0	0	0	0	0	0	0	0	0	0	0	0	0	0	0	0	0	0	0	0	0	0	0	0	0	0	0	0	0	0	0	0	0	0
CG32121	67.8053	1.49647	2.8	Down	0.403583	3.70796	0.000208935	0.00164	92.8	73.3	95.7	50.2	37.2	6.8	0	0	0	0	0	0	0	0	0	0	0	0	0	0	0	0	0	0	0	0	0	0	0	0	0	0	0	0	0	0	0	0	0	0	0
mol	297.984	1.47055	2.8	Down	0.256531	5.73244	9.89954e-09	2.66e-07	488.5	364.6	410.8	200.9	145.2	111.4	0	0	0	0	0	0	0	0	0	0	0	0	0	0	0	0	0	0	0	0	0	0	0	0	0	0	0	0	0	0	0	0	0	0	0
CG43789	18.9155	1.50141	2.8	Down	0.433626	3.46246	0.000535262	0.00358	25.7	34	28.2	20.1	9.6	2.9	0	0	0	0	0	0	0	0	0	0	0	0	0	0	0	0	0	0	0	0	0	0	0	0	0	0	0	0	0	0	0	0	0	0	0
lncRNA:CR44525	13.8339	1.49671	2.8	Down	0.516717	2.89657	0.00377265	0.017	20.1	22.3	11	11.3	6	2.9	0	0	0	0	0	0	0	0	0	0	0	0	0	0	0	0	0	0	0	0	0	0	0	0	0	0	0	0	0	0	0	0	0	0	0
lncRNA:CR44922	481.677	1.47762	2.8	Down	0.262826	5.62205	1.88703e-08	4.75e-07	650.6	804.3	682.1	345.4	278.4	146.3	0	0	0	0	0	0	0	0	0	0	0	0	0	0	0	0	0	0	0	0	0	0	0	0	0	0	0	0	0	0	0	0	0	0	0
snoRNA:Or-ACA9	10.0944	1.47255	2.8	Down	0.589109	2.49963	0.0124324	0.045	25.7	11.6	12.5	3.8	8.4	5.8	0	0	0	0	0	0	0	0	0	0	0	0	0	0	0	0	0	0	0	0	0	0	0	0	0	0	0	0	0	0	0	0	0	0	0
mal	65.1668	-1.46101	2.8	Up	0.230995	-6.32486	2.53459e-10	9.05e-09	32.4	45.6	36.1	90.4	126	101.8	0	0	0	0	0	0	0	0	0	0	0	0	0	0	0	0	0	0	0	0	0	0	0	0	0	0	0	0	0	0	0	0	0	0	0
CG2678	17.2294	-1.46682	2.8	Up	0.441761	-3.32039	0.000898908	0.00543	5.6	13.4	9.4	30.1	15.6	33.9	0	0	0	0	0	0	0	0	0	0	0	0	0	0	0	0	0	0	0	0	0	0	0	0	0	0	0	0	0	0	0	0	0	0	0
CG2120	10.1006	-1.49083	2.8	Up	0.591601	-2.52	0.0117356	0.043	8.9	6.3	1.6	17.6	24	8.7	0	0	0	0	0	0	0	0	0	0	0	0	0	0	0	0	0	0	0	0	0	0	0	0	0	0	0	0	0	0	0	0	0	0	0
Ttc30	285.499	-1.47925	2.8	Up	0.347406	-4.258	2.06267e-05	0.00023	201.2	168.9	141.1	469.7	699.5	259.7	0	0	0	0	0	0	0	0	0	0	0	0	0	0	0	0	0	0	0	0	0	0	0	0	0	0	0	0	0	0	0	0	0	0	0
CG17681	12.8329	-1.5094	2.8	Up	0.598718	-2.52105	0.0117006	0.043	11.2	2.7	11	21.3	38.4	8.7	0	0	0	0	0	0	0	0	0	0	0	0	0	0	0	0	0	0	0	0	0	0	0	0	0	0	0	0	0	0	0	0	0	0	0
CG5783	54.6569	-1.46159	2.8	Up	0.255803	-5.71372	1.10534e-08	2.94e-07	39.1	23.2	29.8	72.8	87.6	90.1	0	0	0	0	0	0	0	0	0	0	0	0	0	0	0	0	0	0	0	0	0	0	0	0	0	0	0	0	0	0	0	0	0	0	0
JMJD4	59.403	-1.46159	2.8	Up	0.278589	-5.2464	1.55099e-07	3.1e-06	35.8	31.3	26.7	77.9	90	92.1	0	0	0	0	0	0	0	0	0	0	0	0	0	0	0	0	0	0	0	0	0	0	0	0	0	0	0	0	0	0	0	0	0	0	0
CG4716	1567.06	-1.47228	2.8	Up	0.441567	-3.33422	0.000855403	0.00522	531	1658.7	842.1	1622.6	1439.9	5352.1	0	0	0	0	0	0	0	0	0	0	0	0	0	0	0	0	0	0	0	0	0	0	0	0	0	0	0	0	0	0	0	0	0	0	0
nopo	26.3548	-1.46064	2.8	Up	0.360597	-4.0506	5.10858e-05	0.000493	15.7	14.3	18.8	45.2	60	28.1	0	0	0	0	0	0	0	0	0	0	0	0	0	0	0	0	0	0	0	0	0	0	0	0	0	0	0	0	0	0	0	0	0	0	0
CG10344	11.4295	-1.47604	2.8	Up	0.521039	-2.83288	0.00461313	0.02	7.8	4.5	6.3	12.6	12	25.2	0	0	0	0	0	0	0	0	0	0	0	0	0	0	0	0	0	0	0	0	0	0	0	0	0	0	0	0	0	0	0	0	0	0	0
CG14712	320.837	-1.4876	2.8	Up	0.185808	-8.00612	1.18383e-15	7.55e-14	228.1	182.3	153.7	492.3	667.1	431.2	0	0	0	0	0	0	0	0	0	0	0	0	0	0	0	0	0	0	0	0	0	0	0	0	0	0	0	0	0	0	0	0	0	0	0
Rpb10	19.4685	-1.46332	2.8	Up	0.433182	-3.37808	0.000729935	0.00461	11.2	9.8	11	30.1	18	38.8	0	0	0	0	0	0	0	0	0	0	0	0	0	0	0	0	0	0	0	0	0	0	0	0	0	0	0	0	0	0	0	0	0	0	0
CG10560	192.591	-1.46926	2.8	Up	0.260288	-5.64473	1.65442e-08	4.22e-07	54.8	52.7	70.6	168.3	117.6	200.6	0	0	0	0	0	0	0	0	0	0	0	0	0	0	0	0	0	0	0	0	0	0	0	0	0	0	0	0	0	0	0	0	0	0	0
CAH9	35.2049	-1.48209	2.8	Up	0.491715	-3.01413	0.00257717	0.013	20.1	23.2	4.7	21.3	33.6	83.3	0	0	0	0	0	0	0	0	0	0	0	0	0	0	0	0	0	0	0	0	0	0	0	0	0	0	0	0	0	0	0	0	0	0	0
CG11841	122.223	-1.50866	2.8	Up	0.352443	-4.28057	1.86419e-05	0.000211	79.4	67.9	64.3	135.6	115.2	349.8	0	0	0	0	0	0	0	0	0	0	0	0	0	0	0	0	0	0	0	0	0	0	0	0	0	0	0	0	0	0	0	0	0	0	0
CG15065	45.2143	-1.49636	2.8	Up	0.489511	-3.05686	0.00223672	0.011	32.4	17.9	42.3	50.2	46.8	158.9	0	0	0	0	0	0	0	0	0	0	0	0	0	0	0	0	0	0	0	0	0	0	0	0	0	0	0	0	0	0	0	0	0	0	0
CG31549	97.7845	-1.50463	2.8	Up	0.281336	-5.34817	8.88472e-08	1.92e-06	41.4	59.9	50.2	114.3	112.8	202.5	0	0	0	0	0	0	0	0	0	0	0	0	0	0	0	0	0	0	0	0	0	0	0	0	0	0	0	0	0	0	0	0	0	0	0
Spn75F	22.1265	-1.4752	2.8	Up	0.534849	-2.75815	0.00581287	0.024	14.5	17	7.8	36.4	60	16.5	0	0	0	0	0	0	0	0	0	0	0	0	0	0	0	0	0	0	0	0	0	0	0	0	0	0	0	0	0	0	0	0	0	0	0
CG33169	20.3664	-1.47551	2.8	Up	0.348907	-4.22894	2.34794e-05	0.000255	13.4	15.2	12.5	42.7	42	32	0	0	0	0	0	0	0	0	0	0	0	0	0	0	0	0	0	0	0	0	0	0	0	0	0	0	0	0	0	0	0	0	0	0	0
CG33172	30.3264	-1.47039	2.8	Up	0.355901	-4.13146	3.6046e-05	0.000365	13.4	18.8	15.7	36.4	44.4	52.3	0	0	0	0	0	0	0	0	0	0	0	0	0	0	0	0	0	0	0	0	0	0	0	0	0	0	0	0	0	0	0	0	0	0	0
CG33635	39.8067	-1.467	2.8	Up	0.32126	-4.56639	4.96189e-06	6.61e-05	17.9	23.2	28.2	50.2	84	55.2	0	0	0	0	0	0	0	0	0	0	0	0	0	0	0	0	0	0	0	0	0	0	0	0	0	0	0	0	0	0	0	0	0	0	0
CG33977	19.8004	-1.49574	2.8	Up	0.403572	-3.70625	0.000210351	0.00165	6.7	11.6	12.5	21.3	32.4	32	0	0	0	0	0	0	0	0	0	0	0	0	0	0	0	0	0	0	0	0	0	0	0	0	0	0	0	0	0	0	0	0	0	0	0
snoRNA:Psi18S-301	52.305	-1.51096	2.8	Up	0.347216	-4.35165	1.35117e-05	0.00016	40.2	28.6	31.4	74.1	66	143.4	0	0	0	0	0	0	0	0	0	0	0	0	0	0	0	0	0	0	0	0	0	0	0	0	0	0	0	0	0	0	0	0	0	0	0
snoRNA:Psi18S-1295	18.099	-1.49916	2.8	Up	0.444237	-3.37467	0.000739032	0.00465	8.9	8.9	14.1	18.8	24	43.6	0	0	0	0	0	0	0	0	0	0	0	0	0	0	0	0	0	0	0	0	0	0	0	0	0	0	0	0	0	0	0	0	0	0	0
Clbn	346.508	-1.46811	2.8	Up	0.117225	-12.5239	5.52463e-36	1.35e-33	202.3	184.1	199.1	483.5	565.2	564	0	0	0	0	0	0	0	0	0	0	0	0	0	0	0	0	0	0	0	0	0	0	0	0	0	0	0	0	0	0	0	0	0	0	0
Pde9	2157.49	-1.49701	2.8	Up	0.329867	-4.53823	5.67278e-06	7.44e-05	1388.4	1537.1	1282.7	3389.6	6256.3	2235.6	0	0	0	0	0	0	0	0	0	0	0	0	0	0	0	0	0	0	0	0	0	0	0	0	0	0	0	0	0	0	0	0	0	0	0
Xpd	41.6663	-1.47031	2.8	Up	0.29504	-4.98343	6.24665e-07	1.05e-05	25.7	19.7	17.2	62.8	66	47.5	0	0	0	0	0	0	0	0	0	0	0	0	0	0	0	0	0	0	0	0	0	0	0	0	0	0	0	0	0	0	0	0	0	0	0
lncRNA:let7C	89.7061	-1.48817	2.8	Up	0.188909	-7.87771	3.33437e-15	2.06e-13	57	46.5	53.3	134.4	135.6	164.7	0	0	0	0	0	0	0	0	0	0	0	0	0	0	0	0	0	0	0	0	0	0	0	0	0	0	0	0	0	0	0	0	0	0	0
snoRNA:CG32479-a	226.773	-1.49317	2.8	Up	0.185452	-8.05153	8.17685e-16	5.39e-14	95	98.3	97.2	232.3	255.6	327.5	0	0	0	0	0	0	0	0	0	0	0	0	0	0	0	0	0	0	0	0	0	0	0	0	0	0	0	0	0	0	0	0	0	0	0
scaRNA:PsiU5-44	14.7557	-1.48843	2.8	Up	0.452318	-3.29068	0.00099946	0.0059	3.4	10.7	9.4	25.1	16.8	24.2	0	0	0	0	0	0	0	0	0	0	0	0	0	0	0	0	0	0	0	0	0	0	0	0	0	0	0	0	0	0	0	0	0	0	0
lncRNA:CR44965	9.99221	-1.46052	2.8	Up	0.542461	-2.69239	0.0070942	0.029	7.8	4.5	4.7	12.6	14.4	19.4	0	0	0	0	0	0	0	0	0	0	0	0	0	0	0	0	0	0	0	0	0	0	0	0	0	0	0	0	0	0	0	0	0	0	0
PPO1	145.101	-1.49436	2.8	Up	0.453926	-3.29208	0.000994506	0.00588	118.5	101.9	116	135.6	158.4	651.2	0	0	0	0	0	0	0	0	0	0	0	0	0	0	0	0	0	0	0	0	0	0	0	0	0	0	0	0	0	0	0	0	0	0	0
mah	13.1947	-1.48765	2.8	Up	0.479842	-3.1003	0.00193325	0.01	3.4	14.3	7.8	15.1	34.8	24.2	0	0	0	0	0	0	0	0	0	0	0	0	0	0	0	0	0	0	0	0	0	0	0	0	0	0	0	0	0	0	0	0	0	0	0
Act57B	17440.5	1.43242	2.7	Down	0.373179	3.83842	0.000123827	0.00106	21861.8	21333.2	20524.5	12885.2	8154.6	2570.9	0	0	0	0	0	0	0	0	0	0	0	0	0	0	0	0	0	0	0	0	0	0	0	0	0	0	0	0	0	0	0	0	0	0	0
e	1499.43	1.42721	2.7	Down	0.299275	4.76889	1.85245e-06	2.75e-05	2340.9	1791	1848.8	1019.8	597.6	607.6	0	0	0	0	0	0	0	0	0	0	0	0	0	0	0	0	0	0	0	0	0	0	0	0	0	0	0	0	0	0	0	0	0	0	0
Prm	6367.64	1.45187	2.7	Down	0.379842	3.8223	0.000132215	0.00112	8008.7	7736.7	8080.3	4566.3	3285.3	859.5	0	0	0	0	0	0	0	0	0	0	0	0	0	0	0	0	0	0	0	0	0	0	0	0	0	0	0	0	0	0	0	0	0	0	0
TpnC73F	206.571	1.41448	2.7	Down	0.509943	2.77381	0.00554043	0.024	276.1	240.4	200.7	109.3	130.8	30	0	0	0	0	0	0	0	0	0	0	0	0	0	0	0	0	0	0	0	0	0	0	0	0	0	0	0	0	0	0	0	0	0	0	0
Snap25	1762.44	1.41705	2.7	Down	0.208114	6.80899	9.82877e-12	4.3e-10	2354.3	2547.9	2568.5	1324.9	866.3	609.5	0	0	0	0	0	0	0	0	0	0	0	0	0	0	0	0	0	0	0	0	0	0	0	0	0	0	0	0	0	0	0	0	0	0	0
CG3630	731.401	1.43059	2.7	Down	0.408573	3.50144	0.000462759	0.00317	1271.1	1022.4	1067.9	643	472.8	132.8	0	0	0	0	0	0	0	0	0	0	0	0	0	0	0	0	0	0	0	0	0	0	0	0	0	0	0	0	0	0	0	0	0	0	0
CG15414	142.829	1.43303	2.7	Down	0.365576	3.91992	8.85792e-05	0.000799	215.8	134.9	199.1	100.5	37.2	65.9	0	0	0	0	0	0	0	0	0	0	0	0	0	0	0	0	0	0	0	0	0	0	0	0	0	0	0	0	0	0	0	0	0	0	0
CG8852	33.6506	1.4241	2.7	Down	0.344121	4.13836	3.498e-05	0.000355	34.7	40.2	58	18.8	15.6	14.5	0	0	0	0	0	0	0	0	0	0	0	0	0	0	0	0	0	0	0	0	0	0	0	0	0	0	0	0	0	0	0	0	0	0	0
CG5853	112.246	1.42671	2.7	Down	0.29614	4.81768	1.45236e-06	2.22e-05	183.3	144.8	152.1	79.1	61.2	39.7	0	0	0	0	0	0	0	0	0	0	0	0	0	0	0	0	0	0	0	0	0	0	0	0	0	0	0	0	0	0	0	0	0	0	0
spab	83.1349	1.44157	2.7	Down	0.268257	5.37383	7.70822e-08	1.69e-06	77.1	107.2	133.3	57.8	36	24.2	0	0	0	0	0	0	0	0	0	0	0	0	0	0	0	0	0	0	0	0	0	0	0	0	0	0	0	0	0	0	0	0	0	0	0
CG17048	22.37	1.42668	2.7	Down	0.407337	3.50245	0.000460993	0.00317	40.2	36.6	34.5	20.1	16.8	5.8	0	0	0	0	0	0	0	0	0	0	0	0	0	0	0	0	0	0	0	0	0	0	0	0	0	0	0	0	0	0	0	0	0	0	0
Asph	1623.35	1.43183	2.7	Down	0.556571	2.57259	0.0100941	0.038	2496.3	1765.9	2055.7	1269.7	908.3	164.7	0	0	0	0	0	0	0	0	0	0	0	0	0	0	0	0	0	0	0	0	0	0	0	0	0	0	0	0	0	0	0	0	0	0	0
Or59b	10.6876	1.43877	2.7	Down	0.585376	2.45785	0.013977	0.049	16.8	24.1	17.2	5	12	4.8	0	0	0	0	0	0	0	0	0	0	0	0	0	0	0	0	0	0	0	0	0	0	0	0	0	0	0	0	0	0	0	0	0	0	0
CG13305	73.3002	1.41931	2.7	Down	0.432592	3.28095	0.0010346	0.00607	82.7	193	67.4	61.5	38.4	30	0	0	0	0	0	0	0	0	0	0	0	0	0	0	0	0	0	0	0	0	0	0	0	0	0	0	0	0	0	0	0	0	0	0	0
Cad74A	142.856	1.44169	2.7	Down	0.263036	5.48098	4.22979e-08	9.97e-07	224.7	212.7	192.9	100.5	86.4	47.5	0	0	0	0	0	0	0	0	0	0	0	0	0	0	0	0	0	0	0	0	0	0	0	0	0	0	0	0	0	0	0	0	0	0	0
Ir76b	10.7061	1.44798	2.7	Down	0.535503	2.70397	0.00685174	0.028	11.2	17	14.1	3.8	3.6	7.8	0	0	0	0	0	0	0	0	0	0	0	0	0	0	0	0	0	0	0	0	0	0	0	0	0	0	0	0	0	0	0	0	0	0	0
CG9626	134.091	1.42448	2.7	Down	0.405013	3.51713	0.00043624	0.00301	211.3	159.1	181.9	100.5	86.4	20.4	0	0	0	0	0	0	0	0	0	0	0	0	0	0	0	0	0	0	0	0	0	0	0	0	0	0	0	0	0	0	0	0	0	0	0
CG6966	1801.19	1.41822	2.7	Down	0.32621	4.34755	1.37665e-05	0.000162	3225.2	2839.2	2239.2	1456.8	1067.9	584.3	0	0	0	0	0	0	0	0	0	0	0	0	0	0	0	0	0	0	0	0	0	0	0	0	0	0	0	0	0	0	0	0	0	0	0
CG14301	89.3062	1.4226	2.7	Down	0.222083	6.40572	1.49662e-10	5.59e-09	116.3	136.7	125.4	64	45.6	33.9	0	0	0	0	0	0	0	0	0	0	0	0	0	0	0	0	0	0	0	0	0	0	0	0	0	0	0	0	0	0	0	0	0	0	0
CG14258	20.8892	1.45823	2.7	Down	0.507387	2.87401	0.00405298	0.018	39.1	18.8	28.2	18.8	7.2	5.8	0	0	0	0	0	0	0	0	0	0	0	0	0	0	0	0	0	0	0	0	0	0	0	0	0	0	0	0	0	0	0	0	0	0	0
CG12483	30.2397	1.45804	2.7	Down	0.484691	3.00819	0.00262812	0.013	20.1	14.3	23.5	13.8	4.8	2.9	0	0	0	0	0	0	0	0	0	0	0	0	0	0	0	0	0	0	0	0	0	0	0	0	0	0	0	0	0	0	0	0	0	0	0
yellow-e	239.029	1.44599	2.7	Down	0.325172	4.44684	8.71429e-06	0.000108	266.1	219.8	360.7	143.2	79.2	88.2	0	0	0	0	0	0	0	0	0	0	0	0	0	0	0	0	0	0	0	0	0	0	0	0	0	0	0	0	0	0	0	0	0	0	0
CG31773	12.9073	1.45672	2.7	Down	0.58302	2.49858	0.0124693	0.045	25.7	30.4	11	1.3	18	5.8	0	0	0	0	0	0	0	0	0	0	0	0	0	0	0	0	0	0	0	0	0	0	0	0	0	0	0	0	0	0	0	0	0	0	0
Cda4	219.588	1.44823	2.7	Down	0.318712	4.54402	5.51911e-06	7.27e-05	354.4	215.4	294.8	160.8	80.4	76.6	0	0	0	0	0	0	0	0	0	0	0	0	0	0	0	0	0	0	0	0	0	0	0	0	0	0	0	0	0	0	0	0	0	0	0
stv	1220.03	1.4348	2.7	Down	0.375082	3.8253	0.000130611	0.00111	1413	4052	929.9	860.3	868.7	638.6	0	0	0	0	0	0	0	0	0	0	0	0	0	0	0	0	0	0	0	0	0	0	0	0	0	0	0	0	0	0	0	0	0	0	0
Nna1	1428.83	1.45617	2.7	Down	0.342621	4.25009	2.13687e-05	0.000237	2619.3	1727.5	2683	1093.9	1130.3	339.2	0	0	0	0	0	0	0	0	0	0	0	0	0	0	0	0	0	0	0	0	0	0	0	0	0	0	0	0	0	0	0	0	0	0	0
asRNA:CR45600	75.1287	1.45269	2.7	Down	0.289297	5.02146	5.12789e-07	8.92e-06	247.1	210	239.9	98	99.6	58.1	0	0	0	0	0	0	0	0	0	0	0	0	0	0	0	0	0	0	0	0	0	0	0	0	0	0	0	0	0	0	0	0	0	0	0
lncRNA:CR46007	10.6122	1.43156	2.7	Down	0.562278	2.54599	0.0108967	0.04	12.3	12.5	18.8	6.3	4.8	4.8	0	0	0	0	0	0	0	0	0	0	0	0	0	0	0	0	0	0	0	0	0	0	0	0	0	0	0	0	0	0	0	0	0	0	0
Lam	367.973	-1.42905	2.7	Up	0.152057	-9.39816	5.55278e-21	5.77e-19	219.1	185.9	250.9	536.3	588	626	0	0	0	0	0	0	0	0	0	0	0	0	0	0	0	0	0	0	0	0	0	0	0	0	0	0	0	0	0	0	0	0	0	0	0
ndl	13.0379	-1.4129	2.7	Up	0.53366	-2.64756	0.0081074	0.032	4.5	14.3	4.7	15.1	36	15.5	0	0	0	0	0	0	0	0	0	0	0	0	0	0	0	0	0	0	0	0	0	0	0	0	0	0	0	0	0	0	0	0	0	0	0
msl-2	295.19	-1.41865	2.7	Up	0.267594	-5.30149	1.14859e-07	2.36e-06	158.7	186.8	186.6	415.7	679.1	328.5	0	0	0	0	0	0	0	0	0	0	0	0	0	0	0	0	0	0	0	0	0	0	0	0	0	0	0	0	0	0	0	0	0	0	0
Elal	229.863	-1.44187	2.7	Up	0.394858	-3.65161	0.000260602	0.00197	88.3	133.2	133.3	218.5	158.4	584.3	0	0	0	0	0	0	0	0	0	0	0	0	0	0	0	0	0	0	0	0	0	0	0	0	0	0	0	0	0	0	0	0	0	0	0
Hel25E	269.628	-1.44819	2.7	Up	0.180626	-8.0176	1.07832e-15	6.95e-14	154.3	168	172.5	360.4	447.6	537.8	0	0	0	0	0	0	0	0	0	0	0	0	0	0	0	0	0	0	0	0	0	0	0	0	0	0	0	0	0	0	0	0	0	0	0
Cyp9b1	86.434	-1.45622	2.7	Up	0.288496	-5.04762	4.47346e-07	7.91e-06	33.5	40.2	40.8	89.2	79.2	143.4	0	0	0	0	0	0	0	0	0	0	0	0	0	0	0	0	0	0	0	0	0	0	0	0	0	0	0	0	0	0	0	0	0	0	0
CG15747	207.912	-1.44011	2.7	Up	0.385821	-3.73259	0.000189525	0.0015	133	108.1	94.1	219.8	494.4	197.7	0	0	0	0	0	0	0	0	0	0	0	0	0	0	0	0	0	0	0	0	0	0	0	0	0	0	0	0	0	0	0	0	0	0	0
CG14615	25.7504	-1.44119	2.7	Up	0.419056	-3.43914	0.000583555	0.00383	16.8	15.2	20.4	22.6	38.4	77.5	0	0	0	0	0	0	0	0	0	0	0	0	0	0	0	0	0	0	0	0	0	0	0	0	0	0	0	0	0	0	0	0	0	0	0
CG8673	14.3666	-1.44849	2.7	Up	0.480714	-3.01321	0.00258503	0.013	7.8	9.8	11	20.1	38.4	19.4	0	0	0	0	0	0	0	0	0	0	0	0	0	0	0	0	0	0	0	0	0	0	0	0	0	0	0	0	0	0	0	0	0	0	0
Tango6	166.211	-1.43876	2.7	Up	0.200524	-7.17498	7.23153e-13	3.65e-11	98.4	105.5	95.7	226.1	352.8	236.4	0	0	0	0	0	0	0	0	0	0	0	0	0	0	0	0	0	0	0	0	0	0	0	0	0	0	0	0	0	0	0	0	0	0	0
CG3262	690.021	-1.41856	2.7	Up	0.166576	-8.516	1.65152e-17	1.29e-15	414.7	429	439.1	1093.9	1339.1	996.2	0	0	0	0	0	0	0	0	0	0	0	0	0	0	0	0	0	0	0	0	0	0	0	0	0	0	0	0	0	0	0	0	0	0	0
CG12825	17.303	-1.40827	2.7	Up	0.541298	-2.60166	0.00927736	0.036	2.2	15.2	6.3	15.1	34.8	16.5	0	0	0	0	0	0	0	0	0	0	0	0	0	0	0	0	0	0	0	0	0	0	0	0	0	0	0	0	0	0	0	0	0	0	0
CG12863	23.0712	-1.44435	2.7	Up	0.398459	-3.62484	0.000289138	0.00214	11.2	15.2	6.3	22.6	31.2	38.8	0	0	0	0	0	0	0	0	0	0	0	0	0	0	0	0	0	0	0	0	0	0	0	0	0	0	0	0	0	0	0	0	0	0	0
CG14174	13.2594	-1.43332	2.7	Up	0.551098	-2.60085	0.00929924	0.036	3.4	8	11	22.6	25.2	11.6	0	0	0	0	0	0	0	0	0	0	0	0	0	0	0	0	0	0	0	0	0	0	0	0	0	0	0	0	0	0	0	0	0	0	0
CG14356	14.275	-1.4467	2.7	Up	0.539486	-2.68163	0.0073265	0.029	6.7	4.5	9.4	20.1	20.4	13.6	0	0	0	0	0	0	0	0	0	0	0	0	0	0	0	0	0	0	0	0	0	0	0	0	0	0	0	0	0	0	0	0	0	0	0
CG5793	148.691	-1.41586	2.7	Up	0.247615	-5.71801	1.07782e-08	2.88e-07	86.1	82.2	92.5	187.1	164.4	339.2	0	0	0	0	0	0	0	0	0	0	0	0	0	0	0	0	0	0	0	0	0	0	0	0	0	0	0	0	0	0	0	0	0	0	0
Gbp3	242.231	-1.44843	2.7	Up	0.344179	-4.20835	2.5724e-05	0.000276	102.8	195.7	144.3	270	256.8	682.2	0	0	0	0	0	0	0	0	0	0	0	0	0	0	0	0	0	0	0	0	0	0	0	0	0	0	0	0	0	0	0	0	0	0	0
CG15536	12.9185	-1.40906	2.7	Up	0.50474	-2.79166	0.0052438	0.023	6.7	5.4	11	15.1	13.2	29.1	0	0	0	0	0	0	0	0	0	0	0	0	0	0	0	0	0	0	0	0	0	0	0	0	0	0	0	0	0	0	0	0	0	0	0
Prat2	511.733	-1.4234	2.7	Up	0.403892	-3.52421	0.000424751	0.00296	229.2	474.5	269.7	561.4	495.6	1556.3	0	0	0	0	0	0	0	0	0	0	0	0	0	0	0	0	0	0	0	0	0	0	0	0	0	0	0	0	0	0	0	0	0	0	0
yellow-g	12.4292	-1.43976	2.7	Up	0.50123	-2.87246	0.00407288	0.019	10.1	6.3	6.3	22.6	22.8	16.5	0	0	0	0	0	0	0	0	0	0	0	0	0	0	0	0	0	0	0	0	0	0	0	0	0	0	0	0	0	0	0	0	0	0	0
CG30431	31.7794	-1.41264	2.7	Up	0.530303	-2.66383	0.00772576	0.031	10.1	29.5	23.5	28.9	45.6	93	0	0	0	0	0	0	0	0	0	0	0	0	0	0	0	0	0	0	0	0	0	0	0	0	0	0	0	0	0	0	0	0	0	0	0
CG32040	26.517	-1.43486	2.7	Up	0.326857	-4.38986	1.13424e-05	0.000137	23.5	11.6	18.8	54	44.4	44.6	0	0	0	0	0	0	0	0	0	0	0	0	0	0	0	0	0	0	0	0	0	0	0	0	0	0	0	0	0	0	0	0	0	0	0
CG32104	55.9931	-1.4372	2.7	Up	0.265346	-5.41633	6.08357e-08	1.38e-06	29.1	36.6	37.6	75.4	117.6	86.2	0	0	0	0	0	0	0	0	0	0	0	0	0	0	0	0	0	0	0	0	0	0	0	0	0	0	0	0	0	0	0	0	0	0	0
Vps11	258.721	-1.42012	2.7	Up	0.159371	-8.91075	5.06874e-19	4.6e-17	133	153.7	150.5	361.7	418.8	389.6	0	0	0	0	0	0	0	0	0	0	0	0	0	0	0	0	0	0	0	0	0	0	0	0	0	0	0	0	0	0	0	0	0	0	0
mthl8	216.752	-1.45349	2.7	Up	0.298659	-4.86671	1.13473e-06	1.79e-05	207.9	151.9	181.9	479.7	620.4	382.8	0	0	0	0	0	0	0	0	0	0	0	0	0	0	0	0	0	0	0	0	0	0	0	0	0	0	0	0	0	0	0	0	0	0	0
CG33120	160.32	-1.43332	2.7	Up	0.379603	-3.77583	0.000159473	0.0013	61.5	133.2	94.1	148.2	177.6	454.5	0	0	0	0	0	0	0	0	0	0	0	0	0	0	0	0	0	0	0	0	0	0	0	0	0	0	0	0	0	0	0	0	0	0	0
snoRNA:291	17.1238	-1.4078	2.7	Up	0.48917	-2.87793	0.00400294	0.018	10.1	3.6	15.7	18.8	16.8	35.9	0	0	0	0	0	0	0	0	0	0	0	0	0	0	0	0	0	0	0	0	0	0	0	0	0	0	0	0	0	0	0	0	0	0	0
CG34409	17.6144	-1.41852	2.7	Up	0.506712	-2.79946	0.00511887	0.022	13.4	12.5	6.3	17.6	54	17.4	0	0	0	0	0	0	0	0	0	0	0	0	0	0	0	0	0	0	0	0	0	0	0	0	0	0	0	0	0	0	0	0	0	0	0
CG43050	193.729	-1.43174	2.7	Up	0.35885	-3.98979	6.61317e-05	0.000619	125.2	108.1	122.3	344.1	450	165.7	0	0	0	0	0	0	0	0	0	0	0	0	0	0	0	0	0	0	0	0	0	0	0	0	0	0	0	0	0	0	0	0	0	0	0
CG43103	43.7567	-1.41382	2.7	Up	0.408134	-3.4641	0.000532014	0.00356	14.5	34.9	28.2	44	40.8	121.1	0	0	0	0	0	0	0	0	0	0	0	0	0	0	0	0	0	0	0	0	0	0	0	0	0	0	0	0	0	0	0	0	0	0	0
lncRNA:CR43604	162.052	-1.45179	2.7	Up	0.256778	-5.65385	1.56892e-08	4.05e-07	105.1	87.6	84.7	200.9	186	370.2	0	0	0	0	0	0	0	0	0	0	0	0	0	0	0	0	0	0	0	0	0	0	0	0	0	0	0	0	0	0	0	0	0	0	0
lncRNA:CR44197	31.1351	-1.45807	2.7	Up	0.448702	-3.24952	0.001156	0.00668	17.9	23.2	9.4	46.5	68.4	29.1	0	0	0	0	0	0	0	0	0	0	0	0	0	0	0	0	0	0	0	0	0	0	0	0	0	0	0	0	0	0	0	0	0	0	0
Spn42Da	225.623	-1.40751	2.7	Up	0.204155	-6.89433	5.41204e-12	2.46e-10	139.7	127.8	149	292.6	315.6	489.4	0	0	0	0	0	0	0	0	0	0	0	0	0	0	0	0	0	0	0	0	0	0	0	0	0	0	0	0	0	0	0	0	0	0	0
lncRNA:CR44754	62.2271	-1.42623	2.7	Up	0.336701	-4.23589	2.27644e-05	0.000248	44.7	23.2	39.2	76.6	141.6	66.9	0	0	0	0	0	0	0	0	0	0	0	0	0	0	0	0	0	0	0	0	0	0	0	0	0	0	0	0	0	0	0	0	0	0	0
asRNA:CR45520	8.85408	-1.41782	2.7	Up	0.50781	-2.79203	0.00523777	0.023	7.8	9.8	3.1	20.1	21.6	17.4	0	0	0	0	0	0	0	0	0	0	0	0	0	0	0	0	0	0	0	0	0	0	0	0	0	0	0	0	0	0	0	0	0	0	0
Tcs3	25.2962	-1.43981	2.7	Up	0.381532	-3.77375	0.000160809	0.00131	15.7	10.7	15.7	27.6	42	41.7	0	0	0	0	0	0	0	0	0	0	0	0	0	0	0	0	0	0	0	0	0	0	0	0	0	0	0	0	0	0	0	0	0	0	0
Lsp2	112.699	1.35837	2.6	Down	0.553032	2.45623	0.0140403	0.049	266.1	134.1	214.8	148.2	67.2	25.2	0	0	0	0	0	0	0	0	0	0	0	0	0	0	0	0	0	0	0	0	0	0	0	0	0	0	0	0	0	0	0	0	0	0	0
Mlc2	12519	1.39121	2.6	Down	0.307096	4.53021	5.89257e-06	7.68e-05	16122.5	14850.4	15784.2	9166.6	5944.3	2717.2	0	0	0	0	0	0	0	0	0	0	0	0	0	0	0	0	0	0	0	0	0	0	0	0	0	0	0	0	0	0	0	0	0	0	0
b6	185.357	1.37879	2.6	Down	0.2838	4.8583	1.184e-06	1.86e-05	288.4	191.2	268.1	128.1	86.4	73.6	0	0	0	0	0	0	0	0	0	0	0	0	0	0	0	0	0	0	0	0	0	0	0	0	0	0	0	0	0	0	0	0	0	0	0
SmydA-9	177.381	1.3685	2.6	Down	0.351959	3.88823	0.000100977	0.000895	283.9	226.1	252.5	140.7	117.6	38.8	0	0	0	0	0	0	0	0	0	0	0	0	0	0	0	0	0	0	0	0	0	0	0	0	0	0	0	0	0	0	0	0	0	0	0
CG5397	378.214	1.35685	2.6	Down	0.287398	4.72116	2.345e-06	3.4e-05	707.6	447.7	539.4	268.8	174	219	0	0	0	0	0	0	0	0	0	0	0	0	0	0	0	0	0	0	0	0	0	0	0	0	0	0	0	0	0	0	0	0	0	0	0
CG7214	2063.1	1.38101	2.6	Down	0.273852	5.04289	4.58544e-07	8.1e-06	1122.4	1866	2032.2	795	434.4	697.7	0	0	0	0	0	0	0	0	0	0	0	0	0	0	0	0	0	0	0	0	0	0	0	0	0	0	0	0	0	0	0	0	0	0	0
prim	11.1916	1.39752	2.6	Down	0.560871	2.4917	0.0127135	0.046	12.3	17	7.8	3.8	6	4.8	0	0	0	0	0	0	0	0	0	0	0	0	0	0	0	0	0	0	0	0	0	0	0	0	0	0	0	0	0	0	0	0	0	0	0
CG9896	293.776	1.36189	2.6	Down	0.226904	6.00206	1.94827e-09	6e-08	442.7	357.5	371.6	203.5	151.2	103.7	0	0	0	0	0	0	0	0	0	0	0	0	0	0	0	0	0	0	0	0	0	0	0	0	0	0	0	0	0	0	0	0	0	0	0
CG17746	506.647	1.37349	2.6	Down	0.375546	3.65732	0.000254871	0.00193	773.6	509.4	777.8	383	310.8	102.7	0	0	0	0	0	0	0	0	0	0	0	0	0	0	0	0	0	0	0	0	0	0	0	0	0	0	0	0	0	0	0	0	0	0	0
CG14298	134.164	1.39643	2.6	Down	0.255759	5.45993	4.76328e-08	1.11e-06	177.7	154.6	194.4	85.4	74.4	41.7	0	0	0	0	0	0	0	0	0	0	0	0	0	0	0	0	0	0	0	0	0	0	0	0	0	0	0	0	0	0	0	0	0	0	0
CG6231	716.998	1.39385	2.6	Down	0.311684	4.472	7.74918e-06	9.75e-05	1161.5	848.1	951.8	513.6	400.8	214.2	0	0	0	0	0	0	0	0	0	0	0	0	0	0	0	0	0	0	0	0	0	0	0	0	0	0	0	0	0	0	0	0	0	0	0
Atg16	182.69	1.37509	2.6	Down	0.269671	5.09914	3.41202e-07	6.2e-06	222.5	246.7	246.2	85.4	84	105.6	0	0	0	0	0	0	0	0	0	0	0	0	0	0	0	0	0	0	0	0	0	0	0	0	0	0	0	0	0	0	0	0	0	0	0
CG30350	8.9131	1.35586	2.6	Down	0.544231	2.49133	0.0127266	0.046	14.5	13.4	12.5	7.5	4.8	3.9	0	0	0	0	0	0	0	0	0	0	0	0	0	0	0	0	0	0	0	0	0	0	0	0	0	0	0	0	0	0	0	0	0	0	0
tmod	6920.45	1.399	2.6	Down	0.443733	3.15279	0.00161719	0.00884	12080.1	7105.7	11158.4	5576	4990.4	940.9	0	0	0	0	0	0	0	0	0	0	0	0	0	0	0	0	0	0	0	0	0	0	0	0	0	0	0	0	0	0	0	0	0	0	0
lncRNA:CR43821	17.0914	1.35364	2.6	Down	0.428972	3.15554	0.00160204	0.00877	24.6	33.1	15.7	13.8	9.6	6.8	0	0	0	0	0	0	0	0	0	0	0	0	0	0	0	0	0	0	0	0	0	0	0	0	0	0	0	0	0	0	0	0	0	0	0
lncRNA:CR43855	24.5272	1.39221	2.6	Down	0.367501	3.78832	0.00015167	0.00125	50.3	29.5	37.6	20.1	15.6	9.7	0	0	0	0	0	0	0	0	0	0	0	0	0	0	0	0	0	0	0	0	0	0	0	0	0	0	0	0	0	0	0	0	0	0	0
lncRNA:CR43970	9.72811	1.35343	2.6	Down	0.524209	2.58185	0.00982727	0.037	15.7	15.2	15.7	6.3	8.4	3.9	0	0	0	0	0	0	0	0	0	0	0	0	0	0	0	0	0	0	0	0	0	0	0	0	0	0	0	0	0	0	0	0	0	0	0
CG4267	103.755	1.37926	2.6	Down	0.391184	3.52585	0.000422119	0.00294	234.8	187.7	161.5	100.5	52.8	71.7	0	0	0	0	0	0	0	0	0	0	0	0	0	0	0	0	0	0	0	0	0	0	0	0	0	0	0	0	0	0	0	0	0	0	0
lncRNA:CR45115	37.9215	1.39485	2.6	Down	0.327651	4.25713	2.07069e-05	0.000231	81.6	46.5	61.2	23.9	30	18.4	0	0	0	0	0	0	0	0	0	0	0	0	0	0	0	0	0	0	0	0	0	0	0	0	0	0	0	0	0	0	0	0	0	0	0
lncRNA:CR46009	19.4931	1.36478	2.6	Down	0.461727	2.95581	0.00311846	0.015	31.3	36.6	32.9	8.8	26.4	4.8	0	0	0	0	0	0	0	0	0	0	0	0	0	0	0	0	0	0	0	0	0	0	0	0	0	0	0	0	0	0	0	0	0	0	0
CG14798	7.2631	-1.38066	2.6	Up	0.557965	-2.47446	0.0133438	0.047	5.6	6.3	3.1	16.3	12	12.6	0	0	0	0	0	0	0	0	0	0	0	0	0	0	0	0	0	0	0	0	0	0	0	0	0	0	0	0	0	0	0	0	0	0	0
CG3568	44.2544	-1.39202	2.6	Up	0.337237	-4.12772	3.66383e-05	0.000369	29.1	23.2	18.8	54	90	45.5	0	0	0	0	0	0	0	0	0	0	0	0	0	0	0	0	0	0	0	0	0	0	0	0	0	0	0	0	0	0	0	0	0	0	0
CG6041	21.5315	-1.36576	2.6	Up	0.411297	-3.32061	0.000898202	0.00543	20.1	12.5	14.1	30.1	56.4	33.9	0	0	0	0	0	0	0	0	0	0	0	0	0	0	0	0	0	0	0	0	0	0	0	0	0	0	0	0	0	0	0	0	0	0	0
CG8958	156.455	-1.38635	2.6	Up	0.261115	-5.30937	1.1e-07	2.28e-06	93.9	104.6	75.3	223.5	314.4	184.1	0	0	0	0	0	0	0	0	0	0	0	0	0	0	0	0	0	0	0	0	0	0	0	0	0	0	0	0	0	0	0	0	0	0	0
Alr	79.6408	-1.35562	2.6	Up	0.233758	-5.79925	6.66138e-09	1.85e-07	43.6	51.8	56.5	110.5	142.8	132.8	0	0	0	0	0	0	0	0	0	0	0	0	0	0	0	0	0	0	0	0	0	0	0	0	0	0	0	0	0	0	0	0	0	0	0
CG13694	9.49123	-1.38232	2.6	Up	0.508833	-2.71665	0.00659461	0.027	10.1	4.5	6.3	25.1	14.4	14.5	0	0	0	0	0	0	0	0	0	0	0	0	0	0	0	0	0	0	0	0	0	0	0	0	0	0	0	0	0	0	0	0	0	0	0
CG3756	29.8072	-1.37914	2.6	Up	0.313305	-4.4019	1.07306e-05	0.000131	16.8	18.8	18.8	36.4	52.8	51.4	0	0	0	0	0	0	0	0	0	0	0	0	0	0	0	0	0	0	0	0	0	0	0	0	0	0	0	0	0	0	0	0	0	0	0
CG11236	61.7864	-1.35424	2.6	Up	0.420221	-3.22269	0.00126995	0.00724	25.7	46.5	32.9	64	48	157	0	0	0	0	0	0	0	0	0	0	0	0	0	0	0	0	0	0	0	0	0	0	0	0	0	0	0	0	0	0	0	0	0	0	0
CG3107	1242.06	-1.35739	2.6	Up	0.120185	-11.2941	1.40295e-29	2.6e-27	803.8	724.8	826.4	1841.1	2241.4	1942	0	0	0	0	0	0	0	0	0	0	0	0	0	0	0	0	0	0	0	0	0	0	0	0	0	0	0	0	0	0	0	0	0	0	0
wash	93.3388	-1.35488	2.6	Up	0.237911	-5.69491	1.23437e-08	3.23e-07	48.1	53.6	64.3	118.1	127.2	173.5	0	0	0	0	0	0	0	0	0	0	0	0	0	0	0	0	0	0	0	0	0	0	0	0	0	0	0	0	0	0	0	0	0	0	0
zye	305.037	-1.38532	2.6	Up	0.232592	-5.95599	2.58507e-09	7.92e-08	196.8	225.2	200.7	437	492	697.7	0	0	0	0	0	0	0	0	0	0	0	0	0	0	0	0	0	0	0	0	0	0	0	0	0	0	0	0	0	0	0	0	0	0	0
Nup93-2	38.327	-1.37101	2.6	Up	0.31791	-4.31256	1.61372e-05	0.000186	17.9	17	25.1	41.4	52.8	56.2	0	0	0	0	0	0	0	0	0	0	0	0	0	0	0	0	0	0	0	0	0	0	0	0	0	0	0	0	0	0	0	0	0	0	0
CG5849	69.4663	-1.35291	2.6	Up	0.416533	-3.24803	0.00116207	0.0067	24.6	67	34.5	86.7	54	184.1	0	0	0	0	0	0	0	0	0	0	0	0	0	0	0	0	0	0	0	0	0	0	0	0	0	0	0	0	0	0	0	0	0	0	0
Nup358	1676.85	-1.39945	2.6	Up	0.146818	-9.53185	1.54499e-21	1.71e-19	1021.8	906.2	1053.7	2298.2	3226.6	2334.4	0	0	0	0	0	0	0	0	0	0	0	0	0	0	0	0	0	0	0	0	0	0	0	0	0	0	0	0	0	0	0	0	0	0	0
Npc2h	156.806	-1.39812	2.6	Up	0.423276	-3.3031	0.000956238	0.00569	78.3	122.4	101.9	174.6	141.6	480.6	0	0	0	0	0	0	0	0	0	0	0	0	0	0	0	0	0	0	0	0	0	0	0	0	0	0	0	0	0	0	0	0	0	0	0
rept	35.5753	-1.3771	2.6	Up	0.363336	-3.79015	0.000150555	0.00124	21.2	16.1	18.8	35.2	38.4	69.8	0	0	0	0	0	0	0	0	0	0	0	0	0	0	0	0	0	0	0	0	0	0	0	0	0	0	0	0	0	0	0	0	0	0	0
POSH	153.099	-1.37153	2.6	Up	0.183709	-7.46575	8.28279e-14	4.53e-12	90.6	106.3	76.8	219.8	294	205.4	0	0	0	0	0	0	0	0	0	0	0	0	0	0	0	0	0	0	0	0	0	0	0	0	0	0	0	0	0	0	0	0	0	0	0
CG11398	39.6312	-1.40365	2.6	Up	0.327491	-4.28608	1.81854e-05	0.000206	29.1	15.2	29.8	54	75.6	61.1	0	0	0	0	0	0	0	0	0	0	0	0	0	0	0	0	0	0	0	0	0	0	0	0	0	0	0	0	0	0	0	0	0	0	0
CG33181	865.538	-1.3923	2.6	Up	0.179064	-7.77546	7.51727e-15	4.56e-13	520.9	529.1	475.1	1249.6	1525.1	1233.6	0	0	0	0	0	0	0	0	0	0	0	0	0	0	0	0	0	0	0	0	0	0	0	0	0	0	0	0	0	0	0	0	0	0	0
snoRNA:Psi18S-1275	14.6469	-1.39496	2.6	Up	0.552651	-2.52413	0.0115987	0.042	7.8	9.8	6.3	16.3	13.2	33.9	0	0	0	0	0	0	0	0	0	0	0	0	0	0	0	0	0	0	0	0	0	0	0	0	0	0	0	0	0	0	0	0	0	0	0
asRNA:CR45140	45.7124	-1.3524	2.6	Up	0.327712	-4.12678	3.67875e-05	0.000371	21.2	17.9	22	59	57.6	38.8	0	0	0	0	0	0	0	0	0	0	0	0	0	0	0	0	0	0	0	0	0	0	0	0	0	0	0	0	0	0	0	0	0	0	0
lncRNA:CR45347	107.912	-1.38367	2.6	Up	0.300506	-4.60446	4.13539e-06	5.6e-05	71.5	59.9	70.6	141.9	254.4	129.9	0	0	0	0	0	0	0	0	0	0	0	0	0	0	0	0	0	0	0	0	0	0	0	0	0	0	0	0	0	0	0	0	0	0	0
lncRNA:CR45461	88.5864	-1.37014	2.6	Up	0.35301	-3.88131	0.000103894	0.000916	59.2	53.6	43.9	120.6	200.4	87.2	0	0	0	0	0	0	0	0	0	0	0	0	0	0	0	0	0	0	0	0	0	0	0	0	0	0	0	0	0	0	0	0	0	0	0
THG	36.5356	-1.38427	2.6	Up	0.293325	-4.71925	2.3672e-06	3.42e-05	20.1	26.8	18.8	54	68.4	53.3	0	0	0	0	0	0	0	0	0	0	0	0	0	0	0	0	0	0	0	0	0	0	0	0	0	0	0	0	0	0	0	0	0	0	0
in	35.3525	1.33623	2.5	Down	0.311958	4.28335	1.841e-05	0.000209	49.2	51.8	53.3	20.1	22.8	18.4	0	0	0	0	0	0	0	0	0	0	0	0	0	0	0	0	0	0	0	0	0	0	0	0	0	0	0	0	0	0	0	0	0	0	0
Mlc1	2287.88	1.30538	2.5	Down	0.330231	3.95292	7.7203e-05	0.000706	2755.6	2597.1	2491.7	1622.6	1144.7	408.9	0	0	0	0	0	0	0	0	0	0	0	0	0	0	0	0	0	0	0	0	0	0	0	0	0	0	0	0	0	0	0	0	0	0	0
Mp20	1627.14	1.342	2.5	Down	0.367206	3.65463	0.000257558	0.00195	2458.3	2168.1	2195.3	1353.8	959.9	378.9	0	0	0	0	0	0	0	0	0	0	0	0	0	0	0	0	0	0	0	0	0	0	0	0	0	0	0	0	0	0	0	0	0	0	0
Cbp53E	2148.39	1.29779	2.5	Down	0.224858	5.77161	7.85188e-09	2.15e-07	3051.9	2997.4	3046.8	1760.7	1199.9	742.3	0	0	0	0	0	0	0	0	0	0	0	0	0	0	0	0	0	0	0	0	0	0	0	0	0	0	0	0	0	0	0	0	0	0	0
byn	17.244	1.30521	2.5	Down	0.509382	2.56235	0.0103966	0.039	38	35.7	26.7	15.1	22.8	3.9	0	0	0	0	0	0	0	0	0	0	0	0	0	0	0	0	0	0	0	0	0	0	0	0	0	0	0	0	0	0	0	0	0	0	0
croc	13.1476	1.32218	2.5	Down	0.496257	2.6643	0.00771483	0.031	16.8	18.8	15.7	10	9.6	1.9	0	0	0	0	0	0	0	0	0	0	0	0	0	0	0	0	0	0	0	0	0	0	0	0	0	0	0	0	0	0	0	0	0	0	0
AANAT1	612.629	1.29596	2.5	Down	0.161035	8.04768	8.43779e-16	5.53e-14	850.7	697.1	837.4	403.1	302.4	267.5	0	0	0	0	0	0	0	0	0	0	0	0	0	0	0	0	0	0	0	0	0	0	0	0	0	0	0	0	0	0	0	0	0	0	0
Cht2	149.956	1.30072	2.5	Down	0.22344	5.82133	5.83805e-09	1.65e-07	172.2	156.4	200.7	85.4	60	68.8	0	0	0	0	0	0	0	0	0	0	0	0	0	0	0	0	0	0	0	0	0	0	0	0	0	0	0	0	0	0	0	0	0	0	0
Scgalpha	118.16	1.34557	2.5	Down	0.19502	6.89965	5.21295e-12	2.37e-10	143.1	146.6	141.1	71.6	60	40.7	0	0	0	0	0	0	0	0	0	0	0	0	0	0	0	0	0	0	0	0	0	0	0	0	0	0	0	0	0	0	0	0	0	0	0
CG9934	1843.03	1.31456	2.5	Down	0.374931	3.50614	0.000454657	0.00313	3070.9	1929.5	2977.8	1569.8	1240.7	398.3	0	0	0	0	0	0	0	0	0	0	0	0	0	0	0	0	0	0	0	0	0	0	0	0	0	0	0	0	0	0	0	0	0	0	0
Mpcp1	1277.99	1.30546	2.5	Down	0.233268	5.59639	2.18865e-08	5.44e-07	1509.2	1597	1544.6	855.2	671.9	357.6	0	0	0	0	0	0	0	0	0	0	0	0	0	0	0	0	0	0	0	0	0	0	0	0	0	0	0	0	0	0	0	0	0	0	0
Obp57c	305.433	1.33225	2.5	Down	0.213855	6.22971	4.67302e-10	1.59e-08	545.5	396.8	486.1	195.9	160.8	209.3	0	0	0	0	0	0	0	0	0	0	0	0	0	0	0	0	0	0	0	0	0	0	0	0	0	0	0	0	0	0	0	0	0	0	0
yellow-d2	71.8545	1.33137	2.5	Down	0.288711	4.61143	3.99909e-06	5.47e-05	110.7	101.9	133.3	66.6	48	24.2	0	0	0	0	0	0	0	0	0	0	0	0	0	0	0	0	0	0	0	0	0	0	0	0	0	0	0	0	0	0	0	0	0	0	0
CG9194	20.8026	1.3391	2.5	Down	0.461494	2.90167	0.00371183	0.017	21.2	26.8	25.1	13.8	14.4	1.9	0	0	0	0	0	0	0	0	0	0	0	0	0	0	0	0	0	0	0	0	0	0	0	0	0	0	0	0	0	0	0	0	0	0	0
AstC-R2	116.967	1.32843	2.5	Down	0.266448	4.98569	6.17405e-07	1.04e-05	144.2	177.8	158.4	86.7	74.4	32.9	0	0	0	0	0	0	0	0	0	0	0	0	0	0	0	0	0	0	0	0	0	0	0	0	0	0	0	0	0	0	0	0	0	0	0
Osi9	25.1912	1.32021	2.5	Down	0.409886	3.22093	0.00127774	0.00726	27.9	25.9	29.8	13.8	16.8	3.9	0	0	0	0	0	0	0	0	0	0	0	0	0	0	0	0	0	0	0	0	0	0	0	0	0	0	0	0	0	0	0	0	0	0	0
Ir56a	40.0484	1.3407	2.5	Down	0.333342	4.022	5.77068e-05	0.000549	45.8	66.1	54.9	32.7	18	16.5	0	0	0	0	0	0	0	0	0	0	0	0	0	0	0	0	0	0	0	0	0	0	0	0	0	0	0	0	0	0	0	0	0	0	0
RIC-3	783.413	1.32321	2.5	Down	0.0874795	15.126	1.09182e-51	7.04e-49	1242	1198.4	1229.4	540	492	439	0	0	0	0	0	0	0	0	0	0	0	0	0	0	0	0	0	0	0	0	0	0	0	0	0	0	0	0	0	0	0	0	0	0	0
CG31871	15.2957	1.33442	2.5	Down	0.431397	3.09326	0.00197969	0.01	25.7	21.4	28.2	10	13.2	6.8	0	0	0	0	0	0	0	0	0	0	0	0	0	0	0	0	0	0	0	0	0	0	0	0	0	0	0	0	0	0	0	0	0	0	0
Ubi-p5E	3972.39	1.30254	2.5	Down	0.242737	5.36605	8.04781e-08	1.75e-06	7558.2	5429.2	7304.1	3309.2	2444.2	2473	0	0	0	0	0	0	0	0	0	0	0	0	0	0	0	0	0	0	0	0	0	0	0	0	0	0	0	0	0	0	0	0	0	0	0
pot	1494.61	1.32427	2.5	Down	0.215585	6.14267	8.1144e-10	2.62e-08	2185.5	1812.4	2055.7	1071.3	783.5	565	0	0	0	0	0	0	0	0	0	0	0	0	0	0	0	0	0	0	0	0	0	0	0	0	0	0	0	0	0	0	0	0	0	0	0
NimC4	104.444	1.30537	2.5	Down	0.346886	3.76311	0.000167814	0.00136	142	150.1	139.6	72.8	48	54.3	0	0	0	0	0	0	0	0	0	0	0	0	0	0	0	0	0	0	0	0	0	0	0	0	0	0	0	0	0	0	0	0	0	0	0
tobi	48.6843	1.29746	2.5	Down	0.469384	2.76418	0.00570653	0.024	154.3	71.5	42.3	30.1	20.4	58.1	0	0	0	0	0	0	0	0	0	0	0	0	0	0	0	0	0	0	0	0	0	0	0	0	0	0	0	0	0	0	0	0	0	0	0
lncRNA:CR46125	11.9457	1.31367	2.5	Down	0.49703	2.64304	0.00821653	0.032	25.7	17.9	18.8	7.5	13.2	4.8	0	0	0	0	0	0	0	0	0	0	0	0	0	0	0	0	0	0	0	0	0	0	0	0	0	0	0	0	0	0	0	0	0	0	0
twe	17.8069	-1.30926	2.5	Up	0.512409	-2.5551	0.0106157	0.04	8.9	13.4	15.7	31.4	49.2	13.6	0	0	0	0	0	0	0	0	0	0	0	0	0	0	0	0	0	0	0	0	0	0	0	0	0	0	0	0	0	0	0	0	0	0	0
PCNA	29.2933	-1.33736	2.5	Up	0.392721	-3.40536	0.000660766	0.00424	15.7	10.7	22	40.2	33.6	43.6	0	0	0	0	0	0	0	0	0	0	0	0	0	0	0	0	0	0	0	0	0	0	0	0	0	0	0	0	0	0	0	0	0	0	0
spel1	156.217	-1.30801	2.5	Up	0.220359	-5.93581	2.92404e-09	8.82e-08	83.8	109	100.4	213.5	271.2	242.3	0	0	0	0	0	0	0	0	0	0	0	0	0	0	0	0	0	0	0	0	0	0	0	0	0	0	0	0	0	0	0	0	0	0	0
vri	959.793	-1.32126	2.5	Up	0.205848	-6.41859	1.37539e-10	5.15e-09	744.5	452.2	641.3	1178	1651.1	1755.9	0	0	0	0	0	0	0	0	0	0	0	0	0	0	0	0	0	0	0	0	0	0	0	0	0	0	0	0	0	0	0	0	0	0	0
nito	410.36	-1.34836	2.5	Up	0.168036	-8.02419	1.02202e-15	6.63e-14	281.7	234.1	239.9	571.4	806.3	548.5	0	0	0	0	0	0	0	0	0	0	0	0	0	0	0	0	0	0	0	0	0	0	0	0	0	0	0	0	0	0	0	0	0	0	0
ECSIT	44.0212	-1.29387	2.5	Up	0.279548	-4.62845	3.68416e-06	5.08e-05	26.8	24.1	29.8	46.5	82.8	65.9	0	0	0	0	0	0	0	0	0	0	0	0	0	0	0	0	0	0	0	0	0	0	0	0	0	0	0	0	0	0	0	0	0	0	0
CG10958	51.9523	-1.31648	2.5	Up	0.280725	-4.68956	2.738e-06	3.9e-05	42.5	25.9	32.9	75.4	116.4	60.1	0	0	0	0	0	0	0	0	0	0	0	0	0	0	0	0	0	0	0	0	0	0	0	0	0	0	0	0	0	0	0	0	0	0	0
Rbm13	66.9126	-1.31929	2.5	Up	0.247559	-5.3292	9.86482e-08	2.09e-06	39.1	34	36.1	61.5	100.8	107.6	0	0	0	0	0	0	0	0	0	0	0	0	0	0	0	0	0	0	0	0	0	0	0	0	0	0	0	0	0	0	0	0	0	0	0
CG7246	29.434	-1.33141	2.5	Up	0.358512	-3.71372	0.000204234	0.00161	21.2	17.9	14.1	38.9	63.6	33.9	0	0	0	0	0	0	0	0	0	0	0	0	0	0	0	0	0	0	0	0	0	0	0	0	0	0	0	0	0	0	0	0	0	0	0
CG3246	224.411	-1.31097	2.5	Up	0.42714	-3.06917	0.00214652	0.011	98.4	223.4	101.9	212.2	201.6	640.5	0	0	0	0	0	0	0	0	0	0	0	0	0	0	0	0	0	0	0	0	0	0	0	0	0	0	0	0	0	0	0	0	0	0	0
Ttc19	49.9669	-1.31957	2.5	Up	0.246355	-5.3564	8.48956e-08	1.84e-06	33.5	31.3	32.9	72.8	80.4	89.2	0	0	0	0	0	0	0	0	0	0	0	0	0	0	0	0	0	0	0	0	0	0	0	0	0	0	0	0	0	0	0	0	0	0	0
CG12134	19.3022	-1.32963	2.5	Up	0.413321	-3.21695	0.00129559	0.00736	7.8	11.6	14.1	31.4	19.2	32	0	0	0	0	0	0	0	0	0	0	0	0	0	0	0	0	0	0	0	0	0	0	0	0	0	0	0	0	0	0	0	0	0	0	0
CG13168	12.8383	-1.34584	2.5	Up	0.507795	-2.65036	0.00804063	0.032	10.1	5.4	3.1	20.1	13.2	15.5	0	0	0	0	0	0	0	0	0	0	0	0	0	0	0	0	0	0	0	0	0	0	0	0	0	0	0	0	0	0	0	0	0	0	0
CG10433	972.558	-1.32946	2.5	Up	0.352276	-3.77392	0.000160703	0.00131	413.6	893.7	509.6	1169.2	899.9	2500.1	0	0	0	0	0	0	0	0	0	0	0	0	0	0	0	0	0	0	0	0	0	0	0	0	0	0	0	0	0	0	0	0	0	0	0
CG16787	48.0816	-1.34692	2.5	Up	0.253859	-5.30575	1.12209e-07	2.32e-06	31.3	27.7	28.2	74.1	62.4	84.3	0	0	0	0	0	0	0	0	0	0	0	0	0	0	0	0	0	0	0	0	0	0	0	0	0	0	0	0	0	0	0	0	0	0	0
CG13708	18.458	-1.32106	2.5	Up	0.461186	-2.8645	0.00417673	0.019	16.8	15.2	14.1	27.6	61.2	27.1	0	0	0	0	0	0	0	0	0	0	0	0	0	0	0	0	0	0	0	0	0	0	0	0	0	0	0	0	0	0	0	0	0	0	0
Prpk	14.9684	-1.33496	2.5	Up	0.420022	-3.17832	0.00148133	0.00822	11.2	7.1	12.5	25.1	22.8	27.1	0	0	0	0	0	0	0	0	0	0	0	0	0	0	0	0	0	0	0	0	0	0	0	0	0	0	0	0	0	0	0	0	0	0	0
CG6602	16.3506	-1.33261	2.5	Up	0.435093	-3.0628	0.00219275	0.011	11.2	12.5	7.8	26.4	39.6	16.5	0	0	0	0	0	0	0	0	0	0	0	0	0	0	0	0	0	0	0	0	0	0	0	0	0	0	0	0	0	0	0	0	0	0	0
CG3552	66.0592	-1.32601	2.5	Up	0.27056	-4.90099	9.53566e-07	1.54e-05	29.1	39.3	39.2	59	88.8	119.2	0	0	0	0	0	0	0	0	0	0	0	0	0	0	0	0	0	0	0	0	0	0	0	0	0	0	0	0	0	0	0	0	0	0	0
CG7133	152.269	-1.31762	2.5	Up	0.16053	-8.20792	2.2506e-16	1.56e-14	106.2	94.7	95.7	212.2	242.4	282	0	0	0	0	0	0	0	0	0	0	0	0	0	0	0	0	0	0	0	0	0	0	0	0	0	0	0	0	0	0	0	0	0	0	0
CG18048	34.6716	-1.3109	2.5	Up	0.302611	-4.33195	1.47792e-05	0.000173	24.6	17.9	20.4	40.2	51.6	62	0	0	0	0	0	0	0	0	0	0	0	0	0	0	0	0	0	0	0	0	0	0	0	0	0	0	0	0	0	0	0	0	0	0	0
Ada2b	155.281	-1.29491	2.5	Up	0.177785	-7.28358	3.25077e-13	1.68e-11	96.1	81.3	106.6	202.2	264	222.9	0	0	0	0	0	0	0	0	0	0	0	0	0	0	0	0	0	0	0	0	0	0	0	0	0	0	0	0	0	0	0	0	0	0	0
IscU	513.958	-1.31043	2.5	Up	0.188826	-6.9399	3.92388e-12	1.81e-10	297.4	320.8	348.1	749.8	598.8	1041.7	0	0	0	0	0	0	0	0	0	0	0	0	0	0	0	0	0	0	0	0	0	0	0	0	0	0	0	0	0	0	0	0	0	0	0
Gnmt	34.193	-1.30323	2.5	Up	0.484328	-2.69081	0.00712791	0.029	5.6	33.1	22	27.6	42	80.4	0	0	0	0	0	0	0	0	0	0	0	0	0	0	0	0	0	0	0	0	0	0	0	0	0	0	0	0	0	0	0	0	0	0	0
CG4210	20.6938	-1.29868	2.5	Up	0.392566	-3.30817	0.000939063	0.00562	11.2	12.5	11	21.3	30	33.9	0	0	0	0	0	0	0	0	0	0	0	0	0	0	0	0	0	0	0	0	0	0	0	0	0	0	0	0	0	0	0	0	0	0	0
Nup133	60.548	-1.31047	2.5	Up	0.25099	-5.22121	1.77754e-07	3.48e-06	39.1	21.4	48.6	84.1	93.6	82.4	0	0	0	0	0	0	0	0	0	0	0	0	0	0	0	0	0	0	0	0	0	0	0	0	0	0	0	0	0	0	0	0	0	0	0
CG11504	93.905	-1.33545	2.5	Up	0.229928	-5.80811	6.31814e-09	1.76e-07	62.6	51.8	64.3	144.4	153.6	149.2	0	0	0	0	0	0	0	0	0	0	0	0	0	0	0	0	0	0	0	0	0	0	0	0	0	0	0	0	0	0	0	0	0	0	0
snRNA:U5:38ABa	41.6553	-1.33142	2.5	Up	0.381367	-3.49118	0.000480888	0.00328	22.4	21.4	22	40.2	84	41.7	0	0	0	0	0	0	0	0	0	0	0	0	0	0	0	0	0	0	0	0	0	0	0	0	0	0	0	0	0	0	0	0	0	0	0
Cyp12d1-p	13.7964	-1.33898	2.5	Up	0.516209	-2.59387	0.00949033	0.036	6.7	5.4	9.4	17.6	21.6	13.6	0	0	0	0	0	0	0	0	0	0	0	0	0	0	0	0	0	0	0	0	0	0	0	0	0	0	0	0	0	0	0	0	0	0	0
CG31436	72.7431	-1.34734	2.5	Up	0.333609	-4.03869	5.37497e-05	0.000516	39.1	50.9	61.2	103	87.6	189.9	0	0	0	0	0	0	0	0	0	0	0	0	0	0	0	0	0	0	0	0	0	0	0	0	0	0	0	0	0	0	0	0	0	0	0
hpRNA:CR32207	20.7707	-1.33285	2.5	Up	0.416064	-3.20347	0.00135784	0.00765	5.6	9.8	15.7	20.1	26.4	28.1	0	0	0	0	0	0	0	0	0	0	0	0	0	0	0	0	0	0	0	0	0	0	0	0	0	0	0	0	0	0	0	0	0	0	0
CG32590	32.2436	-1.32682	2.5	Up	0.361757	-3.66772	0.00024472	0.00187	17.9	25.9	12.5	60.3	40.8	45.5	0	0	0	0	0	0	0	0	0	0	0	0	0	0	0	0	0	0	0	0	0	0	0	0	0	0	0	0	0	0	0	0	0	0	0
CG32756	72.6949	-1.31017	2.5	Up	0.255281	-5.13227	2.86275e-07	5.31e-06	45.8	49.2	48.6	121.8	141.6	94	0	0	0	0	0	0	0	0	0	0	0	0	0	0	0	0	0	0	0	0	0	0	0	0	0	0	0	0	0	0	0	0	0	0	0
CG33230	86.5768	-1.32014	2.5	Up	0.196396	-6.72182	1.79474e-11	7.5e-10	59.2	54.5	53.3	136.9	148.8	132.8	0	0	0	0	0	0	0	0	0	0	0	0	0	0	0	0	0	0	0	0	0	0	0	0	0	0	0	0	0	0	0	0	0	0	0
snoRNA:185	1844.24	-1.30161	2.5	Up	0.207759	-6.26498	3.72874e-10	1.3e-08	987.1	1110	1229.4	2358.5	1987	3847.1	0	0	0	0	0	0	0	0	0	0	0	0	0	0	0	0	0	0	0	0	0	0	0	0	0	0	0	0	0	0	0	0	0	0	0
inaF-D	21.7431	-1.33836	2.5	Up	0.523228	-2.55789	0.010531	0.039	21.2	8	7.8	15.1	56.4	23.3	0	0	0	0	0	0	0	0	0	0	0	0	0	0	0	0	0	0	0	0	0	0	0	0	0	0	0	0	0	0	0	0	0	0	0
scaRNA:PsiU2-38.40.42	97.9685	-1.33359	2.5	Up	0.32024	-4.16435	3.12242e-05	0.000323	77.1	59.9	64.3	110.5	114	280.1	0	0	0	0	0	0	0	0	0	0	0	0	0	0	0	0	0	0	0	0	0	0	0	0	0	0	0	0	0	0	0	0	0	0	0
scaRNA:PsiU1-6	39.7373	-1.31288	2.5	Up	0.318478	-4.12234	3.75041e-05	0.000377	24.6	21.4	14.1	55.3	34.8	62	0	0	0	0	0	0	0	0	0	0	0	0	0	0	0	0	0	0	0	0	0	0	0	0	0	0	0	0	0	0	0	0	0	0	0
asRNA:CR43957	45.8139	-1.30406	2.5	Up	0.289283	-4.5079	6.5472e-06	8.38e-05	21.2	20.6	26.7	50.2	45.6	68.8	0	0	0	0	0	0	0	0	0	0	0	0	0	0	0	0	0	0	0	0	0	0	0	0	0	0	0	0	0	0	0	0	0	0	0
Pol32	33.1063	-1.30579	2.5	Up	0.339246	-3.84908	0.00011856	0.00102	16.8	25.9	22	44	70.8	46.5	0	0	0	0	0	0	0	0	0	0	0	0	0	0	0	0	0	0	0	0	0	0	0	0	0	0	0	0	0	0	0	0	0	0	0
Ace	3047.16	1.23295	2.4	Down	0.199277	6.18709	6.12859e-10	2.02e-08	4087.1	4480.1	3924.9	2245.5	1925.9	1147.4	0	0	0	0	0	0	0	0	0	0	0	0	0	0	0	0	0	0	0	0	0	0	0	0	0	0	0	0	0	0	0	0	0	0	0
Actn	2604.05	1.27628	2.4	Down	0.290623	4.39152	1.12562e-05	0.000136	3383.9	3308.4	3159.7	1816	1631.9	622.1	0	0	0	0	0	0	0	0	0	0	0	0	0	0	0	0	0	0	0	0	0	0	0	0	0	0	0	0	0	0	0	0	0	0	0
nAChRbeta2	220.753	1.27918	2.4	Down	0.16475	7.76437	8.20506e-15	4.95e-13	323.1	319	269.7	144.4	144	92.1	0	0	0	0	0	0	0	0	0	0	0	0	0	0	0	0	0	0	0	0	0	0	0	0	0	0	0	0	0	0	0	0	0	0	0
up	3651.3	1.2785	2.4	Down	0.303681	4.21	2.55375e-05	0.000274	4307.3	4319.2	4285.5	2631	1909.1	784.9	0	0	0	0	0	0	0	0	0	0	0	0	0	0	0	0	0	0	0	0	0	0	0	0	0	0	0	0	0	0	0	0	0	0	0
miple1	799.768	1.25621	2.4	Down	0.152244	8.25131	1.56666e-16	1.1e-14	1022.9	1075.1	1058.4	555.1	421.2	348.9	0	0	0	0	0	0	0	0	0	0	0	0	0	0	0	0	0	0	0	0	0	0	0	0	0	0	0	0	0	0	0	0	0	0	0
sut1	67.6563	1.26436	2.4	Down	0.275992	4.58115	4.62434e-06	6.19e-05	92.8	69.7	97.2	46.5	34.8	27.1	0	0	0	0	0	0	0	0	0	0	0	0	0	0	0	0	0	0	0	0	0	0	0	0	0	0	0	0	0	0	0	0	0	0	0
CG3491	36.0226	1.26081	2.4	Down	0.353657	3.56507	0.000363755	0.0026	50.3	75.1	36.1	26.4	27.6	15.5	0	0	0	0	0	0	0	0	0	0	0	0	0	0	0	0	0	0	0	0	0	0	0	0	0	0	0	0	0	0	0	0	0	0	0
CG15247	48.2773	1.27287	2.4	Down	0.305405	4.16782	3.07521e-05	0.00032	51.4	74.2	64.3	37.7	24	18.4	0	0	0	0	0	0	0	0	0	0	0	0	0	0	0	0	0	0	0	0	0	0	0	0	0	0	0	0	0	0	0	0	0	0	0
CG9521	84.7512	1.28512	2.4	Down	0.277497	4.63113	3.6367e-06	5.02e-05	146.4	110.8	133.3	72.8	52.8	35.9	0	0	0	0	0	0	0	0	0	0	0	0	0	0	0	0	0	0	0	0	0	0	0	0	0	0	0	0	0	0	0	0	0	0	0
CG9072	29.4268	1.23473	2.4	Down	0.35762	3.45264	0.000555122	0.00368	39.1	42.9	36.1	18.8	25.2	7.8	0	0	0	0	0	0	0	0	0	0	0	0	0	0	0	0	0	0	0	0	0	0	0	0	0	0	0	0	0	0	0	0	0	0	0
TpnC25D	1367.76	1.28809	2.4	Down	0.279083	4.61542	3.92292e-06	5.38e-05	1565.1	1458.5	1657.5	953.2	643.2	322.7	0	0	0	0	0	0	0	0	0	0	0	0	0	0	0	0	0	0	0	0	0	0	0	0	0	0	0	0	0	0	0	0	0	0	0
Obp44a	1533.8	1.25485	2.4	Down	0.243423	5.15502	2.53608e-07	4.78e-06	1803.2	1200.2	1850.3	771.1	484.8	776.2	0	0	0	0	0	0	0	0	0	0	0	0	0	0	0	0	0	0	0	0	0	0	0	0	0	0	0	0	0	0	0	0	0	0	0
reb	104.431	1.2567	2.4	Down	0.381725	3.29217	0.000994186	0.00588	171	84	180.3	96.7	60	26.2	0	0	0	0	0	0	0	0	0	0	0	0	0	0	0	0	0	0	0	0	0	0	0	0	0	0	0	0	0	0	0	0	0	0	0
SmydA-7	58.1217	1.28344	2.4	Down	0.263607	4.86879	1.12285e-06	1.78e-05	89.4	87.6	76.8	33.9	46.8	25.2	0	0	0	0	0	0	0	0	0	0	0	0	0	0	0	0	0	0	0	0	0	0	0	0	0	0	0	0	0	0	0	0	0	0	0
CG11099	229.202	1.25553	2.4	Down	0.17949	6.99497	2.65323e-12	1.27e-10	319.7	290.4	313.6	175.8	120	94	0	0	0	0	0	0	0	0	0	0	0	0	0	0	0	0	0	0	0	0	0	0	0	0	0	0	0	0	0	0	0	0	0	0	0
wmd	529.605	1.26089	2.4	Down	0.326327	3.86389	0.000111597	0.000968	864.1	662.2	613.1	442.1	266.4	186.1	0	0	0	0	0	0	0	0	0	0	0	0	0	0	0	0	0	0	0	0	0	0	0	0	0	0	0	0	0	0	0	0	0	0	0
CG16786	391.052	1.24559	2.4	Down	0.288032	4.32449	1.52888e-05	0.000177	475.1	319	649.2	288.8	181.2	138.6	0	0	0	0	0	0	0	0	0	0	0	0	0	0	0	0	0	0	0	0	0	0	0	0	0	0	0	0	0	0	0	0	0	0	0
Cpr62Bc	842.299	1.26327	2.4	Down	0.379789	3.32625	0.000880242	0.00534	945.8	626.5	1185.5	579	417.6	153.1	0	0	0	0	0	0	0	0	0	0	0	0	0	0	0	0	0	0	0	0	0	0	0	0	0	0	0	0	0	0	0	0	0	0	0
Zasp66	4122.11	1.2615	2.4	Down	0.343194	3.67577	0.000237134	0.00182	5895.8	5220.9	4558.4	3220	2267.8	1052.4	0	0	0	0	0	0	0	0	0	0	0	0	0	0	0	0	0	0	0	0	0	0	0	0	0	0	0	0	0	0	0	0	0	0	0
SmydA-2	28.2324	1.2472	2.4	Down	0.365044	3.41658	0.000634134	0.00409	34.7	25.9	39.2	21.3	15.6	5.8	0	0	0	0	0	0	0	0	0	0	0	0	0	0	0	0	0	0	0	0	0	0	0	0	0	0	0	0	0	0	0	0	0	0	0
CG5618	570.852	1.24318	2.4	Down	0.277211	4.4846	7.30524e-06	9.26e-05	778.1	647	727.6	337.8	265.2	306.2	0	0	0	0	0	0	0	0	0	0	0	0	0	0	0	0	0	0	0	0	0	0	0	0	0	0	0	0	0	0	0	0	0	0	0
CG14598	26.2773	1.25825	2.4	Down	0.438084	2.87216	0.00407674	0.019	27.9	20.6	32.9	22.6	7.2	4.8	0	0	0	0	0	0	0	0	0	0	0	0	0	0	0	0	0	0	0	0	0	0	0	0	0	0	0	0	0	0	0	0	0	0	0
CG3223	208.885	1.24941	2.4	Down	0.370926	3.36835	0.000756189	0.00474	300.7	196.6	301.1	175.8	117.6	43.6	0	0	0	0	0	0	0	0	0	0	0	0	0	0	0	0	0	0	0	0	0	0	0	0	0	0	0	0	0	0	0	0	0	0	0
CG9297	4038.36	1.27984	2.4	Down	0.265871	4.81376	1.48114e-06	2.26e-05	5020.5	4966.2	4473.7	2838.3	2129.8	990.4	0	0	0	0	0	0	0	0	0	0	0	0	0	0	0	0	0	0	0	0	0	0	0	0	0	0	0	0	0	0	0	0	0	0	0
CG14304	104.052	1.29218	2.4	Down	0.37502	3.44563	0.000569727	0.00376	138.6	95.6	159.9	69.1	74.4	18.4	0	0	0	0	0	0	0	0	0	0	0	0	0	0	0	0	0	0	0	0	0	0	0	0	0	0	0	0	0	0	0	0	0	0	0
CG6026	25.054	1.26571	2.4	Down	0.455833	2.7767	0.00549142	0.023	45.8	66.1	26.7	30.1	14.4	14.5	0	0	0	0	0	0	0	0	0	0	0	0	0	0	0	0	0	0	0	0	0	0	0	0	0	0	0	0	0	0	0	0	0	0	0
CG4462	147.949	1.24318	2.4	Down	0.222882	5.57774	2.43668e-08	5.98e-07	200.1	168.9	156.8	87.9	62.4	72.7	0	0	0	0	0	0	0	0	0	0	0	0	0	0	0	0	0	0	0	0	0	0	0	0	0	0	0	0	0	0	0	0	0	0	0
CG5023	448.791	1.24235	2.4	Down	0.401561	3.0938	0.00197611	0.01	647.3	538	464.1	306.4	270	122.1	0	0	0	0	0	0	0	0	0	0	0	0	0	0	0	0	0	0	0	0	0	0	0	0	0	0	0	0	0	0	0	0	0	0	0
CG5890	322.447	1.23953	2.4	Down	0.30281	4.09341	4.2507e-05	0.000421	466.2	508.5	417.1	262.5	242.4	87.2	0	0	0	0	0	0	0	0	0	0	0	0	0	0	0	0	0	0	0	0	0	0	0	0	0	0	0	0	0	0	0	0	0	0	0
CG13056	93.2533	1.27814	2.4	Down	0.505204	2.52994	0.0114081	0.042	60.4	48.3	65.9	52.7	14.4	5.8	0	0	0	0	0	0	0	0	0	0	0	0	0	0	0	0	0	0	0	0	0	0	0	0	0	0	0	0	0	0	0	0	0	0	0
CG30411	31.5242	1.28144	2.4	Down	0.30545	4.19524	2.72586e-05	0.000288	51.4	48.3	64.3	21.3	25.2	20.4	0	0	0	0	0	0	0	0	0	0	0	0	0	0	0	0	0	0	0	0	0	0	0	0	0	0	0	0	0	0	0	0	0	0	0
CG42237	36.0272	1.28134	2.4	Down	0.411977	3.11021	0.00186951	0.01	63.7	30.4	42.3	28.9	21.6	6.8	0	0	0	0	0	0	0	0	0	0	0	0	0	0	0	0	0	0	0	0	0	0	0	0	0	0	0	0	0	0	0	0	0	0	0
CG42809	14.8852	1.2864	2.4	Down	0.511385	2.51553	0.0118855	0.043	16.8	42	23.5	13.8	12	8.7	0	0	0	0	0	0	0	0	0	0	0	0	0	0	0	0	0	0	0	0	0	0	0	0	0	0	0	0	0	0	0	0	0	0	0
CG43996	15.3782	1.27251	2.4	Down	0.443052	2.87215	0.00407691	0.019	25.7	27.7	20.4	16.3	9.6	5.8	0	0	0	0	0	0	0	0	0	0	0	0	0	0	0	0	0	0	0	0	0	0	0	0	0	0	0	0	0	0	0	0	0	0	0
lncRNA:CR44901	21.4488	1.24806	2.4	Down	0.4076	3.06197	0.00219883	0.011	40.2	34	34.5	12.6	25.2	8.7	0	0	0	0	0	0	0	0	0	0	0	0	0	0	0	0	0	0	0	0	0	0	0	0	0	0	0	0	0	0	0	0	0	0	0
CG45078	137.046	1.28646	2.4	Down	0.308384	4.17161	3.02449e-05	0.000315	206.8	177.8	186.6	110.5	82.8	42.6	0	0	0	0	0	0	0	0	0	0	0	0	0	0	0	0	0	0	0	0	0	0	0	0	0	0	0	0	0	0	0	0	0	0	0
wupA	2780.7	1.24852	2.4	Down	0.311723	4.00523	6.19562e-05	0.000584	3510.2	3177.1	3354.1	2118.6	1471.1	638.6	0	0	0	0	0	0	0	0	0	0	0	0	0	0	0	0	0	0	0	0	0	0	0	0	0	0	0	0	0	0	0	0	0	0	0
Duox	260.692	1.2526	2.4	Down	0.243581	5.14246	2.71166e-07	5.07e-06	360	265.4	395.2	195.9	140.4	93	0	0	0	0	0	0	0	0	0	0	0	0	0	0	0	0	0	0	0	0	0	0	0	0	0	0	0	0	0	0	0	0	0	0	0
Cyt-c-p	2084.68	1.23451	2.4	Down	0.251279	4.91291	8.97355e-07	1.46e-05	2706.5	2432.6	2778.6	1652.7	893.9	819.8	0	0	0	0	0	0	0	0	0	0	0	0	0	0	0	0	0	0	0	0	0	0	0	0	0	0	0	0	0	0	0	0	0	0	0
RpII215	1211	-1.2907	2.4	Up	0.151574	-8.5153	1.66156e-17	1.29e-15	712.1	756.1	780.9	1568.6	2281	1651.3	0	0	0	0	0	0	0	0	0	0	0	0	0	0	0	0	0	0	0	0	0	0	0	0	0	0	0	0	0	0	0	0	0	0	0
vn	533.631	-1.24246	2.4	Up	0.272917	-4.55252	5.30081e-06	7.02e-05	313	346.8	323	641.7	1217.9	468.1	0	0	0	0	0	0	0	0	0	0	0	0	0	0	0	0	0	0	0	0	0	0	0	0	0	0	0	0	0	0	0	0	0	0	0
snRNA:U1:95Cc	131.984	-1.25528	2.4	Up	0.419713	-2.9908	0.00278251	0.014	78.3	86.7	103.5	165.8	223.2	250	0	0	0	0	0	0	0	0	0	0	0	0	0	0	0	0	0	0	0	0	0	0	0	0	0	0	0	0	0	0	0	0	0	0	0
tim	1394.38	-1.26361	2.4	Up	0.23522	-5.37203	7.78532e-08	1.7e-06	1098.9	736.4	856.2	1367.6	2345.8	2745.3	0	0	0	0	0	0	0	0	0	0	0	0	0	0	0	0	0	0	0	0	0	0	0	0	0	0	0	0	0	0	0	0	0	0	0
Gcn2	260.133	-1.24802	2.4	Up	0.134429	-9.28382	1.63511e-20	1.66e-18	176.6	162.7	147.4	381.8	426	355.6	0	0	0	0	0	0	0	0	0	0	0	0	0	0	0	0	0	0	0	0	0	0	0	0	0	0	0	0	0	0	0	0	0	0	0
pug	823.371	-1.26075	2.4	Up	0.237781	-5.30213	1.14462e-07	2.35e-06	427	539.8	479.8	906.7	955.1	1603.8	0	0	0	0	0	0	0	0	0	0	0	0	0	0	0	0	0	0	0	0	0	0	0	0	0	0	0	0	0	0	0	0	0	0	0
Tsf1	2281.25	-1.29061	2.4	Up	0.329392	-3.91814	8.92337e-05	0.000804	1652.3	1297.6	2163.9	3536.5	2218.6	6747.5	0	0	0	0	0	0	0	0	0	0	0	0	0	0	0	0	0	0	0	0	0	0	0	0	0	0	0	0	0	0	0	0	0	0	0
bbx	34.7295	-1.2468	2.4	Up	0.308403	-4.04276	5.28265e-05	0.000508	27.9	16.1	17.2	51.5	36	57.2	0	0	0	0	0	0	0	0	0	0	0	0	0	0	0	0	0	0	0	0	0	0	0	0	0	0	0	0	0	0	0	0	0	0	0
RpII33	27.2525	-1.26372	2.4	Up	0.33698	-3.75012	0.000176753	0.00142	14.5	15.2	22	44	28.8	47.5	0	0	0	0	0	0	0	0	0	0	0	0	0	0	0	0	0	0	0	0	0	0	0	0	0	0	0	0	0	0	0	0	0	0	0
CG1979	31.9326	-1.28373	2.4	Up	0.345965	-3.71059	0.000206779	0.00163	35.8	18.8	17.2	64	54	58.1	0	0	0	0	0	0	0	0	0	0	0	0	0	0	0	0	0	0	0	0	0	0	0	0	0	0	0	0	0	0	0	0	0	0	0
NimB2	216.398	-1.23871	2.4	Up	0.35808	-3.45932	0.000541548	0.00361	121.9	159.1	119.2	199.7	177.6	566.9	0	0	0	0	0	0	0	0	0	0	0	0	0	0	0	0	0	0	0	0	0	0	0	0	0	0	0	0	0	0	0	0	0	0	0
CG6769	109.639	-1.24006	2.4	Up	0.199499	-6.21586	5.10457e-10	1.72e-08	68.2	57.2	80	148.2	139.2	188	0	0	0	0	0	0	0	0	0	0	0	0	0	0	0	0	0	0	0	0	0	0	0	0	0	0	0	0	0	0	0	0	0	0	0
Cyp4ac1	162.247	-1.23313	2.4	Up	0.26746	-4.61049	4.01712e-06	5.49e-05	88.3	129.6	100.4	170.8	202.8	375	0	0	0	0	0	0	0	0	0	0	0	0	0	0	0	0	0	0	0	0	0	0	0	0	0	0	0	0	0	0	0	0	0	0	0
CG13795	156.604	-1.24533	2.4	Up	0.291418	-4.27334	1.92567e-05	0.000217	76	106.3	103.5	167	145.2	362.4	0	0	0	0	0	0	0	0	0	0	0	0	0	0	0	0	0	0	0	0	0	0	0	0	0	0	0	0	0	0	0	0	0	0	0
CG16743	197.057	-1.2644	2.4	Up	0.438691	-2.88222	0.0039488	0.018	80.5	152.8	89.4	169.5	138	469	0	0	0	0	0	0	0	0	0	0	0	0	0	0	0	0	0	0	0	0	0	0	0	0	0	0	0	0	0	0	0	0	0	0	0
CG17486	476.325	-1.25574	2.4	Up	0.118658	-10.5828	3.5802e-26	5.55e-24	339.8	311	332.4	699.5	796.7	845	0	0	0	0	0	0	0	0	0	0	0	0	0	0	0	0	0	0	0	0	0	0	0	0	0	0	0	0	0	0	0	0	0	0	0
beta3GalTII	34.4271	-1.2848	2.4	Up	0.306102	-4.19728	2.7014e-05	0.000286	17.9	25.9	23.5	45.2	58.8	60.1	0	0	0	0	0	0	0	0	0	0	0	0	0	0	0	0	0	0	0	0	0	0	0	0	0	0	0	0	0	0	0	0	0	0	0
CG12338	163.745	-1.27577	2.4	Up	0.314541	-4.05598	4.99241e-05	0.000484	92.8	124.2	98.8	168.3	171.6	424.4	0	0	0	0	0	0	0	0	0	0	0	0	0	0	0	0	0	0	0	0	0	0	0	0	0	0	0	0	0	0	0	0	0	0	0
CG13185	681.375	-1.27222	2.4	Up	0.170247	-7.47276	7.85314e-14	4.33e-12	438.2	367.3	478.3	920.5	1303.1	869.2	0	0	0	0	0	0	0	0	0	0	0	0	0	0	0	0	0	0	0	0	0	0	0	0	0	0	0	0	0	0	0	0	0	0	0
CG3700	74.3563	-1.25364	2.4	Up	0.315285	-3.97623	7.00156e-05	0.000647	38	38.4	47	89.2	64.8	136.6	0	0	0	0	0	0	0	0	0	0	0	0	0	0	0	0	0	0	0	0	0	0	0	0	0	0	0	0	0	0	0	0	0	0	0
Pask	273.555	-1.27657	2.4	Up	0.164725	-7.7497	9.21066e-15	5.5e-13	186.7	188.6	180.3	408.2	519.6	420.6	0	0	0	0	0	0	0	0	0	0	0	0	0	0	0	0	0	0	0	0	0	0	0	0	0	0	0	0	0	0	0	0	0	0	0
CG10469	14.8222	-1.25307	2.4	Up	0.432801	-2.89525	0.0037886	0.018	7.8	11.6	11	23.9	28.8	20.4	0	0	0	0	0	0	0	0	0	0	0	0	0	0	0	0	0	0	0	0	0	0	0	0	0	0	0	0	0	0	0	0	0	0	0
Fit2	69.7818	-1.2729	2.4	Up	0.325106	-3.91533	9.02796e-05	0.00081	47	51.8	56.5	124.3	188.4	63	0	0	0	0	0	0	0	0	0	0	0	0	0	0	0	0	0	0	0	0	0	0	0	0	0	0	0	0	0	0	0	0	0	0	0
bocks	140.042	-1.28186	2.4	Up	0.169623	-7.55712	4.121e-14	2.35e-12	87.2	91.2	111.3	239.9	204	252	0	0	0	0	0	0	0	0	0	0	0	0	0	0	0	0	0	0	0	0	0	0	0	0	0	0	0	0	0	0	0	0	0	0	0
Ranbp9	121.133	-1.24956	2.4	Up	0.224669	-5.56181	2.66992e-08	6.5e-07	81.6	66.1	94.1	193.4	154.8	219	0	0	0	0	0	0	0	0	0	0	0	0	0	0	0	0	0	0	0	0	0	0	0	0	0	0	0	0	0	0	0	0	0	0	0
RpS27	985.086	-1.2674	2.4	Up	0.235133	-5.39015	7.04005e-08	1.56e-06	494.1	671.2	619.4	1199.4	988.7	2105.7	0	0	0	0	0	0	0	0	0	0	0	0	0	0	0	0	0	0	0	0	0	0	0	0	0	0	0	0	0	0	0	0	0	0	0
CG7824	18.4794	-1.27541	2.4	Up	0.46277	-2.75603	0.00585073	0.025	11.2	16.1	12.5	20.1	21.6	54.3	0	0	0	0	0	0	0	0	0	0	0	0	0	0	0	0	0	0	0	0	0	0	0	0	0	0	0	0	0	0	0	0	0	0	0
CG1542	63.0318	-1.25247	2.4	Up	0.279201	-4.48591	7.26032e-06	9.21e-05	47	39.3	37.6	84.1	73.2	136.6	0	0	0	0	0	0	0	0	0	0	0	0	0	0	0	0	0	0	0	0	0	0	0	0	0	0	0	0	0	0	0	0	0	0	0
Marf1	17.3823	-1.2403	2.4	Up	0.448023	-2.76839	0.00563346	0.024	7.8	12.5	14.1	23.9	42	15.5	0	0	0	0	0	0	0	0	0	0	0	0	0	0	0	0	0	0	0	0	0	0	0	0	0	0	0	0	0	0	0	0	0	0	0
Jafrac2	18.6327	-1.27198	2.4	Up	0.366386	-3.4717	0.000517169	0.00348	12.3	12.5	18.8	28.9	28.8	43.6	0	0	0	0	0	0	0	0	0	0	0	0	0	0	0	0	0	0	0	0	0	0	0	0	0	0	0	0	0	0	0	0	0	0	0
CG2854	13.4458	-1.27846	2.4	Up	0.469478	-2.72316	0.00646604	0.027	13.4	7.1	6.3	13.8	34.8	17.4	0	0	0	0	0	0	0	0	0	0	0	0	0	0	0	0	0	0	0	0	0	0	0	0	0	0	0	0	0	0	0	0	0	0	0
CG31142	18.7616	-1.23661	2.4	Up	0.374527	-3.30178	0.000960721	0.00572	13.4	9.8	11	27.6	27.6	25.2	0	0	0	0	0	0	0	0	0	0	0	0	0	0	0	0	0	0	0	0	0	0	0	0	0	0	0	0	0	0	0	0	0	0	0
CG30495	29.9633	-1.26192	2.4	Up	0.401799	-3.14067	0.00168561	0.00913	14.5	22.3	15.7	30.1	61.2	36.8	0	0	0	0	0	0	0	0	0	0	0	0	0	0	0	0	0	0	0	0	0	0	0	0	0	0	0	0	0	0	0	0	0	0	0
CG31268	18.8624	-1.2501	2.4	Up	0.440993	-2.83475	0.00458617	0.02	4.5	11.6	9.4	28.9	16.8	16.5	0	0	0	0	0	0	0	0	0	0	0	0	0	0	0	0	0	0	0	0	0	0	0	0	0	0	0	0	0	0	0	0	0	0	0
Ctr1B	12.9834	-1.24694	2.4	Up	0.470796	-2.64859	0.00808282	0.032	7.8	11.6	6.3	20.1	14.4	28.1	0	0	0	0	0	0	0	0	0	0	0	0	0	0	0	0	0	0	0	0	0	0	0	0	0	0	0	0	0	0	0	0	0	0	0
snoRNA:Psi18S-841b	20.758	-1.25269	2.4	Up	0.34971	-3.58209	0.000340855	0.00246	11.2	14.3	14.1	30.1	28.8	34.9	0	0	0	0	0	0	0	0	0	0	0	0	0	0	0	0	0	0	0	0	0	0	0	0	0	0	0	0	0	0	0	0	0	0	0
Uhg5	46.1469	-1.28073	2.4	Up	0.287749	-4.45085	8.5531e-06	0.000106	15.7	34	23.5	57.8	55.2	67.8	0	0	0	0	0	0	0	0	0	0	0	0	0	0	0	0	0	0	0	0	0	0	0	0	0	0	0	0	0	0	0	0	0	0	0
apolpp	43016.3	-1.28186	2.4	Up	0.379434	-3.37835	0.000729227	0.00461	16659.1	44820.3	32165.9	55236.7	42668.7	129796	0	0	0	0	0	0	0	0	0	0	0	0	0	0	0	0	0	0	0	0	0	0	0	0	0	0	0	0	0	0	0	0	0	0	0
CG12547	614.862	-1.26467	2.4	Up	0.153973	-8.21356	2.14722e-16	1.49e-14	418.1	365.5	382.6	920.5	1097.9	784.9	0	0	0	0	0	0	0	0	0	0	0	0	0	0	0	0	0	0	0	0	0	0	0	0	0	0	0	0	0	0	0	0	0	0	0
asRNA:CR42254	13.8717	-1.24182	2.4	Up	0.435924	-2.84871	0.00438971	0.02	10.1	8	6.3	22.6	16.8	19.4	0	0	0	0	0	0	0	0	0	0	0	0	0	0	0	0	0	0	0	0	0	0	0	0	0	0	0	0	0	0	0	0	0	0	0
CG30002	62.5504	-1.27523	2.4	Up	0.395804	-3.22188	0.00127351	0.00724	29.1	47.4	51.7	70.3	51.6	185.1	0	0	0	0	0	0	0	0	0	0	0	0	0	0	0	0	0	0	0	0	0	0	0	0	0	0	0	0	0	0	0	0	0	0	0
mrn	21.2939	-1.2591	2.4	Up	0.365475	-3.44511	0.00057082	0.00377	13.4	14.3	9.4	26.4	24	39.7	0	0	0	0	0	0	0	0	0	0	0	0	0	0	0	0	0	0	0	0	0	0	0	0	0	0	0	0	0	0	0	0	0	0	0
wcd	26.0556	-1.25724	2.4	Up	0.458008	-2.74502	0.00605067	0.025	6.7	10.7	25.1	26.4	21.6	47.5	0	0	0	0	0	0	0	0	0	0	0	0	0	0	0	0	0	0	0	0	0	0	0	0	0	0	0	0	0	0	0	0	0	0	0
asRNA:CR43629	69.3828	-1.23784	2.4	Up	0.277977	-4.45303	8.46679e-06	0.000105	57	39.3	37.6	108	132	78.5	0	0	0	0	0	0	0	0	0	0	0	0	0	0	0	0	0	0	0	0	0	0	0	0	0	0	0	0	0	0	0	0	0	0	0
RpS12	805.873	-1.27069	2.4	Up	0.234745	-5.41308	6.2e-08	1.4e-06	451.6	543.4	552	1063.7	824.3	1840.2	0	0	0	0	0	0	0	0	0	0	0	0	0	0	0	0	0	0	0	0	0	0	0	0	0	0	0	0	0	0	0	0	0	0	0
aop	1325.84	1.18495	2.3	Down	0.299657	3.95434	7.6746e-05	0.000703	2172.1	1782	1713.9	1028.6	941.9	524.3	0	0	0	0	0	0	0	0	0	0	0	0	0	0	0	0	0	0	0	0	0	0	0	0	0	0	0	0	0	0	0	0	0	0	0
ort	85.2353	1.21623	2.3	Down	0.21606	5.62912	1.81135e-08	4.59e-07	119.6	119.8	111.3	61.5	52.8	38.8	0	0	0	0	0	0	0	0	0	0	0	0	0	0	0	0	0	0	0	0	0	0	0	0	0	0	0	0	0	0	0	0	0	0	0
Tm2	3121.64	1.20515	2.3	Down	0.299692	4.0213	5.78768e-05	0.00055	3780.8	3644.5	3528.2	2349.7	1683.5	720	0	0	0	0	0	0	0	0	0	0	0	0	0	0	0	0	0	0	0	0	0	0	0	0	0	0	0	0	0	0	0	0	0	0	0
dmGlut	53.5046	1.18648	2.3	Down	0.272558	4.35312	1.34213e-05	0.000159	77.1	72.4	65.9	33.9	20.4	39.7	0	0	0	0	0	0	0	0	0	0	0	0	0	0	0	0	0	0	0	0	0	0	0	0	0	0	0	0	0	0	0	0	0	0	0
Mlp84B	2604.14	1.17467	2.3	Down	0.227092	5.17267	2.3077e-07	4.38e-06	3149.1	3178	3144	1960.4	1383.5	854.7	0	0	0	0	0	0	0	0	0	0	0	0	0	0	0	0	0	0	0	0	0	0	0	0	0	0	0	0	0	0	0	0	0	0	0
TM4SF	1378.07	1.17109	2.3	Down	0.254628	4.59924	4.24039e-06	5.73e-05	1834.5	1762.4	1734.3	1081.3	887.9	401.2	0	0	0	0	0	0	0	0	0	0	0	0	0	0	0	0	0	0	0	0	0	0	0	0	0	0	0	0	0	0	0	0	0	0	0
Gasp	1617.66	1.20903	2.3	Down	0.27343	4.42172	9.79195e-06	0.00012	1813.2	1332.5	2469.7	1154.1	703.1	571.7	0	0	0	0	0	0	0	0	0	0	0	0	0	0	0	0	0	0	0	0	0	0	0	0	0	0	0	0	0	0	0	0	0	0	0
CG17754	1761.21	1.22311	2.3	Down	0.453573	2.69661	0.00700485	0.028	2641.6	1470.1	2952.7	1439.2	1341.5	246.1	0	0	0	0	0	0	0	0	0	0	0	0	0	0	0	0	0	0	0	0	0	0	0	0	0	0	0	0	0	0	0	0	0	0	0
CG14406	15.2257	1.19018	2.3	Down	0.438994	2.71115	0.00670507	0.027	20.1	17	20.4	10	9.6	5.8	0	0	0	0	0	0	0	0	0	0	0	0	0	0	0	0	0	0	0	0	0	0	0	0	0	0	0	0	0	0	0	0	0	0	0
CG12795	114.036	1.17514	2.3	Down	0.199294	5.89652	3.71258e-09	1.09e-07	157.6	144.8	178.8	79.1	69.6	64	0	0	0	0	0	0	0	0	0	0	0	0	0	0	0	0	0	0	0	0	0	0	0	0	0	0	0	0	0	0	0	0	0	0	0
spz3	126.473	1.22292	2.3	Down	0.252644	4.84051	1.29508e-06	2.01e-05	149.8	118	172.5	85.4	61.2	42.6	0	0	0	0	0	0	0	0	0	0	0	0	0	0	0	0	0	0	0	0	0	0	0	0	0	0	0	0	0	0	0	0	0	0	0
CG10730	29.5286	1.20273	2.3	Down	0.327269	3.67506	0.00023779	0.00182	50.3	38.4	39.2	16.3	26.4	13.6	0	0	0	0	0	0	0	0	0	0	0	0	0	0	0	0	0	0	0	0	0	0	0	0	0	0	0	0	0	0	0	0	0	0	0
Achl	814.836	1.22249	2.3	Down	0.326352	3.74593	0.000179725	0.00144	694.2	864.2	503.4	409.4	285.6	190.9	0	0	0	0	0	0	0	0	0	0	0	0	0	0	0	0	0	0	0	0	0	0	0	0	0	0	0	0	0	0	0	0	0	0	0
CG13563	40.0254	1.18999	2.3	Down	0.340406	3.49578	0.00047267	0.00324	41.4	43.8	58	10	33.6	18.4	0	0	0	0	0	0	0	0	0	0	0	0	0	0	0	0	0	0	0	0	0	0	0	0	0	0	0	0	0	0	0	0	0	0	0
Cpr62Bb	216.692	1.20938	2.3	Down	0.327343	3.69455	0.000220274	0.00171	280.6	170.7	398.3	168.3	116.4	82.4	0	0	0	0	0	0	0	0	0	0	0	0	0	0	0	0	0	0	0	0	0	0	0	0	0	0	0	0	0	0	0	0	0	0	0
dpr16	54.7668	1.2124	2.3	Down	0.298885	4.05641	4.98317e-05	0.000483	72.7	79.5	69	47.7	33.6	16.5	0	0	0	0	0	0	0	0	0	0	0	0	0	0	0	0	0	0	0	0	0	0	0	0	0	0	0	0	0	0	0	0	0	0	0
CG2046	78.8644	1.21112	2.3	Down	0.330728	3.66199	0.000250266	0.0019	136.4	77.8	98.8	60.3	46.8	29.1	0	0	0	0	0	0	0	0	0	0	0	0	0	0	0	0	0	0	0	0	0	0	0	0	0	0	0	0	0	0	0	0	0	0	0
CG6723	192.383	1.22567	2.3	Down	0.299788	4.08844	4.34288e-05	0.000428	243.7	160	225.8	99.2	67.2	101.8	0	0	0	0	0	0	0	0	0	0	0	0	0	0	0	0	0	0	0	0	0	0	0	0	0	0	0	0	0	0	0	0	0	0	0
dpr5	51.8632	1.17782	2.3	Down	0.263501	4.46989	7.826e-06	9.81e-05	72.7	67.9	72.1	41.4	36	18.4	0	0	0	0	0	0	0	0	0	0	0	0	0	0	0	0	0	0	0	0	0	0	0	0	0	0	0	0	0	0	0	0	0	0	0
Ho	320.892	1.18191	2.3	Down	0.402649	2.93533	0.00333193	0.016	489.6	292.2	558.2	319	192	80.4	0	0	0	0	0	0	0	0	0	0	0	0	0	0	0	0	0	0	0	0	0	0	0	0	0	0	0	0	0	0	0	0	0	0	0
Cyp313a1	822.707	1.22863	2.3	Down	0.311652	3.94231	8.07013e-05	0.000731	921.2	734.6	1188.6	336.6	284.4	590.2	0	0	0	0	0	0	0	0	0	0	0	0	0	0	0	0	0	0	0	0	0	0	0	0	0	0	0	0	0	0	0	0	0	0	0
Grik	56.5018	1.19252	2.3	Down	0.256534	4.64858	3.34231e-06	4.66e-05	89.4	76.9	67.4	36.4	34.8	32	0	0	0	0	0	0	0	0	0	0	0	0	0	0	0	0	0	0	0	0	0	0	0	0	0	0	0	0	0	0	0	0	0	0	0
IntS12	13.0723	1.20551	2.3	Down	0.42959	2.8062	0.00501303	0.022	23.5	23.2	17.2	8.8	9.6	9.7	0	0	0	0	0	0	0	0	0	0	0	0	0	0	0	0	0	0	0	0	0	0	0	0	0	0	0	0	0	0	0	0	0	0	0
Nepl17	122.092	1.19208	2.3	Down	0.2679	4.44971	8.59883e-06	0.000107	181.1	179.6	136.4	69.1	104.4	46.5	0	0	0	0	0	0	0	0	0	0	0	0	0	0	0	0	0	0	0	0	0	0	0	0	0	0	0	0	0	0	0	0	0	0	0
CG12643	195.483	1.19646	2.3	Down	0.292388	4.09203	4.27607e-05	0.000423	263.8	231.5	341.8	160.8	123.6	81.4	0	0	0	0	0	0	0	0	0	0	0	0	0	0	0	0	0	0	0	0	0	0	0	0	0	0	0	0	0	0	0	0	0	0	0
CG30281	92.0181	1.18463	2.3	Down	0.426308	2.7788	0.00545598	0.023	148.7	83.1	94.1	66.6	51.6	26.2	0	0	0	0	0	0	0	0	0	0	0	0	0	0	0	0	0	0	0	0	0	0	0	0	0	0	0	0	0	0	0	0	0	0	0
CG31475	126.024	1.22369	2.3	Down	0.32264	3.79275	0.000148989	0.00123	176.6	173.4	153.7	101.7	85.2	31	0	0	0	0	0	0	0	0	0	0	0	0	0	0	0	0	0	0	0	0	0	0	0	0	0	0	0	0	0	0	0	0	0	0	0
Cda5	2584.03	1.19707	2.3	Down	0.278494	4.29836	1.72064e-05	0.000196	3711.5	3076.1	3785.3	2045.8	1841.9	725.8	0	0	0	0	0	0	0	0	0	0	0	0	0	0	0	0	0	0	0	0	0	0	0	0	0	0	0	0	0	0	0	0	0	0	0
lncRNA:CR32027	14.3611	1.22171	2.3	Down	0.445919	2.73976	0.00614839	0.026	19	31.3	15.7	7.5	9.6	11.6	0	0	0	0	0	0	0	0	0	0	0	0	0	0	0	0	0	0	0	0	0	0	0	0	0	0	0	0	0	0	0	0	0	0	0
CG32091	339.906	1.20578	2.3	Down	0.280619	4.29687	1.73227e-05	0.000197	527.7	354.8	401.4	236.1	135.6	185.1	0	0	0	0	0	0	0	0	0	0	0	0	0	0	0	0	0	0	0	0	0	0	0	0	0	0	0	0	0	0	0	0	0	0	0
CG32655	23.6541	1.19763	2.3	Down	0.4162	2.87754	0.00400794	0.018	35.8	42.9	28.2	15.1	25.2	7.8	0	0	0	0	0	0	0	0	0	0	0	0	0	0	0	0	0	0	0	0	0	0	0	0	0	0	0	0	0	0	0	0	0	0	0
CG33234	53.2425	1.20836	2.3	Down	0.423596	2.85261	0.00433614	0.019	97.3	85.8	58	32.7	57.6	15.5	0	0	0	0	0	0	0	0	0	0	0	0	0	0	0	0	0	0	0	0	0	0	0	0	0	0	0	0	0	0	0	0	0	0	0
Unc-89	3051.46	1.20296	2.3	Down	0.334395	3.59742	0.000321387	0.00234	4343.1	4013.6	3616	2243	2319.4	640.5	0	0	0	0	0	0	0	0	0	0	0	0	0	0	0	0	0	0	0	0	0	0	0	0	0	0	0	0	0	0	0	0	0	0	0
CG34136	113.819	1.20006	2.3	Down	0.34408	3.48775	0.000487112	0.00331	163.2	143.9	120.7	72.8	46.8	66.9	0	0	0	0	0	0	0	0	0	0	0	0	0	0	0	0	0	0	0	0	0	0	0	0	0	0	0	0	0	0	0	0	0	0	0
CG42540	1765.57	1.21325	2.3	Down	0.214184	5.66451	1.47442e-08	3.81e-07	2403.5	2564.9	2325.5	1358.8	1147.1	643.4	0	0	0	0	0	0	0	0	0	0	0	0	0	0	0	0	0	0	0	0	0	0	0	0	0	0	0	0	0	0	0	0	0	0	0
kcc	2963.27	1.18232	2.3	Down	0.227848	5.1891	2.11313e-07	4.08e-06	3681.3	3985.9	3681.8	2269.3	1799.9	935.1	0	0	0	0	0	0	0	0	0	0	0	0	0	0	0	0	0	0	0	0	0	0	0	0	0	0	0	0	0	0	0	0	0	0	0
CG42808	260.099	1.21474	2.3	Down	0.24118	5.03664	4.73775e-07	8.32e-06	358.8	330.7	299.5	155.7	110.4	159.9	0	0	0	0	0	0	0	0	0	0	0	0	0	0	0	0	0	0	0	0	0	0	0	0	0	0	0	0	0	0	0	0	0	0	0
Tmhs	12.2378	1.19266	2.3	Down	0.486062	2.45372	0.0141387	0.049	30.2	20.6	9.4	10	7.2	9.7	0	0	0	0	0	0	0	0	0	0	0	0	0	0	0	0	0	0	0	0	0	0	0	0	0	0	0	0	0	0	0	0	0	0	0
Skeletor	359.827	1.2314	2.3	Down	0.272916	4.51203	6.42116e-06	8.26e-05	573.5	391.4	519	298.9	219.6	115.3	0	0	0	0	0	0	0	0	0	0	0	0	0	0	0	0	0	0	0	0	0	0	0	0	0	0	0	0	0	0	0	0	0	0	0
SERCA	15182.4	1.18698	2.3	Down	0.214313	5.53854	3.05008e-08	7.3e-07	17762.4	19545.9	17305.3	10760.2	8328.6	4902.4	0	0	0	0	0	0	0	0	0	0	0	0	0	0	0	0	0	0	0	0	0	0	0	0	0	0	0	0	0	0	0	0	0	0	0
DnaJ-1	1361.31	1.17139	2.3	Down	0.391761	2.99006	0.00278926	0.014	1735	4880.4	972.2	1031.1	971.9	1367.3	0	0	0	0	0	0	0	0	0	0	0	0	0	0	0	0	0	0	0	0	0	0	0	0	0	0	0	0	0	0	0	0	0	0	0
Mhc	25720.3	1.22057	2.3	Down	0.328292	3.71792	0.000200868	0.00158	32329.9	31778.7	30455.1	18668.4	16995.5	4917	0	0	0	0	0	0	0	0	0	0	0	0	0	0	0	0	0	0	0	0	0	0	0	0	0	0	0	0	0	0	0	0	0	0	0
CG44098	233.858	1.17022	2.3	Down	0.29499	3.96699	7.27859e-05	0.000669	344.3	345.9	351.2	173.3	214.8	76.6	0	0	0	0	0	0	0	0	0	0	0	0	0	0	0	0	0	0	0	0	0	0	0	0	0	0	0	0	0	0	0	0	0	0	0
CG44437	29.4496	1.20868	2.3	Down	0.34129	3.54151	0.000397838	0.0028	45.8	38.4	51.7	22.6	24	12.6	0	0	0	0	0	0	0	0	0	0	0	0	0	0	0	0	0	0	0	0	0	0	0	0	0	0	0	0	0	0	0	0	0	0	0
CG45076	899.072	1.19934	2.3	Down	0.300903	3.9858	6.72523e-05	0.000627	1238.6	1122.5	1069.4	640.5	614.4	241.3	0	0	0	0	0	0	0	0	0	0	0	0	0	0	0	0	0	0	0	0	0	0	0	0	0	0	0	0	0	0	0	0	0	0	0
asRNA:CR45137	25.7127	1.21112	2.3	Down	0.351982	3.44087	0.000579853	0.00381	43.6	28.6	39.2	15.1	20.4	12.6	0	0	0	0	0	0	0	0	0	0	0	0	0	0	0	0	0	0	0	0	0	0	0	0	0	0	0	0	0	0	0	0	0	0	0
stw	1588.64	1.18056	2.3	Down	0.228415	5.1685	2.36e-07	4.47e-06	2074.8	1515.7	2206.3	1112.7	808.7	636.7	0	0	0	0	0	0	0	0	0	0	0	0	0	0	0	0	0	0	0	0	0	0	0	0	0	0	0	0	0	0	0	0	0	0	0
Cyt-b5-r	2116.35	-1.22502	2.3	Up	0.362483	-3.37953	0.000726099	0.00459	894.3	1902.7	1354.8	2342.2	1871.9	5491.6	0	0	0	0	0	0	0	0	0	0	0	0	0	0	0	0	0	0	0	0	0	0	0	0	0	0	0	0	0	0	0	0	0	0	0
fs(1)M3	13.662	-1.17942	2.3	Up	0.460743	-2.55981	0.0104728	0.039	10.1	9.8	12.5	23.9	34.8	14.5	0	0	0	0	0	0	0	0	0	0	0	0	0	0	0	0	0	0	0	0	0	0	0	0	0	0	0	0	0	0	0	0	0	0	0
GstD3	52.121	-1.2272	2.3	Up	0.327324	-3.74921	0.000177394	0.00142	15.7	29.5	34.5	56.5	48	78.5	0	0	0	0	0	0	0	0	0	0	0	0	0	0	0	0	0	0	0	0	0	0	0	0	0	0	0	0	0	0	0	0	0	0	0
Nup214	303.899	-1.17462	2.3	Up	0.171293	-6.85736	7.01463e-12	3.15e-10	215.8	183.2	214.8	405.6	566.4	409.9	0	0	0	0	0	0	0	0	0	0	0	0	0	0	0	0	0	0	0	0	0	0	0	0	0	0	0	0	0	0	0	0	0	0	0
sinu	281.408	-1.20539	2.3	Up	0.164542	-7.32572	2.37627e-13	1.26e-11	195.6	177.8	202.3	383	492	447.7	0	0	0	0	0	0	0	0	0	0	0	0	0	0	0	0	0	0	0	0	0	0	0	0	0	0	0	0	0	0	0	0	0	0	0
Spat	218.935	-1.23132	2.3	Up	0.322274	-3.82071	0.00013307	0.00112	95	149.2	149	214.8	195.6	509.7	0	0	0	0	0	0	0	0	0	0	0	0	0	0	0	0	0	0	0	0	0	0	0	0	0	0	0	0	0	0	0	0	0	0	0
ytr	460.974	-1.22071	2.3	Up	0.165272	-7.38603	1.51276e-13	8.09e-12	241.5	317.3	332.4	673.1	630	768.5	0	0	0	0	0	0	0	0	0	0	0	0	0	0	0	0	0	0	0	0	0	0	0	0	0	0	0	0	0	0	0	0	0	0	0
JTBR	24.3782	-1.19576	2.3	Up	0.328129	-3.64417	0.000268256	0.00202	11.2	17	22	33.9	36	41.7	0	0	0	0	0	0	0	0	0	0	0	0	0	0	0	0	0	0	0	0	0	0	0	0	0	0	0	0	0	0	0	0	0	0	0
Tsp42Ed	122.58	-1.19429	2.3	Up	0.28163	-4.24064	2.22879e-05	0.000244	66	44.7	76.8	133.1	103.2	185.1	0	0	0	0	0	0	0	0	0	0	0	0	0	0	0	0	0	0	0	0	0	0	0	0	0	0	0	0	0	0	0	0	0	0	0
CG3342	32.2134	-1.21823	2.3	Up	0.30618	-3.97882	6.92575e-05	0.000642	20.1	20.6	22	45.2	49.2	50.4	0	0	0	0	0	0	0	0	0	0	0	0	0	0	0	0	0	0	0	0	0	0	0	0	0	0	0	0	0	0	0	0	0	0	0
CG2059	104.448	-1.18376	2.3	Up	0.20288	-5.83479	5.38588e-09	1.53e-07	71.5	66.1	73.7	136.9	135.6	202.5	0	0	0	0	0	0	0	0	0	0	0	0	0	0	0	0	0	0	0	0	0	0	0	0	0	0	0	0	0	0	0	0	0	0	0
dob	36.6592	-1.18198	2.3	Up	0.326919	-3.61551	0.000299759	0.00221	15.7	39.3	23.5	62.8	42	76.6	0	0	0	0	0	0	0	0	0	0	0	0	0	0	0	0	0	0	0	0	0	0	0	0	0	0	0	0	0	0	0	0	0	0	0
THADA	47.2477	-1.19682	2.3	Up	0.276357	-4.33069	1.48642e-05	0.000173	27.9	32.2	28.2	56.5	88.8	59.1	0	0	0	0	0	0	0	0	0	0	0	0	0	0	0	0	0	0	0	0	0	0	0	0	0	0	0	0	0	0	0	0	0	0	0
CG17224	109.081	-1.17	2.3	Up	0.315559	-3.70771	0.000209141	0.00164	78.3	67.9	87.8	105.5	121.2	294.6	0	0	0	0	0	0	0	0	0	0	0	0	0	0	0	0	0	0	0	0	0	0	0	0	0	0	0	0	0	0	0	0	0	0	0
CG6700	1610.75	-1.20442	2.3	Up	0.335828	-3.58643	0.000335241	0.00243	1167.1	999.1	928.3	1882.5	3830.1	1420.6	0	0	0	0	0	0	0	0	0	0	0	0	0	0	0	0	0	0	0	0	0	0	0	0	0	0	0	0	0	0	0	0	0	0	0
CG6686	275.992	-1.19293	2.3	Up	0.141929	-8.40512	4.27412e-17	3.21e-15	203.5	185	159.9	376.8	445.2	438	0	0	0	0	0	0	0	0	0	0	0	0	0	0	0	0	0	0	0	0	0	0	0	0	0	0	0	0	0	0	0	0	0	0	0
Pih1D1	487.815	-1.22061	2.3	Up	0.167573	-7.28405	3.23939e-13	1.68e-11	332	302.1	329.3	640.5	920.3	682.2	0	0	0	0	0	0	0	0	0	0	0	0	0	0	0	0	0	0	0	0	0	0	0	0	0	0	0	0	0	0	0	0	0	0	0
FANCI	19.0272	-1.21116	2.3	Up	0.402881	-3.00625	0.00264496	0.013	19	9.8	14.1	36.4	37.2	25.2	0	0	0	0	0	0	0	0	0	0	0	0	0	0	0	0	0	0	0	0	0	0	0	0	0	0	0	0	0	0	0	0	0	0	0
trsn	27.0782	-1.20177	2.3	Up	0.371383	-3.23593	0.00121247	0.00695	19	12.5	22	38.9	26.4	53.3	0	0	0	0	0	0	0	0	0	0	0	0	0	0	0	0	0	0	0	0	0	0	0	0	0	0	0	0	0	0	0	0	0	0	0
CG10467	51.9037	-1.21143	2.3	Up	0.24277	-4.99002	6.03729e-07	1.03e-05	34.7	36.6	36.1	75.4	80.4	92.1	0	0	0	0	0	0	0	0	0	0	0	0	0	0	0	0	0	0	0	0	0	0	0	0	0	0	0	0	0	0	0	0	0	0	0
CG8038	15.0371	-1.18253	2.3	Up	0.470189	-2.51502	0.0119026	0.043	11.2	9.8	7.8	21.3	13.2	31	0	0	0	0	0	0	0	0	0	0	0	0	0	0	0	0	0	0	0	0	0	0	0	0	0	0	0	0	0	0	0	0	0	0	0
IntS9	57.9024	-1.19799	2.3	Up	0.242575	-4.93863	7.86713e-07	1.3e-05	42.5	30.4	47	90.4	94.8	84.3	0	0	0	0	0	0	0	0	0	0	0	0	0	0	0	0	0	0	0	0	0	0	0	0	0	0	0	0	0	0	0	0	0	0	0
CG4842	276.194	-1.20155	2.3	Up	0.348356	-3.44919	0.000562262	0.00373	123	252.9	175.6	324	259.2	686.1	0	0	0	0	0	0	0	0	0	0	0	0	0	0	0	0	0	0	0	0	0	0	0	0	0	0	0	0	0	0	0	0	0	0	0
CG9705	186.535	-1.22715	2.3	Up	0.161348	-7.60561	2.8356e-14	1.64e-12	105.1	138.5	117.6	267.5	253.2	327.5	0	0	0	0	0	0	0	0	0	0	0	0	0	0	0	0	0	0	0	0	0	0	0	0	0	0	0	0	0	0	0	0	0	0	0
CG5955	107.277	-1.17242	2.3	Up	0.295259	-3.97083	7.16231e-05	0.00066	48.1	49.2	65.9	100.5	78	183.2	0	0	0	0	0	0	0	0	0	0	0	0	0	0	0	0	0	0	0	0	0	0	0	0	0	0	0	0	0	0	0	0	0	0	0
CG11241	79.1541	-1.2052	2.3	Up	0.267593	-4.50385	6.67348e-06	8.53e-05	41.4	59.9	43.9	90.4	94.8	151.2	0	0	0	0	0	0	0	0	0	0	0	0	0	0	0	0	0	0	0	0	0	0	0	0	0	0	0	0	0	0	0	0	0	0	0
Usp8	387.421	-1.21917	2.3	Up	0.1947	-6.26182	3.8052e-10	1.32e-08	286.2	235.9	243.1	469.7	542.4	766.5	0	0	0	0	0	0	0	0	0	0	0	0	0	0	0	0	0	0	0	0	0	0	0	0	0	0	0	0	0	0	0	0	0	0	0
CG3021	92.5546	-1.21046	2.3	Up	0.215044	-5.62889	1.8137e-08	4.59e-07	85	55.4	59.6	141.9	178.8	142.5	0	0	0	0	0	0	0	0	0	0	0	0	0	0	0	0	0	0	0	0	0	0	0	0	0	0	0	0	0	0	0	0	0	0	0
CG6503	954.455	-1.20941	2.3	Up	0.378921	-3.19171	0.00141432	0.00789	375.6	771.3	768.4	1072.5	778.7	2574.8	0	0	0	0	0	0	0	0	0	0	0	0	0	0	0	0	0	0	0	0	0	0	0	0	0	0	0	0	0	0	0	0	0	0	0
CG12848	14.0857	-1.22955	2.3	Up	0.462816	-2.65667	0.00789173	0.031	12.3	5.4	6.3	13.8	20.4	21.3	0	0	0	0	0	0	0	0	0	0	0	0	0	0	0	0	0	0	0	0	0	0	0	0	0	0	0	0	0	0	0	0	0	0	0
HBS1	164.739	-1.19575	2.3	Up	0.159977	-7.47453	7.74831e-14	4.3e-12	100.6	86.7	95.7	189.6	201.6	251	0	0	0	0	0	0	0	0	0	0	0	0	0	0	0	0	0	0	0	0	0	0	0	0	0	0	0	0	0	0	0	0	0	0	0
CG30373	68.9703	-1.23192	2.3	Up	0.237595	-5.18496	2.16063e-07	4.16e-06	47	42	39.2	81.6	93.6	125	0	0	0	0	0	0	0	0	0	0	0	0	0	0	0	0	0	0	0	0	0	0	0	0	0	0	0	0	0	0	0	0	0	0	0
CG32806	21.9992	-1.19424	2.3	Up	0.439659	-2.71629	0.00660179	0.027	17.9	13.4	12.5	35.2	42	24.2	0	0	0	0	0	0	0	0	0	0	0	0	0	0	0	0	0	0	0	0	0	0	0	0	0	0	0	0	0	0	0	0	0	0	0
CG42489	19.7751	-1.17532	2.3	Up	0.453187	-2.59345	0.00950173	0.036	8.9	13.4	20.4	17.6	28.8	46.5	0	0	0	0	0	0	0	0	0	0	0	0	0	0	0	0	0	0	0	0	0	0	0	0	0	0	0	0	0	0	0	0	0	0	0
Rbp1	250.381	-1.21842	2.3	Up	0.233606	-5.2157	1.83126e-07	3.58e-06	173.3	163.5	178.8	329	531.6	338.2	0	0	0	0	0	0	0	0	0	0	0	0	0	0	0	0	0	0	0	0	0	0	0	0	0	0	0	0	0	0	0	0	0	0	0
mbf1	595.985	-1.19147	2.3	Up	0.119382	-9.98031	1.85889e-23	2.45e-21	395.7	403.1	374.8	816.3	861.5	1003.9	0	0	0	0	0	0	0	0	0	0	0	0	0	0	0	0	0	0	0	0	0	0	0	0	0	0	0	0	0	0	0	0	0	0	0
RpII140	324.256	-1.19096	2.3	Up	0.142469	-8.3594	6.30398e-17	4.62e-15	205.7	202	218	388.1	495.6	537.8	0	0	0	0	0	0	0	0	0	0	0	0	0	0	0	0	0	0	0	0	0	0	0	0	0	0	0	0	0	0	0	0	0	0	0
ana3	37.1884	-1.23113	2.3	Up	0.333545	-3.69104	0.000223339	0.00173	20.1	30.4	20.4	37.7	81.6	50.4	0	0	0	0	0	0	0	0	0	0	0	0	0	0	0	0	0	0	0	0	0	0	0	0	0	0	0	0	0	0	0	0	0	0	0
lncRNA:CR44938	18.764	-1.17376	2.3	Up	0.406758	-2.88565	0.00390607	0.018	13.4	8.9	14.1	31.4	22.8	26.2	0	0	0	0	0	0	0	0	0	0	0	0	0	0	0	0	0	0	0	0	0	0	0	0	0	0	0	0	0	0	0	0	0	0	0
jnj	148.724	-1.21342	2.3	Up	0.204778	-5.92554	3.11272e-09	9.28e-08	92.8	101	97.2	188.4	301.2	187	0	0	0	0	0	0	0	0	0	0	0	0	0	0	0	0	0	0	0	0	0	0	0	0	0	0	0	0	0	0	0	0	0	0	0
gammaSnap2	110.39	-1.18038	2.3	Up	0.175492	-6.72614	1.74221e-11	7.34e-10	70.4	75.1	72.1	168.3	172.8	154.1	0	0	0	0	0	0	0	0	0	0	0	0	0	0	0	0	0	0	0	0	0	0	0	0	0	0	0	0	0	0	0	0	0	0	0
dmt	91.0706	-1.2138	2.3	Up	0.193931	-6.25892	3.87641e-10	1.34e-08	52.5	54.5	65.9	139.4	136.8	121.1	0	0	0	0	0	0	0	0	0	0	0	0	0	0	0	0	0	0	0	0	0	0	0	0	0	0	0	0	0	0	0	0	0	0	0
Rpp30	21.8016	-1.18634	2.3	Up	0.351467	-3.37541	0.000737069	0.00464	19	11.6	15.7	30.1	31.2	41.7	0	0	0	0	0	0	0	0	0	0	0	0	0	0	0	0	0	0	0	0	0	0	0	0	0	0	0	0	0	0	0	0	0	0	0
Ge-1	431.7	-1.22792	2.3	Up	0.12694	-9.67319	3.91972e-22	4.57e-20	269.4	251.1	297.9	622.9	665.9	618.3	0	0	0	0	0	0	0	0	0	0	0	0	0	0	0	0	0	0	0	0	0	0	0	0	0	0	0	0	0	0	0	0	0	0	0
Act42A	340.884	1.1599	2.2	Down	0.278773	4.16073	3.17238e-05	0.000328	475.1	322.6	515.9	249.9	157.2	180.2	0	0	0	0	0	0	0	0	0	0	0	0	0	0	0	0	0	0	0	0	0	0	0	0	0	0	0	0	0	0	0	0	0	0	0
Axs	57.3869	1.15555	2.2	Down	0.294242	3.92722	8.59337e-05	0.000776	76	69.7	65.9	50.2	25.2	21.3	0	0	0	0	0	0	0	0	0	0	0	0	0	0	0	0	0	0	0	0	0	0	0	0	0	0	0	0	0	0	0	0	0	0	0
ena	680.822	1.11089	2.2	Down	0.19455	5.71007	1.1293e-08	2.99e-07	1009.5	983.1	948.7	513.6	547.2	304.3	0	0	0	0	0	0	0	0	0	0	0	0	0	0	0	0	0	0	0	0	0	0	0	0	0	0	0	0	0	0	0	0	0	0	0
Pu	4169.88	1.16933	2.2	Down	0.31028	3.76864	0.00016414	0.00133	4902	4783.9	5485.1	3333.1	2257	1157	0	0	0	0	0	0	0	0	0	0	0	0	0	0	0	0	0	0	0	0	0	0	0	0	0	0	0	0	0	0	0	0	0	0	0
Scr	158.546	1.10665	2.2	Down	0.146459	7.55609	4.15377e-14	2.36e-12	222.5	233.3	221.1	105.5	109.2	100.8	0	0	0	0	0	0	0	0	0	0	0	0	0	0	0	0	0	0	0	0	0	0	0	0	0	0	0	0	0	0	0	0	0	0	0
Prosalpha4	364.213	1.11267	2.2	Down	0.270451	4.11413	3.88638e-05	0.000388	500.8	370.9	570.8	261.2	224.4	181.2	0	0	0	0	0	0	0	0	0	0	0	0	0	0	0	0	0	0	0	0	0	0	0	0	0	0	0	0	0	0	0	0	0	0	0
Syt1	5963	1.11903	2.2	Down	0.242753	4.60973	4.03185e-06	5.5e-05	8046.7	8430.2	7860.8	4871.5	4337.7	1999.1	0	0	0	0	0	0	0	0	0	0	0	0	0	0	0	0	0	0	0	0	0	0	0	0	0	0	0	0	0	0	0	0	0	0	0
Ggamma1	6159.32	1.156	2.2	Down	0.142743	8.09847	5.56548e-16	3.69e-14	8184.2	8203.2	8538.2	4743.4	3386.1	3059.3	0	0	0	0	0	0	0	0	0	0	0	0	0	0	0	0	0	0	0	0	0	0	0	0	0	0	0	0	0	0	0	0	0	0	0
hig	1365.87	1.12587	2.2	Down	0.184006	6.11868	9.43564e-10	2.99e-08	1833.4	1981.3	1782.9	954.5	1016.3	597.9	0	0	0	0	0	0	0	0	0	0	0	0	0	0	0	0	0	0	0	0	0	0	0	0	0	0	0	0	0	0	0	0	0	0	0
Uch	285.896	1.12312	2.2	Down	0.290996	3.85957	0.000113586	0.000982	425.9	263.6	487.7	239.9	177.6	123.1	0	0	0	0	0	0	0	0	0	0	0	0	0	0	0	0	0	0	0	0	0	0	0	0	0	0	0	0	0	0	0	0	0	0	0
nSyb	4176.66	1.1056	2.2	Down	0.147215	7.51014	5.90643e-14	3.3e-12	5366	5811.7	5262.5	3232.6	2403.4	2008.8	0	0	0	0	0	0	0	0	0	0	0	0	0	0	0	0	0	0	0	0	0	0	0	0	0	0	0	0	0	0	0	0	0	0	0
Prosalpha5	220.334	1.10632	2.2	Down	0.290002	3.81487	0.000136253	0.00115	311.9	219.8	321.5	175.8	120	100.8	0	0	0	0	0	0	0	0	0	0	0	0	0	0	0	0	0	0	0	0	0	0	0	0	0	0	0	0	0	0	0	0	0	0	0
GluClalpha	1453.41	1.16838	2.2	Down	0.260978	4.47695	7.57157e-06	9.54e-05	2156.4	2160.9	1858.2	1008.5	1210.7	531	0	0	0	0	0	0	0	0	0	0	0	0	0	0	0	0	0	0	0	0	0	0	0	0	0	0	0	0	0	0	0	0	0	0	0
Gfat1	1082.98	1.12479	2.2	Down	0.227811	4.93737	7.91823e-07	1.3e-05	1449.9	1039.4	1720.2	842.7	537.6	549.5	0	0	0	0	0	0	0	0	0	0	0	0	0	0	0	0	0	0	0	0	0	0	0	0	0	0	0	0	0	0	0	0	0	0	0
CG9254	26.152	1.11037	2.2	Down	0.353861	3.13787	0.00170182	0.00921	39.1	44.7	32.9	18.8	24	12.6	0	0	0	0	0	0	0	0	0	0	0	0	0	0	0	0	0	0	0	0	0	0	0	0	0	0	0	0	0	0	0	0	0	0	0
Rpt3	642.563	1.11589	2.2	Down	0.305492	3.65276	0.000259435	0.00196	933.5	614.9	956.5	533.7	375.6	247.1	0	0	0	0	0	0	0	0	0	0	0	0	0	0	0	0	0	0	0	0	0	0	0	0	0	0	0	0	0	0	0	0	0	0	0
Rpn9	707.037	1.1107	2.2	Down	0.34094	3.25775	0.001123	0.00651	1114.6	681	1024	575.2	492	239.4	0	0	0	0	0	0	0	0	0	0	0	0	0	0	0	0	0	0	0	0	0	0	0	0	0	0	0	0	0	0	0	0	0	0	0
Rpn11	496.495	1.11305	2.2	Down	0.315428	3.5287	0.000417609	0.00292	709.9	444.2	696.2	408.2	284.4	163.8	0	0	0	0	0	0	0	0	0	0	0	0	0	0	0	0	0	0	0	0	0	0	0	0	0	0	0	0	0	0	0	0	0	0	0
CG15309	686.68	1.12138	2.2	Down	0.244961	4.57782	4.69857e-06	6.28e-05	1041.9	827.6	859.3	556.3	447.6	252.9	0	0	0	0	0	0	0	0	0	0	0	0	0	0	0	0	0	0	0	0	0	0	0	0	0	0	0	0	0	0	0	0	0	0	0
CG13012	68.0286	1.13465	2.2	Down	0.229245	4.94951	7.44e-07	1.23e-05	105.1	84.9	112.9	55.3	37.2	44.6	0	0	0	0	0	0	0	0	0	0	0	0	0	0	0	0	0	0	0	0	0	0	0	0	0	0	0	0	0	0	0	0	0	0	0
CG5162	173.767	1.14904	2.2	Down	0.278016	4.13299	3.58081e-05	0.000363	235.9	210	207	120.6	86.4	88.2	0	0	0	0	0	0	0	0	0	0	0	0	0	0	0	0	0	0	0	0	0	0	0	0	0	0	0	0	0	0	0	0	0	0	0
Usp14	431.449	1.15772	2.2	Down	0.315096	3.67417	0.000238626	0.00183	686.4	429	697.8	365.5	272.4	175.4	0	0	0	0	0	0	0	0	0	0	0	0	0	0	0	0	0	0	0	0	0	0	0	0	0	0	0	0	0	0	0	0	0	0	0
Hasp	2013.51	1.16801	2.2	Down	0.216573	5.39314	6.92384e-08	1.54e-06	2628.2	2820.5	2416.4	1405.3	1419.5	679.3	0	0	0	0	0	0	0	0	0	0	0	0	0	0	0	0	0	0	0	0	0	0	0	0	0	0	0	0	0	0	0	0	0	0	0
Strica	27.6422	1.1544	2.2	Down	0.382385	3.01894	0.00253663	0.013	38	35.7	22	16.3	10.8	16.5	0	0	0	0	0	0	0	0	0	0	0	0	0	0	0	0	0	0	0	0	0	0	0	0	0	0	0	0	0	0	0	0	0	0	0
CG14752	36.1497	1.1203	2.2	Down	0.449426	2.49274	0.0126762	0.045	51.4	25	62.7	32.7	22.8	8.7	0	0	0	0	0	0	0	0	0	0	0	0	0	0	0	0	0	0	0	0	0	0	0	0	0	0	0	0	0	0	0	0	0	0	0
Jhedup	46.0633	1.14379	2.2	Down	0.433836	2.63645	0.0083778	0.033	90.6	110.8	76.8	69.1	36	22.3	0	0	0	0	0	0	0	0	0	0	0	0	0	0	0	0	0	0	0	0	0	0	0	0	0	0	0	0	0	0	0	0	0	0	0
CG4945	93.7905	1.14161	2.2	Down	0.292337	3.90511	9.41808e-05	0.00084	146.4	112.6	94.1	72.8	57.6	32	0	0	0	0	0	0	0	0	0	0	0	0	0	0	0	0	0	0	0	0	0	0	0	0	0	0	0	0	0	0	0	0	0	0	0
sano	650.953	1.11676	2.2	Down	0.217747	5.1287	2.91743e-07	5.41e-06	939	862.4	804.4	506.1	416.4	282	0	0	0	0	0	0	0	0	0	0	0	0	0	0	0	0	0	0	0	0	0	0	0	0	0	0	0	0	0	0	0	0	0	0	0
Fem-1	757.853	1.1284	2.2	Down	0.323073	3.49272	0.000478134	0.00326	1195	711.4	1143.1	678.2	466.8	251	0	0	0	0	0	0	0	0	0	0	0	0	0	0	0	0	0	0	0	0	0	0	0	0	0	0	0	0	0	0	0	0	0	0	0
pyx	47.8699	1.11972	2.2	Down	0.264279	4.23687	2.26654e-05	0.000248	73.8	73.3	56.5	36.4	38.4	21.3	0	0	0	0	0	0	0	0	0	0	0	0	0	0	0	0	0	0	0	0	0	0	0	0	0	0	0	0	0	0	0	0	0	0	0
spz5	77.2868	1.14265	2.2	Down	0.320135	3.56927	0.000357979	0.00257	97.3	58.1	106.6	47.7	22.8	46.5	0	0	0	0	0	0	0	0	0	0	0	0	0	0	0	0	0	0	0	0	0	0	0	0	0	0	0	0	0	0	0	0	0	0	0
Cpr67B	579.087	1.14218	2.2	Down	0.214494	5.32501	1.01e-07	2.13e-06	1017.3	842.7	780.9	445.8	327.6	423.5	0	0	0	0	0	0	0	0	0	0	0	0	0	0	0	0	0	0	0	0	0	0	0	0	0	0	0	0	0	0	0	0	0	0	0
CG3982	22.7115	1.16213	2.2	Down	0.396313	2.93236	0.00336397	0.016	26.8	36.6	25.1	20.1	14.4	6.8	0	0	0	0	0	0	0	0	0	0	0	0	0	0	0	0	0	0	0	0	0	0	0	0	0	0	0	0	0	0	0	0	0	0	0
CG4950	196.14	1.12802	2.2	Down	0.444266	2.53906	0.011115	0.041	309.7	177	299.5	113	61.2	184.1	0	0	0	0	0	0	0	0	0	0	0	0	0	0	0	0	0	0	0	0	0	0	0	0	0	0	0	0	0	0	0	0	0	0	0
CG7589	59.7281	1.13433	2.2	Down	0.329229	3.44541	0.000570195	0.00377	109.6	94.7	72.1	46.5	46.8	33.9	0	0	0	0	0	0	0	0	0	0	0	0	0	0	0	0	0	0	0	0	0	0	0	0	0	0	0	0	0	0	0	0	0	0	0
Cpr76Bc	64.5213	1.11884	2.2	Down	0.305201	3.66591	0.000246464	0.00188	120.7	71.5	114.5	47.7	49.2	43.6	0	0	0	0	0	0	0	0	0	0	0	0	0	0	0	0	0	0	0	0	0	0	0	0	0	0	0	0	0	0	0	0	0	0	0
Osi7	37.2065	1.11528	2.2	Down	0.301597	3.6979	0.000217387	0.00169	68.2	45.6	43.9	33.9	24	16.5	0	0	0	0	0	0	0	0	0	0	0	0	0	0	0	0	0	0	0	0	0	0	0	0	0	0	0	0	0	0	0	0	0	0	0
CG6908	329.449	1.13063	2.2	Down	0.242236	4.66747	3.04926e-06	4.31e-05	403.6	459.4	583.3	307.7	162	190.9	0	0	0	0	0	0	0	0	0	0	0	0	0	0	0	0	0	0	0	0	0	0	0	0	0	0	0	0	0	0	0	0	0	0	0
CG8925	54.6443	1.15038	2.2	Down	0.408764	2.8143	0.00488843	0.021	67.1	57.2	83.1	46.5	37.2	10.7	0	0	0	0	0	0	0	0	0	0	0	0	0	0	0	0	0	0	0	0	0	0	0	0	0	0	0	0	0	0	0	0	0	0	0
CG14892	33.156	1.11725	2.2	Down	0.330641	3.37905	0.000727366	0.0046	38	52.7	39.2	25.1	24	12.6	0	0	0	0	0	0	0	0	0	0	0	0	0	0	0	0	0	0	0	0	0	0	0	0	0	0	0	0	0	0	0	0	0	0	0
beat-IIa	328.142	1.13597	2.2	Down	0.175987	6.45483	1.08337e-10	4.16e-09	456.1	456.7	409.3	232.3	234	139.5	0	0	0	0	0	0	0	0	0	0	0	0	0	0	0	0	0	0	0	0	0	0	0	0	0	0	0	0	0	0	0	0	0	0	0
sosie	190.208	1.14528	2.2	Down	0.195724	5.8515	4.87153e-09	1.4e-07	230.3	312.8	241.5	160.8	106.8	91.1	0	0	0	0	0	0	0	0	0	0	0	0	0	0	0	0	0	0	0	0	0	0	0	0	0	0	0	0	0	0	0	0	0	0	0
CG14259	369.908	1.12249	2.2	Down	0.223918	5.01294	5.36e-07	9.24e-06	466.2	377.1	536.3	231.1	156	244.2	0	0	0	0	0	0	0	0	0	0	0	0	0	0	0	0	0	0	0	0	0	0	0	0	0	0	0	0	0	0	0	0	0	0	0
beat-VI	263.719	1.14905	2.2	Down	0.195247	5.88513	4e-09	1.16e-07	355.5	370.9	341.8	199.7	174	111.4	0	0	0	0	0	0	0	0	0	0	0	0	0	0	0	0	0	0	0	0	0	0	0	0	0	0	0	0	0	0	0	0	0	0	0
CG11458	4328.68	1.10674	2.2	Down	0.343394	3.22294	0.0012688	0.00723	4680.7	3609.6	5820.7	3443.6	1750.7	1358.6	0	0	0	0	0	0	0	0	0	0	0	0	0	0	0	0	0	0	0	0	0	0	0	0	0	0	0	0	0	0	0	0	0	0	0
Obp83g	24.5845	1.11723	2.2	Down	0.401406	2.78329	0.00538108	0.023	27.9	22.3	34.5	15.1	10.8	12.6	0	0	0	0	0	0	0	0	0	0	0	0	0	0	0	0	0	0	0	0	0	0	0	0	0	0	0	0	0	0	0	0	0	0	0
CG30062	26.4115	1.12609	2.2	Down	0.358072	3.14486	0.00166164	0.00903	34.7	22.3	43.9	15.1	12	17.4	0	0	0	0	0	0	0	0	0	0	0	0	0	0	0	0	0	0	0	0	0	0	0	0	0	0	0	0	0	0	0	0	0	0	0
CG31176	125.484	1.12885	2.2	Down	0.303754	3.71632	0.000202145	0.00159	184.5	195.7	134.9	85.4	108	44.6	0	0	0	0	0	0	0	0	0	0	0	0	0	0	0	0	0	0	0	0	0	0	0	0	0	0	0	0	0	0	0	0	0	0	0
CG31675	22.3516	1.16309	2.2	Down	0.429743	2.70647	0.00680031	0.028	27.9	44.7	20.4	17.6	7.2	17.4	0	0	0	0	0	0	0	0	0	0	0	0	0	0	0	0	0	0	0	0	0	0	0	0	0	0	0	0	0	0	0	0	0	0	0
Cpr66D	40.8067	1.14895	2.2	Down	0.344154	3.33847	0.000842412	0.00515	50.3	82.2	34.5	31.4	31.2	15.5	0	0	0	0	0	0	0	0	0	0	0	0	0	0	0	0	0	0	0	0	0	0	0	0	0	0	0	0	0	0	0	0	0	0	0
CG31808	2098.09	1.11423	2.2	Down	0.245291	4.5425	5.55922e-06	7.32e-05	2780.2	2720.4	2850.8	1926.5	1192.7	741.3	0	0	0	0	0	0	0	0	0	0	0	0	0	0	0	0	0	0	0	0	0	0	0	0	0	0	0	0	0	0	0	0	0	0	0
rdo	611.99	1.12179	2.2	Down	0.263976	4.24957	2.14181e-05	0.000237	898.8	909.8	834.2	518.7	493.2	205.4	0	0	0	0	0	0	0	0	0	0	0	0	0	0	0	0	0	0	0	0	0	0	0	0	0	0	0	0	0	0	0	0	0	0	0
Psa	1092.09	1.11068	2.2	Down	0.302911	3.66669	0.000245709	0.00187	1606.4	1054.6	1467.7	827.6	741.5	344	0	0	0	0	0	0	0	0	0	0	0	0	0	0	0	0	0	0	0	0	0	0	0	0	0	0	0	0	0	0	0	0	0	0	0
Prosalpha3	267.371	1.11335	2.2	Down	0.313097	3.55591	0.000376675	0.00267	408	250.2	424.9	213.5	180	107.6	0	0	0	0	0	0	0	0	0	0	0	0	0	0	0	0	0	0	0	0	0	0	0	0	0	0	0	0	0	0	0	0	0	0	0
CG43788	22.9801	1.14776	2.2	Down	0.359161	3.19567	0.00139505	0.00782	31.3	30.4	51.7	16.3	21.6	12.6	0	0	0	0	0	0	0	0	0	0	0	0	0	0	0	0	0	0	0	0	0	0	0	0	0	0	0	0	0	0	0	0	0	0	0
Doa	4754.61	1.11829	2.2	Down	0.307139	3.64098	0.000271599	0.00204	7967.3	6237.1	6302.1	3518.9	4409.7	1519.5	0	0	0	0	0	0	0	0	0	0	0	0	0	0	0	0	0	0	0	0	0	0	0	0	0	0	0	0	0	0	0	0	0	0	0
lncRNA:CR45811	27.4082	1.14884	2.2	Down	0.343042	3.34897	0.000811113	0.00501	30.2	40.2	31.4	15.1	19.2	12.6	0	0	0	0	0	0	0	0	0	0	0	0	0	0	0	0	0	0	0	0	0	0	0	0	0	0	0	0	0	0	0	0	0	0	0
dor	135.102	-1.13772	2.2	Up	0.214194	-5.31164	1.0864e-07	2.26e-06	80.5	99.2	95.7	164.5	262.8	179.3	0	0	0	0	0	0	0	0	0	0	0	0	0	0	0	0	0	0	0	0	0	0	0	0	0	0	0	0	0	0	0	0	0	0	0
l(2)37Cc	215.211	-1.12951	2.2	Up	0.218359	-5.1727	2.30729e-07	4.38e-06	120.7	123.3	166.2	234.8	250.8	402.2	0	0	0	0	0	0	0	0	0	0	0	0	0	0	0	0	0	0	0	0	0	0	0	0	0	0	0	0	0	0	0	0	0	0	0
Rb97D	548.639	-1.16117	2.2	Up	0.23309	-4.98165	6.30451e-07	1.06e-05	366.7	374.5	334	678.2	1123.1	606.6	0	0	0	0	0	0	0	0	0	0	0	0	0	0	0	0	0	0	0	0	0	0	0	0	0	0	0	0	0	0	0	0	0	0	0
wdn	161.008	-1.12164	2.2	Up	0.183171	-6.12347	9.15587e-10	2.92e-08	119.6	111.7	109.8	192.1	288	261.6	0	0	0	0	0	0	0	0	0	0	0	0	0	0	0	0	0	0	0	0	0	0	0	0	0	0	0	0	0	0	0	0	0	0	0
His3.3A	285.42	-1.1303	2.2	Up	0.1911	-5.91468	3.32523e-09	9.84e-08	192.3	167.1	175.6	339.1	303.6	524.3	0	0	0	0	0	0	0	0	0	0	0	0	0	0	0	0	0	0	0	0	0	0	0	0	0	0	0	0	0	0	0	0	0	0	0
snRNP-U1-70K	234.751	-1.16956	2.2	Up	0.234089	-4.99624	5.84593e-07	1e-05	173.3	149.2	142.7	296.4	476.4	276.2	0	0	0	0	0	0	0	0	0	0	0	0	0	0	0	0	0	0	0	0	0	0	0	0	0	0	0	0	0	0	0	0	0	0	0
CycH	18.6756	-1.11784	2.2	Up	0.367644	-3.04055	0.00236143	0.012	12.3	13.4	14.1	33.9	26.4	26.2	0	0	0	0	0	0	0	0	0	0	0	0	0	0	0	0	0	0	0	0	0	0	0	0	0	0	0	0	0	0	0	0	0	0	0
Pdf	49.6713	-1.16745	2.2	Up	0.279447	-4.17769	2.94479e-05	0.000309	25.7	29.5	29.8	46.5	58.8	83.3	0	0	0	0	0	0	0	0	0	0	0	0	0	0	0	0	0	0	0	0	0	0	0	0	0	0	0	0	0	0	0	0	0	0	0
Actbeta	1007.32	-1.13183	2.2	Up	0.19246	-5.88086	4.08136e-09	1.19e-07	715.5	714.1	696.2	1497	1928.3	1235.5	0	0	0	0	0	0	0	0	0	0	0	0	0	0	0	0	0	0	0	0	0	0	0	0	0	0	0	0	0	0	0	0	0	0	0
l(1)G0004	25.154	-1.11364	2.2	Up	0.377103	-2.95316	0.00314543	0.015	15.7	17.9	12.5	35.2	25.2	40.7	0	0	0	0	0	0	0	0	0	0	0	0	0	0	0	0	0	0	0	0	0	0	0	0	0	0	0	0	0	0	0	0	0	0	0
Dgp-1	393.362	-1.13451	2.2	Up	0.106664	-10.6363	2.01985e-26	3.21e-24	269.4	243.1	238.3	579	552	522.3	0	0	0	0	0	0	0	0	0	0	0	0	0	0	0	0	0	0	0	0	0	0	0	0	0	0	0	0	0	0	0	0	0	0	0
CG4593	35.8038	-1.13584	2.2	Up	0.277751	-4.08943	4.3244e-05	0.000426	20.1	29.5	20.4	59	42	56.2	0	0	0	0	0	0	0	0	0	0	0	0	0	0	0	0	0	0	0	0	0	0	0	0	0	0	0	0	0	0	0	0	0	0	0
CG1703	222.417	-1.15626	2.2	Up	0.202429	-5.71191	1.11715e-08	2.96e-07	138.6	136.7	159.9	285.1	273.6	405.1	0	0	0	0	0	0	0	0	0	0	0	0	0	0	0	0	0	0	0	0	0	0	0	0	0	0	0	0	0	0	0	0	0	0	0
CG9902	131.716	-1.10465	2.2	Up	0.298273	-3.70349	0.000212655	0.00166	93.9	89.4	111.3	177.1	298.8	156	0	0	0	0	0	0	0	0	0	0	0	0	0	0	0	0	0	0	0	0	0	0	0	0	0	0	0	0	0	0	0	0	0	0	0
RhoGAP19D	1602.79	-1.13697	2.2	Up	0.176636	-6.43682	1.22002e-10	4.61e-09	1308	1323.6	1147.8	2500.4	3347.7	2469.1	0	0	0	0	0	0	0	0	0	0	0	0	0	0	0	0	0	0	0	0	0	0	0	0	0	0	0	0	0	0	0	0	0	0	0
CG16713	245.683	-1.14086	2.2	Up	0.358085	-3.18601	0.00144249	0.00803	238.1	200.2	166.2	321.5	244.8	766.5	0	0	0	0	0	0	0	0	0	0	0	0	0	0	0	0	0	0	0	0	0	0	0	0	0	0	0	0	0	0	0	0	0	0	0
CG15439	125.732	-1.112	2.2	Up	0.17386	-6.39595	1.59552e-10	5.91e-09	100.6	72.4	92.5	207.2	170.4	190.9	0	0	0	0	0	0	0	0	0	0	0	0	0	0	0	0	0	0	0	0	0	0	0	0	0	0	0	0	0	0	0	0	0	0	0
Coq6	185.938	-1.11034	2.2	Up	0.172444	-6.43885	1.20386e-10	4.57e-09	115.1	119.8	133.3	247.4	223.2	317.8	0	0	0	0	0	0	0	0	0	0	0	0	0	0	0	0	0	0	0	0	0	0	0	0	0	0	0	0	0	0	0	0	0	0	0
CG13766	45.3202	-1.12883	2.2	Up	0.260168	-4.33887	1.43219e-05	0.000168	30.2	25	39.2	56.5	72	71.7	0	0	0	0	0	0	0	0	0	0	0	0	0	0	0	0	0	0	0	0	0	0	0	0	0	0	0	0	0	0	0	0	0	0	0
Rcd4	19.4787	-1.16015	2.2	Up	0.410463	-2.82644	0.00470687	0.021	14.5	9.8	15.7	27.6	18	40.7	0	0	0	0	0	0	0	0	0	0	0	0	0	0	0	0	0	0	0	0	0	0	0	0	0	0	0	0	0	0	0	0	0	0	0
nAChRalpha6	2607.41	-1.12114	2.2	Up	0.334505	-3.35163	0.000803366	0.00498	2101.7	2056.4	1543	3807.8	6551.5	2045.7	0	0	0	0	0	0	0	0	0	0	0	0	0	0	0	0	0	0	0	0	0	0	0	0	0	0	0	0	0	0	0	0	0	0	0
CG6724	45.0741	-1.15899	2.2	Up	0.334877	-3.46094	0.000538301	0.0036	26.8	29.5	36.1	59	54	90.1	0	0	0	0	0	0	0	0	0	0	0	0	0	0	0	0	0	0	0	0	0	0	0	0	0	0	0	0	0	0	0	0	0	0	0
CG5776	46.6042	-1.14086	2.2	Up	0.277855	-4.10595	4.0265e-05	0.000401	25.7	21.4	42.3	67.8	57.6	64	0	0	0	0	0	0	0	0	0	0	0	0	0	0	0	0	0	0	0	0	0	0	0	0	0	0	0	0	0	0	0	0	0	0	0
BuGZ	1570.12	-1.12304	2.2	Up	0.260215	-4.3158	1.59025e-05	0.000184	1093.3	1132.3	1074.1	2366	3311.7	1511.7	0	0	0	0	0	0	0	0	0	0	0	0	0	0	0	0	0	0	0	0	0	0	0	0	0	0	0	0	0	0	0	0	0	0	0
CR12842	25.7393	-1.12143	2.2	Up	0.380897	-2.94419	0.00323799	0.015	15.7	21.4	14.1	36.4	46.8	31	0	0	0	0	0	0	0	0	0	0	0	0	0	0	0	0	0	0	0	0	0	0	0	0	0	0	0	0	0	0	0	0	0	0	0
CG1360	16.7532	-1.15464	2.2	Up	0.456528	-2.52917	0.0114331	0.042	8.9	10.7	7.8	13.8	22.8	25.2	0	0	0	0	0	0	0	0	0	0	0	0	0	0	0	0	0	0	0	0	0	0	0	0	0	0	0	0	0	0	0	0	0	0	0
udd	82.7547	-1.13064	2.2	Up	0.207087	-5.45974	4.76829e-08	1.11e-06	63.7	56.3	59.6	101.7	142.8	146.3	0	0	0	0	0	0	0	0	0	0	0	0	0	0	0	0	0	0	0	0	0	0	0	0	0	0	0	0	0	0	0	0	0	0	0
CG8321	83.3704	-1.15268	2.2	Up	0.186892	-6.16762	6.93266e-10	2.27e-08	59.2	55.4	78.4	124.3	148.8	146.3	0	0	0	0	0	0	0	0	0	0	0	0	0	0	0	0	0	0	0	0	0	0	0	0	0	0	0	0	0	0	0	0	0	0	0
Nepl10	36.74	-1.14604	2.2	Up	0.37599	-3.04806	0.00230327	0.012	25.7	25	26.7	55.3	30	84.3	0	0	0	0	0	0	0	0	0	0	0	0	0	0	0	0	0	0	0	0	0	0	0	0	0	0	0	0	0	0	0	0	0	0	0
CysRS-m	51.2413	-1.1449	2.2	Up	0.260696	-4.39171	1.12463e-05	0.000136	25.7	34.9	40.8	57.8	70.8	91.1	0	0	0	0	0	0	0	0	0	0	0	0	0	0	0	0	0	0	0	0	0	0	0	0	0	0	0	0	0	0	0	0	0	0	0
CG9646	512.796	-1.15215	2.2	Up	0.10127	-11.3769	5.44879e-30	1.03e-27	258.2	286	288.5	596.5	640.8	611.5	0	0	0	0	0	0	0	0	0	0	0	0	0	0	0	0	0	0	0	0	0	0	0	0	0	0	0	0	0	0	0	0	0	0	0
Rrp4	20.6781	-1.14746	2.2	Up	0.464867	-2.46836	0.0135734	0.048	6.7	9.8	22	22.6	15.6	41.7	0	0	0	0	0	0	0	0	0	0	0	0	0	0	0	0	0	0	0	0	0	0	0	0	0	0	0	0	0	0	0	0	0	0	0
CG15011	68.1567	-1.14461	2.2	Up	0.248494	-4.60617	4.10144e-06	5.56e-05	59.2	52.7	40.8	98	139.2	104.7	0	0	0	0	0	0	0	0	0	0	0	0	0	0	0	0	0	0	0	0	0	0	0	0	0	0	0	0	0	0	0	0	0	0	0
DopEcR	2578.6	-1.10529	2.2	Up	0.259539	-4.25867	2.05648e-05	0.00023	1929.5	1950.9	1582.2	3525.2	5438	2793.8	0	0	0	0	0	0	0	0	0	0	0	0	0	0	0	0	0	0	0	0	0	0	0	0	0	0	0	0	0	0	0	0	0	0	0
CG7376	71.7424	-1.15287	2.2	Up	0.272562	-4.22975	2.33949e-05	0.000255	54.8	49.2	36.1	81.6	142.8	91.1	0	0	0	0	0	0	0	0	0	0	0	0	0	0	0	0	0	0	0	0	0	0	0	0	0	0	0	0	0	0	0	0	0	0	0
CG3434	46.6078	-1.16062	2.2	Up	0.287373	-4.03872	5.37435e-05	0.000516	26.8	21.4	34.5	38.9	74.4	65.9	0	0	0	0	0	0	0	0	0	0	0	0	0	0	0	0	0	0	0	0	0	0	0	0	0	0	0	0	0	0	0	0	0	0	0
CG18178	56.9745	-1.15449	2.2	Up	0.290126	-3.97927	6.91286e-05	0.000642	32.4	25.9	39.2	64	48	98.8	0	0	0	0	0	0	0	0	0	0	0	0	0	0	0	0	0	0	0	0	0	0	0	0	0	0	0	0	0	0	0	0	0	0	0
CG6310	18.2438	-1.10615	2.2	Up	0.437595	-2.5278	0.011478	0.042	13.4	11.6	12.5	15.1	20.4	43.6	0	0	0	0	0	0	0	0	0	0	0	0	0	0	0	0	0	0	0	0	0	0	0	0	0	0	0	0	0	0	0	0	0	0	0
IleRS-m	37.1151	-1.13235	2.2	Up	0.280096	-4.04273	5.28317e-05	0.000508	20.1	30.4	18.8	45.2	60	51.4	0	0	0	0	0	0	0	0	0	0	0	0	0	0	0	0	0	0	0	0	0	0	0	0	0	0	0	0	0	0	0	0	0	0	0
CG6512	472.312	-1.16839	2.2	Up	0.118922	-9.82483	8.80221e-23	1.06e-20	323.1	306.5	287	636.7	657.5	767.5	0	0	0	0	0	0	0	0	0	0	0	0	0	0	0	0	0	0	0	0	0	0	0	0	0	0	0	0	0	0	0	0	0	0	0
CG9667	29.6678	-1.15032	2.2	Up	0.420822	-2.7335	0.00626643	0.026	22.4	30.4	9.4	41.4	67.2	34.9	0	0	0	0	0	0	0	0	0	0	0	0	0	0	0	0	0	0	0	0	0	0	0	0	0	0	0	0	0	0	0	0	0	0	0
Elp1	202.391	-1.16441	2.2	Up	0.158915	-7.32725	2.3493e-13	1.25e-11	119.6	112.6	153.7	265	298.8	288.8	0	0	0	0	0	0	0	0	0	0	0	0	0	0	0	0	0	0	0	0	0	0	0	0	0	0	0	0	0	0	0	0	0	0	0
CG14512	20.761	-1.15659	2.2	Up	0.379258	-3.04962	0.00229129	0.012	10.1	17	12.5	22.6	36	31	0	0	0	0	0	0	0	0	0	0	0	0	0	0	0	0	0	0	0	0	0	0	0	0	0	0	0	0	0	0	0	0	0	0	0
CG17162	41.148	-1.1395	2.2	Up	0.267227	-4.26414	2.00671e-05	0.000225	27.9	23.2	36.1	52.7	63.6	69.8	0	0	0	0	0	0	0	0	0	0	0	0	0	0	0	0	0	0	0	0	0	0	0	0	0	0	0	0	0	0	0	0	0	0	0
CG8343	1164.15	-1.11159	2.2	Up	0.334355	-3.32457	0.000885541	0.00537	754.6	1178.8	732.3	1505.8	1271.9	2984.7	0	0	0	0	0	0	0	0	0	0	0	0	0	0	0	0	0	0	0	0	0	0	0	0	0	0	0	0	0	0	0	0	0	0	0
NfI	2224.8	-1.11953	2.2	Up	0.259871	-4.30802	1.64726e-05	0.000189	1564	1597	1561.8	3353.2	4805.6	2104.8	0	0	0	0	0	0	0	0	0	0	0	0	0	0	0	0	0	0	0	0	0	0	0	0	0	0	0	0	0	0	0	0	0	0	0
CG30151	21.8174	-1.12608	2.2	Up	0.425933	-2.64379	0.0081983	0.032	12.3	16.1	18.8	33.9	15.6	51.4	0	0	0	0	0	0	0	0	0	0	0	0	0	0	0	0	0	0	0	0	0	0	0	0	0	0	0	0	0	0	0	0	0	0	0
CG31998	2591.3	-1.164	2.2	Up	0.256871	-4.53145	5.8581e-06	7.64e-05	1851.3	1752.5	1612	3443.6	5678	2569	0	0	0	0	0	0	0	0	0	0	0	0	0	0	0	0	0	0	0	0	0	0	0	0	0	0	0	0	0	0	0	0	0	0	0
mthl14	26.8569	-1.12014	2.2	Up	0.378852	-2.95668	0.0031097	0.015	25.7	16.1	18.8	51.5	52.8	28.1	0	0	0	0	0	0	0	0	0	0	0	0	0	0	0	0	0	0	0	0	0	0	0	0	0	0	0	0	0	0	0	0	0	0	0
CG32695	95.5125	-1.13199	2.2	Up	0.368298	-3.07357	0.00211514	0.011	39.1	66.1	67.4	91.7	76.8	207.4	0	0	0	0	0	0	0	0	0	0	0	0	0	0	0	0	0	0	0	0	0	0	0	0	0	0	0	0	0	0	0	0	0	0	0
CG34183	13.2659	-1.15522	2.2	Up	0.453614	-2.5467	0.0108746	0.04	8.9	8	12.5	21.3	18	24.2	0	0	0	0	0	0	0	0	0	0	0	0	0	0	0	0	0	0	0	0	0	0	0	0	0	0	0	0	0	0	0	0	0	0	0
Nox	40.4683	-1.11336	2.2	Up	0.323638	-3.44013	0.000581432	0.00382	35.8	18.8	39.2	50.2	79.2	67.8	0	0	0	0	0	0	0	0	0	0	0	0	0	0	0	0	0	0	0	0	0	0	0	0	0	0	0	0	0	0	0	0	0	0	0
CG42239	14.5339	-1.16454	2.2	Up	0.467681	-2.49003	0.0127731	0.046	12.3	10.7	7.8	13.8	21.6	33.9	0	0	0	0	0	0	0	0	0	0	0	0	0	0	0	0	0	0	0	0	0	0	0	0	0	0	0	0	0	0	0	0	0	0	0
E(var)3-9	133.888	-1.12071	2.2	Up	0.194681	-5.75664	8.58034e-09	2.33e-07	85	92	106.6	170.8	260.4	182.2	0	0	0	0	0	0	0	0	0	0	0	0	0	0	0	0	0	0	0	0	0	0	0	0	0	0	0	0	0	0	0	0	0	0	0
alpha-Est5	87.5868	-1.12077	2.2	Up	0.322239	-3.47808	0.000505027	0.00341	38	59	65.9	90.4	87.6	172.5	0	0	0	0	0	0	0	0	0	0	0	0	0	0	0	0	0	0	0	0	0	0	0	0	0	0	0	0	0	0	0	0	0	0	0
lncRNA:CR43148	46.5213	-1.15212	2.2	Up	0.278963	-4.13001	3.62742e-05	0.000367	26.8	41.1	28.2	59	66	91.1	0	0	0	0	0	0	0	0	0	0	0	0	0	0	0	0	0	0	0	0	0	0	0	0	0	0	0	0	0	0	0	0	0	0	0
lawc	346.928	-1.10638	2.2	Up	0.109037	-10.1468	3.42266e-24	4.66e-22	233.6	225.2	239.9	472.2	501.6	524.3	0	0	0	0	0	0	0	0	0	0	0	0	0	0	0	0	0	0	0	0	0	0	0	0	0	0	0	0	0	0	0	0	0	0	0
nclb	59.1057	-1.10553	2.2	Up	0.281663	-3.925	8.67288e-05	0.000783	34.7	38.4	37.6	56.5	66	113.4	0	0	0	0	0	0	0	0	0	0	0	0	0	0	0	0	0	0	0	0	0	0	0	0	0	0	0	0	0	0	0	0	0	0	0
lncRNA:CR45819	25.2342	-1.15035	2.2	Up	0.368922	-3.11814	0.00181994	0.01	15.7	10.7	22	37.7	42	24.2	0	0	0	0	0	0	0	0	0	0	0	0	0	0	0	0	0	0	0	0	0	0	0	0	0	0	0	0	0	0	0	0	0	0	0
wg	40.4047	-1.15035	2.2	Up	0.285995	-4.02229	5.76362e-05	0.000549	29.1	22.3	32.9	52.7	76.8	54.3	0	0	0	0	0	0	0	0	0	0	0	0	0	0	0	0	0	0	0	0	0	0	0	0	0	0	0	0	0	0	0	0	0	0	0
eEF1alpha1	20245.9	-1.1371	2.2	Up	0.265572	-4.2817	1.85473e-05	0.00021	11448.5	15372.3	14616	25035.7	19134.9	46962.1	0	0	0	0	0	0	0	0	0	0	0	0	0	0	0	0	0	0	0	0	0	0	0	0	0	0	0	0	0	0	0	0	0	0	0
Act88F	34.2756	1.04488	2.1	Down	0.422232	2.47465	0.0133368	0.047	27.9	67.9	31.4	23.9	31.2	8.7	0	0	0	0	0	0	0	0	0	0	0	0	0	0	0	0	0	0	0	0	0	0	0	0	0	0	0	0	0	0	0	0	0	0	0
bib	38.3535	1.04873	2.1	Down	0.280306	3.74139	0.000183007	0.00146	48.1	64.3	43.9	25.1	28.8	23.3	0	0	0	0	0	0	0	0	0	0	0	0	0	0	0	0	0	0	0	0	0	0	0	0	0	0	0	0	0	0	0	0	0	0	0
Col4a1	2458.43	1.05227	2.1	Down	0.235845	4.4617	8.1313e-06	0.000101	3009.4	2598.8	2896.2	1537.2	969.5	1593.1	0	0	0	0	0	0	0	0	0	0	0	0	0	0	0	0	0	0	0	0	0	0	0	0	0	0	0	0	0	0	0	0	0	0	0
sas	570.426	1.06199	2.1	Down	0.170195	6.23987	4.37943e-10	1.5e-08	761.3	641.7	818.5	410.7	349.2	304.3	0	0	0	0	0	0	0	0	0	0	0	0	0	0	0	0	0	0	0	0	0	0	0	0	0	0	0	0	0	0	0	0	0	0	0
tutl	2410.5	1.07287	2.1	Down	0.304267	3.52608	0.000421763	0.00294	3342.5	3482.7	3150.3	1853.7	2165.8	724.8	0	0	0	0	0	0	0	0	0	0	0	0	0	0	0	0	0	0	0	0	0	0	0	0	0	0	0	0	0	0	0	0	0	0	0
l(2)01289	1659.31	1.03706	2.1	Down	0.415915	2.49343	0.0126515	0.045	2287.2	1760.6	1839.4	1284.7	1295.9	289.7	0	0	0	0	0	0	0	0	0	0	0	0	0	0	0	0	0	0	0	0	0	0	0	0	0	0	0	0	0	0	0	0	0	0	0
Uch-L5	136.468	1.097	2.1	Down	0.373576	2.93648	0.00331962	0.016	199	114.4	196	114.3	82.8	41.7	0	0	0	0	0	0	0	0	0	0	0	0	0	0	0	0	0	0	0	0	0	0	0	0	0	0	0	0	0	0	0	0	0	0	0
Rpt6	481.083	1.09532	2.1	Down	0.283418	3.86469	0.000111232	0.000966	681.9	510.3	650.8	378	292.8	192.8	0	0	0	0	0	0	0	0	0	0	0	0	0	0	0	0	0	0	0	0	0	0	0	0	0	0	0	0	0	0	0	0	0	0	0
TppII	1085.39	1.09582	2.1	Down	0.295789	3.70474	0.000211611	0.00165	1710.4	1066.2	1591.6	874.1	781.1	389.6	0	0	0	0	0	0	0	0	0	0	0	0	0	0	0	0	0	0	0	0	0	0	0	0	0	0	0	0	0	0	0	0	0	0	0
CG13920	127.525	1.05731	2.1	Down	0.233775	4.52276	6.10386e-06	7.91e-05	157.6	148.4	149	98	75.6	47.5	0	0	0	0	0	0	0	0	0	0	0	0	0	0	0	0	0	0	0	0	0	0	0	0	0	0	0	0	0	0	0	0	0	0	0
CG5867	1275.2	1.06667	2.1	Down	0.278271	3.83321	0.000126482	0.00108	1700.3	1129.6	1927.2	854	556.8	858.6	0	0	0	0	0	0	0	0	0	0	0	0	0	0	0	0	0	0	0	0	0	0	0	0	0	0	0	0	0	0	0	0	0	0	0
jdp	1646.95	1.06063	2.1	Down	0.189929	5.58436	2.3456e-08	5.78e-07	2134.1	2101.1	2165.5	1381.5	979.1	711.3	0	0	0	0	0	0	0	0	0	0	0	0	0	0	0	0	0	0	0	0	0	0	0	0	0	0	0	0	0	0	0	0	0	0	0
Rpn5	708.321	1.05929	2.1	Down	0.270467	3.91651	8.98411e-05	0.000807	1081	731	989.5	590.3	454.8	300.4	0	0	0	0	0	0	0	0	0	0	0	0	0	0	0	0	0	0	0	0	0	0	0	0	0	0	0	0	0	0	0	0	0	0	0
Rpn1	1317.88	1.04721	2.1	Down	0.297244	3.52308	0.00042657	0.00296	1928.4	1295	1862.9	1154.1	820.7	487.4	0	0	0	0	0	0	0	0	0	0	0	0	0	0	0	0	0	0	0	0	0	0	0	0	0	0	0	0	0	0	0	0	0	0	0
miple2	86.5119	1.09385	2.1	Down	0.265418	4.12124	3.76845e-05	0.000378	120.7	66.1	120.7	55.3	50.4	37.8	0	0	0	0	0	0	0	0	0	0	0	0	0	0	0	0	0	0	0	0	0	0	0	0	0	0	0	0	0	0	0	0	0	0	0
CG15773	32.3407	1.04775	2.1	Down	0.375793	2.78812	0.00530156	0.023	66	57.2	48.6	20.1	28.8	33.9	0	0	0	0	0	0	0	0	0	0	0	0	0	0	0	0	0	0	0	0	0	0	0	0	0	0	0	0	0	0	0	0	0	0	0
Cpr11B	80.2583	1.03791	2.1	Down	0.222674	4.66114	3.14464e-06	4.43e-05	102.8	102.8	144.3	62.8	42	63	0	0	0	0	0	0	0	0	0	0	0	0	0	0	0	0	0	0	0	0	0	0	0	0	0	0	0	0	0	0	0	0	0	0	0
fiz	33.8374	1.09447	2.1	Down	0.314827	3.47643	0.000508138	0.00343	48.1	45.6	50.2	23.9	27.6	16.5	0	0	0	0	0	0	0	0	0	0	0	0	0	0	0	0	0	0	0	0	0	0	0	0	0	0	0	0	0	0	0	0	0	0	0
CG15450	27.567	1.10224	2.1	Down	0.327663	3.36393	0.000768415	0.0048	41.4	38.4	28.2	20.1	19.2	12.6	0	0	0	0	0	0	0	0	0	0	0	0	0	0	0	0	0	0	0	0	0	0	0	0	0	0	0	0	0	0	0	0	0	0	0
CG11835	103.727	1.08808	2.1	Down	0.276234	3.93899	8.18257e-05	0.00074	175.5	127.8	89.4	75.4	75.6	36.8	0	0	0	0	0	0	0	0	0	0	0	0	0	0	0	0	0	0	0	0	0	0	0	0	0	0	0	0	0	0	0	0	0	0	0
CG5080	737.695	1.06903	2.1	Down	0.236378	4.52253	6.11037e-06	7.91e-05	963.6	750.7	1138.4	478.5	394.8	484.5	0	0	0	0	0	0	0	0	0	0	0	0	0	0	0	0	0	0	0	0	0	0	0	0	0	0	0	0	0	0	0	0	0	0	0
CG18304	285.435	1.08002	2.1	Down	0.294697	3.66483	0.000247499	0.00188	438.2	324.4	357.5	238.6	216	77.5	0	0	0	0	0	0	0	0	0	0	0	0	0	0	0	0	0	0	0	0	0	0	0	0	0	0	0	0	0	0	0	0	0	0	0
CG4502	505.916	1.05654	2.1	Down	0.215641	4.89955	9.60542e-07	1.55e-05	707.6	565.7	694.7	399.4	298.8	249	0	0	0	0	0	0	0	0	0	0	0	0	0	0	0	0	0	0	0	0	0	0	0	0	0	0	0	0	0	0	0	0	0	0	0
CG5177	166.468	1.03835	2.1	Down	0.181384	5.72459	1.03684e-08	2.77e-07	180	218.1	200.7	109.3	111.6	73.6	0	0	0	0	0	0	0	0	0	0	0	0	0	0	0	0	0	0	0	0	0	0	0	0	0	0	0	0	0	0	0	0	0	0	0
CG7203	6548.94	1.04941	2.1	Down	0.294885	3.5587	0.00037269	0.00265	4183.2	5398.8	7457.8	3270.3	1907.9	3053.5	0	0	0	0	0	0	0	0	0	0	0	0	0	0	0	0	0	0	0	0	0	0	0	0	0	0	0	0	0	0	0	0	0	0	0
CG7191	19.8836	1.06207	2.1	Down	0.395306	2.6867	0.00721613	0.029	27.9	27.7	18.8	11.3	16.8	8.7	0	0	0	0	0	0	0	0	0	0	0	0	0	0	0	0	0	0	0	0	0	0	0	0	0	0	0	0	0	0	0	0	0	0	0
CG18302	90.6822	1.08985	2.1	Down	0.29913	3.6434	0.000269064	0.00202	121.9	86.7	196	55.3	48	83.3	0	0	0	0	0	0	0	0	0	0	0	0	0	0	0	0	0	0	0	0	0	0	0	0	0	0	0	0	0	0	0	0	0	0	0
CG5945	588.525	1.10217	2.1	Down	0.270837	4.06951	4.71127e-05	0.00046	694.2	675.6	804.4	320.2	223.2	467.1	0	0	0	0	0	0	0	0	0	0	0	0	0	0	0	0	0	0	0	0	0	0	0	0	0	0	0	0	0	0	0	0	0	0	0
Prosbeta4	236.873	1.09732	2.1	Down	0.265739	4.12932	3.63839e-05	0.000367	352.1	259.2	299.5	180.8	134.4	111.4	0	0	0	0	0	0	0	0	0	0	0	0	0	0	0	0	0	0	0	0	0	0	0	0	0	0	0	0	0	0	0	0	0	0	0
CG17350	35.5139	1.05256	2.1	Down	0.3221	3.26782	0.00108378	0.00631	53.7	40.2	37.6	27.6	20.4	16.5	0	0	0	0	0	0	0	0	0	0	0	0	0	0	0	0	0	0	0	0	0	0	0	0	0	0	0	0	0	0	0	0	0	0	0
CG9003	1309.4	1.08594	2.1	Down	0.235724	4.60681	4.08894e-06	5.55e-05	1942.9	1568.4	1687.2	970.8	981.5	499.1	0	0	0	0	0	0	0	0	0	0	0	0	0	0	0	0	0	0	0	0	0	0	0	0	0	0	0	0	0	0	0	0	0	0	0
exp	292.279	1.0755	2.1	Down	0.199866	5.38112	7.4e-08	1.63e-06	385.7	290.4	426.5	211	177.6	134.7	0	0	0	0	0	0	0	0	0	0	0	0	0	0	0	0	0	0	0	0	0	0	0	0	0	0	0	0	0	0	0	0	0	0	0
Rpn13	427.675	1.08722	2.1	Down	0.275451	3.94706	7.91174e-05	0.000721	654	413.8	627.2	336.6	258	203.5	0	0	0	0	0	0	0	0	0	0	0	0	0	0	0	0	0	0	0	0	0	0	0	0	0	0	0	0	0	0	0	0	0	0	0
CG10734	20.6085	1.06596	2.1	Down	0.425777	2.50356	0.0122951	0.044	26.8	25.9	20.4	16.3	10.8	8.7	0	0	0	0	0	0	0	0	0	0	0	0	0	0	0	0	0	0	0	0	0	0	0	0	0	0	0	0	0	0	0	0	0	0	0
CG14502	35.7158	1.05423	2.1	Down	0.337456	3.12406	0.00178373	0.01	50.3	50	40.8	21.3	32.4	15.5	0	0	0	0	0	0	0	0	0	0	0	0	0	0	0	0	0	0	0	0	0	0	0	0	0	0	0	0	0	0	0	0	0	0	0
SiaT	47.0419	1.06998	2.1	Down	0.334464	3.1991	0.00137857	0.00774	59.2	74.2	51.7	40.2	34.8	15.5	0	0	0	0	0	0	0	0	0	0	0	0	0	0	0	0	0	0	0	0	0	0	0	0	0	0	0	0	0	0	0	0	0	0	0
Vdup1	258.548	1.0492	2.1	Down	0.168745	6.21764	5.0468e-10	1.71e-08	330.9	293.1	341.8	164.5	182.4	121.1	0	0	0	0	0	0	0	0	0	0	0	0	0	0	0	0	0	0	0	0	0	0	0	0	0	0	0	0	0	0	0	0	0	0	0
CG13907	1715.56	1.07108	2.1	Down	0.294253	3.64001	0.000272627	0.00204	2632.7	1675.7	2748.8	1486.9	1293.5	579.5	0	0	0	0	0	0	0	0	0	0	0	0	0	0	0	0	0	0	0	0	0	0	0	0	0	0	0	0	0	0	0	0	0	0	0
CG15822	60.8682	1.08173	2.1	Down	0.344153	3.14316	0.00167137	0.00907	79.4	59.9	45.5	36.4	38.4	14.5	0	0	0	0	0	0	0	0	0	0	0	0	0	0	0	0	0	0	0	0	0	0	0	0	0	0	0	0	0	0	0	0	0	0	0
CG10483	52.949	1.09893	2.1	Down	0.250054	4.39477	1.10891e-05	0.000135	78.3	81.3	62.7	37.7	45.6	23.3	0	0	0	0	0	0	0	0	0	0	0	0	0	0	0	0	0	0	0	0	0	0	0	0	0	0	0	0	0	0	0	0	0	0	0
CG7402	27.6488	1.06288	2.1	Down	0.327144	3.24895	0.0011583	0.00669	38	34.9	32.9	16.3	19.2	15.5	0	0	0	0	0	0	0	0	0	0	0	0	0	0	0	0	0	0	0	0	0	0	0	0	0	0	0	0	0	0	0	0	0	0	0
CG2781	470.99	1.07731	2.1	Down	0.226252	4.76156	1.921e-06	2.84e-05	699.8	612.2	679	408.2	213.6	321.7	0	0	0	0	0	0	0	0	0	0	0	0	0	0	0	0	0	0	0	0	0	0	0	0	0	0	0	0	0	0	0	0	0	0	0
GstZ2	124.499	1.09423	2.1	Down	0.186229	5.87573	4.20995e-09	1.23e-07	129.7	143.9	170.9	70.3	70.8	65.9	0	0	0	0	0	0	0	0	0	0	0	0	0	0	0	0	0	0	0	0	0	0	0	0	0	0	0	0	0	0	0	0	0	0	0
Tk	94.9694	1.07205	2.1	Down	0.253759	4.22469	2.39265e-05	0.00026	114	141.2	149	89.2	60	44.6	0	0	0	0	0	0	0	0	0	0	0	0	0	0	0	0	0	0	0	0	0	0	0	0	0	0	0	0	0	0	0	0	0	0	0
beat-Vc	65.0171	1.0973	2.1	Down	0.251239	4.36754	1.25652e-05	0.00015	85	92.9	80	54	40.8	28.1	0	0	0	0	0	0	0	0	0	0	0	0	0	0	0	0	0	0	0	0	0	0	0	0	0	0	0	0	0	0	0	0	0	0	0
CG7381	36.3507	1.07819	2.1	Down	0.295627	3.64711	0.000265203	0.002	49.2	46.5	42.3	30.1	16.8	19.4	0	0	0	0	0	0	0	0	0	0	0	0	0	0	0	0	0	0	0	0	0	0	0	0	0	0	0	0	0	0	0	0	0	0	0
CG5555	177.196	1.06811	2.1	Down	0.215077	4.96616	6.8293e-07	1.15e-05	254.9	202.9	241.5	123.1	105.6	104.7	0	0	0	0	0	0	0	0	0	0	0	0	0	0	0	0	0	0	0	0	0	0	0	0	0	0	0	0	0	0	0	0	0	0	0
Octbeta1R	486.14	1.06583	2.1	Down	0.254721	4.18431	2.8603e-05	0.000301	594.7	705.1	603.7	373	375.6	163.8	0	0	0	0	0	0	0	0	0	0	0	0	0	0	0	0	0	0	0	0	0	0	0	0	0	0	0	0	0	0	0	0	0	0	0
CG17189	96.8721	1.063	2.1	Down	0.283783	3.74583	0.000179801	0.00144	153.2	104.6	117.6	54	54	70.7	0	0	0	0	0	0	0	0	0	0	0	0	0	0	0	0	0	0	0	0	0	0	0	0	0	0	0	0	0	0	0	0	0	0	0
Sulf1	809.391	1.05509	2.1	Down	0.165003	6.3944	1.61175e-10	5.95e-09	1189.5	992	1210.6	650.5	570	413.8	0	0	0	0	0	0	0	0	0	0	0	0	0	0	0	0	0	0	0	0	0	0	0	0	0	0	0	0	0	0	0	0	0	0	0
CG8012	58.151	1.04616	2.1	Down	0.371327	2.81736	0.00484208	0.021	51.4	47.4	39.2	36.4	12	19.4	0	0	0	0	0	0	0	0	0	0	0	0	0	0	0	0	0	0	0	0	0	0	0	0	0	0	0	0	0	0	0	0	0	0	0
Nplp3	14864.1	1.07458	2.1	Down	0.281632	3.81556	0.000135876	0.00114	13228.2	13848.6	18909.4	10070.8	5194.4	6569.2	0	0	0	0	0	0	0	0	0	0	0	0	0	0	0	0	0	0	0	0	0	0	0	0	0	0	0	0	0	0	0	0	0	0	0
CG32052	132.322	1.04569	2.1	Down	0.217438	4.80916	1.51565e-06	2.3e-05	173.3	183.2	166.2	111.8	93.6	51.4	0	0	0	0	0	0	0	0	0	0	0	0	0	0	0	0	0	0	0	0	0	0	0	0	0	0	0	0	0	0	0	0	0	0	0
CG33939	71.2731	1.08835	2.1	Down	0.34968	3.11241	0.00185565	0.01	127.4	65.2	86.2	49	52.8	30	0	0	0	0	0	0	0	0	0	0	0	0	0	0	0	0	0	0	0	0	0	0	0	0	0	0	0	0	0	0	0	0	0	0	0
CG30109	19.9029	1.06989	2.1	Down	0.428664	2.49587	0.0125648	0.045	24.6	18.8	31.4	11.3	10.8	12.6	0	0	0	0	0	0	0	0	0	0	0	0	0	0	0	0	0	0	0	0	0	0	0	0	0	0	0	0	0	0	0	0	0	0	0
nord	31.6994	1.07146	2.1	Down	0.328228	3.26437	0.00109707	0.00638	36.9	37.5	43.9	21.3	24	11.6	0	0	0	0	0	0	0	0	0	0	0	0	0	0	0	0	0	0	0	0	0	0	0	0	0	0	0	0	0	0	0	0	0	0	0
Ugt50B3	98.5748	1.06059	2.1	Down	0.204002	5.1989	2.00472e-07	3.89e-06	110.7	92.9	127	61.5	39.6	55.2	0	0	0	0	0	0	0	0	0	0	0	0	0	0	0	0	0	0	0	0	0	0	0	0	0	0	0	0	0	0	0	0	0	0	0
CG31207	170.746	1.09987	2.1	Down	0.215389	5.10643	3.28309e-07	6e-06	233.6	194.8	233.6	108	69.6	128.9	0	0	0	0	0	0	0	0	0	0	0	0	0	0	0	0	0	0	0	0	0	0	0	0	0	0	0	0	0	0	0	0	0	0	0
CG31370	30.8617	1.10107	2.1	Down	0.384278	2.8653	0.00416617	0.019	66	39.3	45.5	16.3	16.8	35.9	0	0	0	0	0	0	0	0	0	0	0	0	0	0	0	0	0	0	0	0	0	0	0	0	0	0	0	0	0	0	0	0	0	0	0
CG31760	402.956	1.0929	2.1	Down	0.218006	5.01319	5.35338e-07	9.24e-06	467.3	560.3	451.6	286.3	273.6	137.6	0	0	0	0	0	0	0	0	0	0	0	0	0	0	0	0	0	0	0	0	0	0	0	0	0	0	0	0	0	0	0	0	0	0	0
CG32026	51.9083	1.08452	2.1	Down	0.319301	3.39655	0.000682413	0.00435	97.3	84.9	59.6	40.2	51.6	24.2	0	0	0	0	0	0	0	0	0	0	0	0	0	0	0	0	0	0	0	0	0	0	0	0	0	0	0	0	0	0	0	0	0	0	0
CG32204	153.446	1.06189	2.1	Down	0.199084	5.33387	9.61391e-08	2.06e-06	205.7	184.1	185	105.5	112.8	60.1	0	0	0	0	0	0	0	0	0	0	0	0	0	0	0	0	0	0	0	0	0	0	0	0	0	0	0	0	0	0	0	0	0	0	0
CG32450	22.3841	1.04591	2.1	Down	0.386579	2.70556	0.00681892	0.028	40.2	34.9	31.4	16.3	28.8	7.8	0	0	0	0	0	0	0	0	0	0	0	0	0	0	0	0	0	0	0	0	0	0	0	0	0	0	0	0	0	0	0	0	0	0	0
CG33143	365.955	1.05363	2.1	Down	0.213633	4.93197	8.14054e-07	1.33e-05	595.8	647.9	503.4	271.3	355.2	218	0	0	0	0	0	0	0	0	0	0	0	0	0	0	0	0	0	0	0	0	0	0	0	0	0	0	0	0	0	0	0	0	0	0	0
CG33233	39.0131	1.04943	2.1	Down	0.382737	2.7419	0.00610844	0.025	68.2	68.8	43.9	30.1	45.6	13.6	0	0	0	0	0	0	0	0	0	0	0	0	0	0	0	0	0	0	0	0	0	0	0	0	0	0	0	0	0	0	0	0	0	0	0
CG34120	1995.06	1.0617	2.1	Down	0.156256	6.79464	1.08583e-11	4.73e-10	2735.5	2504.1	3051.5	1504.5	1105.1	1360.5	0	0	0	0	0	0	0	0	0	0	0	0	0	0	0	0	0	0	0	0	0	0	0	0	0	0	0	0	0	0	0	0	0	0	0
CG34134	74.3202	1.04938	2.1	Down	0.337176	3.11226	0.00185658	0.01	74.9	166.2	105.1	86.7	48	34.9	0	0	0	0	0	0	0	0	0	0	0	0	0	0	0	0	0	0	0	0	0	0	0	0	0	0	0	0	0	0	0	0	0	0	0
CG34155	267.337	1.08025	2.1	Down	0.348274	3.10173	0.00192394	0.01	440.5	328.9	374.8	208.5	255.6	78.5	0	0	0	0	0	0	0	0	0	0	0	0	0	0	0	0	0	0	0	0	0	0	0	0	0	0	0	0	0	0	0	0	0	0	0
Shroom	525.145	1.04575	2.1	Down	0.140041	7.46745	8.17613e-14	4.49e-12	724.4	680.1	680.5	389.3	368.4	256.8	0	0	0	0	0	0	0	0	0	0	0	0	0	0	0	0	0	0	0	0	0	0	0	0	0	0	0	0	0	0	0	0	0	0	0
Rpn3	679.225	1.0396	2.1	Down	0.339928	3.05829	0.00222601	0.011	979.3	653.3	956.5	591.5	450	219	0	0	0	0	0	0	0	0	0	0	0	0	0	0	0	0	0	0	0	0	0	0	0	0	0	0	0	0	0	0	0	0	0	0	0
CG43068	16.7349	1.10371	2.1	Down	0.41945	2.63132	0.00850538	0.033	21.2	27.7	26.7	16.3	9.6	9.7	0	0	0	0	0	0	0	0	0	0	0	0	0	0	0	0	0	0	0	0	0	0	0	0	0	0	0	0	0	0	0	0	0	0	0
Sem1	123.459	1.05727	2.1	Down	0.29605	3.57126	0.000355268	0.00255	184.5	128.7	142.7	95.4	68.4	56.2	0	0	0	0	0	0	0	0	0	0	0	0	0	0	0	0	0	0	0	0	0	0	0	0	0	0	0	0	0	0	0	0	0	0	0
lncRNA:CR45325	17.1641	1.05787	2.1	Down	0.428799	2.46706	0.0136229	0.048	33.5	15.2	20.4	13.8	12	7.8	0	0	0	0	0	0	0	0	0	0	0	0	0	0	0	0	0	0	0	0	0	0	0	0	0	0	0	0	0	0	0	0	0	0	0
asRNA:CR45621	20.6289	1.09916	2.1	Down	0.35827	3.06795	0.00215532	0.011	30.2	28.6	28.2	15.1	13.2	12.6	0	0	0	0	0	0	0	0	0	0	0	0	0	0	0	0	0	0	0	0	0	0	0	0	0	0	0	0	0	0	0	0	0	0	0
Dhod	49.5742	-1.07787	2.1	Up	0.244134	-4.41509	1.00966e-05	0.000123	33.5	34.9	31.4	71.6	60	79.5	0	0	0	0	0	0	0	0	0	0	0	0	0	0	0	0	0	0	0	0	0	0	0	0	0	0	0	0	0	0	0	0	0	0	0
mus308	54.6301	-1.05636	2.1	Up	0.273765	-3.85864	0.000114018	0.000984	38	42.9	36.1	59	111.6	74.6	0	0	0	0	0	0	0	0	0	0	0	0	0	0	0	0	0	0	0	0	0	0	0	0	0	0	0	0	0	0	0	0	0	0	0
RpI135	69.7388	-1.10005	2.1	Up	0.2381	-4.62013	3.835e-06	5.27e-05	49.2	47.4	43.9	72.8	104.4	123.1	0	0	0	0	0	0	0	0	0	0	0	0	0	0	0	0	0	0	0	0	0	0	0	0	0	0	0	0	0	0	0	0	0	0	0
Pabp2	220.137	-1.04127	2.1	Up	0.136297	-7.63969	2.17738e-14	1.27e-12	158.7	135.8	166.2	293.9	313.2	331.4	0	0	0	0	0	0	0	0	0	0	0	0	0	0	0	0	0	0	0	0	0	0	0	0	0	0	0	0	0	0	0	0	0	0	0
Ets98B	545.747	-1.08769	2.1	Up	0.193312	-5.62659	1.83806e-08	4.64e-07	334.3	322.6	365.4	625.4	970.7	574.6	0	0	0	0	0	0	0	0	0	0	0	0	0	0	0	0	0	0	0	0	0	0	0	0	0	0	0	0	0	0	0	0	0	0	0
Lrr47	44.4296	-1.07881	2.1	Up	0.275356	-3.91788	8.93303e-05	0.000804	25.7	33.1	34.5	60.3	72	64	0	0	0	0	0	0	0	0	0	0	0	0	0	0	0	0	0	0	0	0	0	0	0	0	0	0	0	0	0	0	0	0	0	0	0
mof	68.9095	-1.07633	2.1	Up	0.237294	-4.53586	5.737e-06	7.52e-05	52.5	47.4	50.2	81.6	104.4	127.9	0	0	0	0	0	0	0	0	0	0	0	0	0	0	0	0	0	0	0	0	0	0	0	0	0	0	0	0	0	0	0	0	0	0	0
kek1	1037.05	-1.04004	2.1	Up	0.28318	-3.67271	0.000239992	0.00183	617.1	717.6	639.8	1283.5	2051.8	727.8	0	0	0	0	0	0	0	0	0	0	0	0	0	0	0	0	0	0	0	0	0	0	0	0	0	0	0	0	0	0	0	0	0	0	0
Rbf	266.148	-1.08588	2.1	Up	0.160116	-6.78184	1.18653e-11	5.1e-10	156.5	172.5	203.8	332.8	430.8	360.5	0	0	0	0	0	0	0	0	0	0	0	0	0	0	0	0	0	0	0	0	0	0	0	0	0	0	0	0	0	0	0	0	0	0	0
lncRNA:roX1	83.0282	-1.08223	2.1	Up	0.286321	-3.77979	0.00015696	0.00129	70.4	50.9	61.2	114.3	148.8	122.1	0	0	0	0	0	0	0	0	0	0	0	0	0	0	0	0	0	0	0	0	0	0	0	0	0	0	0	0	0	0	0	0	0	0	0
Acp65Aa	100.739	-1.07731	2.1	Up	0.406542	-2.64993	0.00805092	0.032	83.8	73.3	80	121.8	93.6	283	0	0	0	0	0	0	0	0	0	0	0	0	0	0	0	0	0	0	0	0	0	0	0	0	0	0	0	0	0	0	0	0	0	0	0
Nle	28.6493	-1.06987	2.1	Up	0.371598	-2.87912	0.00398792	0.018	10.1	22.3	28.2	25.1	44.4	54.3	0	0	0	0	0	0	0	0	0	0	0	0	0	0	0	0	0	0	0	0	0	0	0	0	0	0	0	0	0	0	0	0	0	0	0
Rs1	84.0495	-1.08242	2.1	Up	0.227995	-4.74757	2.05875e-06	3.01e-05	52.5	45.6	73.7	103	103.2	147.3	0	0	0	0	0	0	0	0	0	0	0	0	0	0	0	0	0	0	0	0	0	0	0	0	0	0	0	0	0	0	0	0	0	0	0
qkr58E-1	248.36	-1.10339	2.1	Up	0.217996	-5.06149	4.16e-07	7.41e-06	185.6	171.6	186.6	337.8	517.2	313	0	0	0	0	0	0	0	0	0	0	0	0	0	0	0	0	0	0	0	0	0	0	0	0	0	0	0	0	0	0	0	0	0	0	0
CG3740	30.3861	-1.06258	2.1	Up	0.31068	-3.42016	0.000625834	0.00404	19	16.1	25.1	32.7	42	46.5	0	0	0	0	0	0	0	0	0	0	0	0	0	0	0	0	0	0	0	0	0	0	0	0	0	0	0	0	0	0	0	0	0	0	0
Nmd3	96.82	-1.06362	2.1	Up	0.228145	-4.66206	3.13064e-06	4.42e-05	60.4	62.6	81.5	123.1	105.6	190.9	0	0	0	0	0	0	0	0	0	0	0	0	0	0	0	0	0	0	0	0	0	0	0	0	0	0	0	0	0	0	0	0	0	0	0
Ndg	185.916	-1.04795	2.1	Up	0.300617	-3.48601	0.000490289	0.00333	98.4	129.6	116	165.8	156	387.6	0	0	0	0	0	0	0	0	0	0	0	0	0	0	0	0	0	0	0	0	0	0	0	0	0	0	0	0	0	0	0	0	0	0	0
TotA	222.428	-1.07854	2.1	Up	0.367531	-2.93457	0.00334015	0.016	163.2	274.4	246.2	327.8	505.2	610.5	0	0	0	0	0	0	0	0	0	0	0	0	0	0	0	0	0	0	0	0	0	0	0	0	0	0	0	0	0	0	0	0	0	0	0
CG15293	834.815	-1.04944	2.1	Up	0.384134	-2.73196	0.00629579	0.026	567.9	630.1	657	835.1	637.2	2364.5	0	0	0	0	0	0	0	0	0	0	0	0	0	0	0	0	0	0	0	0	0	0	0	0	0	0	0	0	0	0	0	0	0	0	0
CG12728	104.397	-1.03749	2.1	Up	0.20795	-4.98915	6.06469e-07	1.03e-05	72.7	67.9	90.9	148.2	140.4	179.3	0	0	0	0	0	0	0	0	0	0	0	0	0	0	0	0	0	0	0	0	0	0	0	0	0	0	0	0	0	0	0	0	0	0	0
CG3224	50.6492	-1.08859	2.1	Up	0.323847	-3.36142	0.000775418	0.00483	29.1	48.3	29.8	52.7	63.6	113.4	0	0	0	0	0	0	0	0	0	0	0	0	0	0	0	0	0	0	0	0	0	0	0	0	0	0	0	0	0	0	0	0	0	0	0
CG2004	77.2304	-1.06322	2.1	Up	0.31497	-3.37562	0.000736503	0.00464	53.7	46.5	72.1	96.7	70.8	186.1	0	0	0	0	0	0	0	0	0	0	0	0	0	0	0	0	0	0	0	0	0	0	0	0	0	0	0	0	0	0	0	0	0	0	0
CG11158	33.7242	-1.04518	2.1	Up	0.337045	-3.10101	0.00192863	0.01	25.7	22.3	20.4	37.7	34.8	67.8	0	0	0	0	0	0	0	0	0	0	0	0	0	0	0	0	0	0	0	0	0	0	0	0	0	0	0	0	0	0	0	0	0	0	0
Ada3	183.994	-1.0381	2.1	Up	0.175541	-5.9137	3.34515e-09	9.88e-08	130.8	124.2	136.4	222.3	273.6	303.3	0	0	0	0	0	0	0	0	0	0	0	0	0	0	0	0	0	0	0	0	0	0	0	0	0	0	0	0	0	0	0	0	0	0	0
CG5126	43.2898	-1.09777	2.1	Up	0.293362	-3.74203	0.000182543	0.00146	24.6	35.7	31.4	46.5	57.6	91.1	0	0	0	0	0	0	0	0	0	0	0	0	0	0	0	0	0	0	0	0	0	0	0	0	0	0	0	0	0	0	0	0	0	0	0
CG2862	113.329	-1.07966	2.1	Up	0.328731	-3.28433	0.00102225	0.00602	68.2	74.2	92.5	146.9	81.6	263.6	0	0	0	0	0	0	0	0	0	0	0	0	0	0	0	0	0	0	0	0	0	0	0	0	0	0	0	0	0	0	0	0	0	0	0
CG16704	112.322	-1.09397	2.1	Up	0.405592	-2.69722	0.00699206	0.028	118.5	76	65.9	141.9	110.4	303.3	0	0	0	0	0	0	0	0	0	0	0	0	0	0	0	0	0	0	0	0	0	0	0	0	0	0	0	0	0	0	0	0	0	0	0
CG13794	169.194	-1.10417	2.1	Up	0.267477	-4.12808	3.65805e-05	0.000369	100.6	102.8	90.9	177.1	142.8	312	0	0	0	0	0	0	0	0	0	0	0	0	0	0	0	0	0	0	0	0	0	0	0	0	0	0	0	0	0	0	0	0	0	0	0
CG8460	22.0432	-1.07618	2.1	Up	0.365238	-2.94651	0.00321384	0.015	12.3	21.4	14.1	35.2	21.6	45.5	0	0	0	0	0	0	0	0	0	0	0	0	0	0	0	0	0	0	0	0	0	0	0	0	0	0	0	0	0	0	0	0	0	0	0
CG8360	98.3732	-1.09429	2.1	Up	0.262194	-4.17358	2.9985e-05	0.000313	52.5	71.5	76.8	115.5	105.6	203.5	0	0	0	0	0	0	0	0	0	0	0	0	0	0	0	0	0	0	0	0	0	0	0	0	0	0	0	0	0	0	0	0	0	0	0
CG10395	67.5628	-1.09277	2.1	Up	0.235077	-4.64857	3.3425e-06	4.66e-05	45.8	36.6	69	95.4	111.6	105.6	0	0	0	0	0	0	0	0	0	0	0	0	0	0	0	0	0	0	0	0	0	0	0	0	0	0	0	0	0	0	0	0	0	0	0
CG8712	18.0076	-1.09272	2.1	Up	0.402974	-2.71165	0.00669488	0.027	10.1	12.5	9.4	20.1	22.8	26.2	0	0	0	0	0	0	0	0	0	0	0	0	0	0	0	0	0	0	0	0	0	0	0	0	0	0	0	0	0	0	0	0	0	0	0
CG13196	28.4771	-1.06559	2.1	Up	0.406517	-2.62127	0.00876039	0.034	23.5	23.2	18.8	76.6	34.8	28.1	0	0	0	0	0	0	0	0	0	0	0	0	0	0	0	0	0	0	0	0	0	0	0	0	0	0	0	0	0	0	0	0	0	0	0
Hen1	20.4496	-1.07439	2.1	Up	0.359556	-2.98811	0.00280708	0.014	13.4	17	9.4	30.1	30	27.1	0	0	0	0	0	0	0	0	0	0	0	0	0	0	0	0	0	0	0	0	0	0	0	0	0	0	0	0	0	0	0	0	0	0	0
Gbp2	560.833	-1.07828	2.1	Up	0.352688	-3.05732	0.00223323	0.011	356.6	420.9	385.7	580.2	429.6	1444.9	0	0	0	0	0	0	0	0	0	0	0	0	0	0	0	0	0	0	0	0	0	0	0	0	0	0	0	0	0	0	0	0	0	0	0
CG9945	189.435	-1.06838	2.1	Up	0.145854	-7.32503	2.38851e-13	1.26e-11	143.1	115.3	116	258.7	284.4	244.2	0	0	0	0	0	0	0	0	0	0	0	0	0	0	0	0	0	0	0	0	0	0	0	0	0	0	0	0	0	0	0	0	0	0	0
Rae1	48.3419	-1.05493	2.1	Up	0.334364	-3.15504	0.00160475	0.00879	31.3	28.6	36.1	50.2	45.6	99.8	0	0	0	0	0	0	0	0	0	0	0	0	0	0	0	0	0	0	0	0	0	0	0	0	0	0	0	0	0	0	0	0	0	0	0
hng3	19.659	-1.04894	2.1	Up	0.400684	-2.61789	0.00884765	0.034	5.6	18.8	7.8	25.1	19.2	26.2	0	0	0	0	0	0	0	0	0	0	0	0	0	0	0	0	0	0	0	0	0	0	0	0	0	0	0	0	0	0	0	0	0	0	0
Sf3b3	155.988	-1.04866	2.1	Up	0.151346	-6.92885	4.2428e-12	1.95e-10	133	102.8	133.3	242.4	255.6	256.8	0	0	0	0	0	0	0	0	0	0	0	0	0	0	0	0	0	0	0	0	0	0	0	0	0	0	0	0	0	0	0	0	0	0	0
CG13025	52.6745	-1.0634	2.1	Up	0.313981	-3.38683	0.000707047	0.00448	39.1	24.1	50.2	77.9	96	58.1	0	0	0	0	0	0	0	0	0	0	0	0	0	0	0	0	0	0	0	0	0	0	0	0	0	0	0	0	0	0	0	0	0	0	0
CG13022	32.0186	-1.05867	2.1	Up	0.356451	-2.97003	0.00297771	0.014	21.2	15.2	18.8	33.9	52.8	28.1	0	0	0	0	0	0	0	0	0	0	0	0	0	0	0	0	0	0	0	0	0	0	0	0	0	0	0	0	0	0	0	0	0	0	0
PIG-F	81.7865	-1.04598	2.1	Up	0.229903	-4.54967	5.3729e-06	7.1e-05	55.9	62.6	51.7	104.2	144	106.6	0	0	0	0	0	0	0	0	0	0	0	0	0	0	0	0	0	0	0	0	0	0	0	0	0	0	0	0	0	0	0	0	0	0	0
ZnT77C	85.3435	-1.05568	2.1	Up	0.199994	-5.27858	1.30186e-07	2.65e-06	73.8	65.2	50.2	121.8	151.2	126	0	0	0	0	0	0	0	0	0	0	0	0	0	0	0	0	0	0	0	0	0	0	0	0	0	0	0	0	0	0	0	0	0	0	0
CG2656	26.1574	-1.04754	2.1	Up	0.364761	-2.87185	0.00408075	0.019	16.8	14.3	20.4	32.7	32.4	38.8	0	0	0	0	0	0	0	0	0	0	0	0	0	0	0	0	0	0	0	0	0	0	0	0	0	0	0	0	0	0	0	0	0	0	0
CG6136	18.6525	-1.03785	2.1	Up	0.396431	-2.61799	0.00884487	0.034	14.5	12.5	12.5	36.4	18	27.1	0	0	0	0	0	0	0	0	0	0	0	0	0	0	0	0	0	0	0	0	0	0	0	0	0	0	0	0	0	0	0	0	0	0	0
CG12320	25.7064	-1.09475	2.1	Up	0.369906	-2.95953	0.00308107	0.015	25.7	17.9	11	26.4	45.6	46.5	0	0	0	0	0	0	0	0	0	0	0	0	0	0	0	0	0	0	0	0	0	0	0	0	0	0	0	0	0	0	0	0	0	0	0
EloA	265.439	-1.05466	2.1	Up	0.154454	-6.8283	8.59285e-12	3.79e-10	195.6	177	177.2	389.3	432	323.7	0	0	0	0	0	0	0	0	0	0	0	0	0	0	0	0	0	0	0	0	0	0	0	0	0	0	0	0	0	0	0	0	0	0	0
CG13618	16.0761	-1.07931	2.1	Up	0.438054	-2.46387	0.0137446	0.048	12.3	18.8	9.4	22.6	32.4	32.9	0	0	0	0	0	0	0	0	0	0	0	0	0	0	0	0	0	0	0	0	0	0	0	0	0	0	0	0	0	0	0	0	0	0	0
Alg9	77.7667	-1.0969	2.1	Up	0.250389	-4.38078	1.18255e-05	0.000142	50.3	57.2	64.3	104.2	150	111.4	0	0	0	0	0	0	0	0	0	0	0	0	0	0	0	0	0	0	0	0	0	0	0	0	0	0	0	0	0	0	0	0	0	0	0
Nph	48.9526	-1.0359	2.1	Up	0.341065	-3.03724	0.00238758	0.012	24.6	27.7	42.3	54	39.6	95	0	0	0	0	0	0	0	0	0	0	0	0	0	0	0	0	0	0	0	0	0	0	0	0	0	0	0	0	0	0	0	0	0	0	0
Ekar	552.93	-1.07711	2.1	Up	0.160045	-6.73003	1.69629e-11	7.17e-10	345.4	407.5	308.9	742.2	650.4	855.7	0	0	0	0	0	0	0	0	0	0	0	0	0	0	0	0	0	0	0	0	0	0	0	0	0	0	0	0	0	0	0	0	0	0	0
Or82a	136.935	-1.0928	2.1	Up	0.347733	-3.14264	0.00167432	0.00908	13.4	12.5	18.8	26.4	26.4	38.8	0	0	0	0	0	0	0	0	0	0	0	0	0	0	0	0	0	0	0	0	0	0	0	0	0	0	0	0	0	0	0	0	0	0	0
lncRNA:CR30055	257.111	-1.03869	2.1	Up	0.137022	-7.58048	3.44291e-14	1.98e-12	181.1	185.9	177.2	364.2	416.4	341.1	0	0	0	0	0	0	0	0	0	0	0	0	0	0	0	0	0	0	0	0	0	0	0	0	0	0	0	0	0	0	0	0	0	0	0
CG31288	34.7267	-1.08518	2.1	Up	0.43868	-2.47375	0.0133704	0.047	13.4	23.2	26.7	30.1	30	71.7	0	0	0	0	0	0	0	0	0	0	0	0	0	0	0	0	0	0	0	0	0	0	0	0	0	0	0	0	0	0	0	0	0	0	0
CG31694	1117.46	-1.08825	2.1	Up	0.0909788	-11.9616	5.64843e-33	1.15e-30	761.3	693.5	699.4	1497	1522.7	1560.2	0	0	0	0	0	0	0	0	0	0	0	0	0	0	0	0	0	0	0	0	0	0	0	0	0	0	0	0	0	0	0	0	0	0	0
CG32726	95.1574	-1.08899	2.1	Up	0.414876	-2.62485	0.00866862	0.034	39.1	74.2	67.4	121.8	70.8	190.9	0	0	0	0	0	0	0	0	0	0	0	0	0	0	0	0	0	0	0	0	0	0	0	0	0	0	0	0	0	0	0	0	0	0	0
CG33969	92.3026	-1.07672	2.1	Up	0.244341	-4.40664	1.04987e-05	0.000128	78.3	85.8	40.8	129.4	175.2	137.6	0	0	0	0	0	0	0	0	0	0	0	0	0	0	0	0	0	0	0	0	0	0	0	0	0	0	0	0	0	0	0	0	0	0	0
Idgf5	80.1135	-1.04606	2.1	Up	0.40177	-2.60362	0.00922458	0.035	45.8	53.6	59.6	59	60	206.4	0	0	0	0	0	0	0	0	0	0	0	0	0	0	0	0	0	0	0	0	0	0	0	0	0	0	0	0	0	0	0	0	0	0	0
snoRNA:Or-aca3	27.6376	-1.06238	2.1	Up	0.308579	-3.44281	0.000575695	0.00379	22.4	20.6	17.2	37.7	34.8	53.3	0	0	0	0	0	0	0	0	0	0	0	0	0	0	0	0	0	0	0	0	0	0	0	0	0	0	0	0	0	0	0	0	0	0	0
snoRNA:Me18S-G1358b	15.5509	-1.10313	2.1	Up	0.41738	-2.64299	0.00821772	0.032	12.3	8	17.2	26.4	30	21.3	0	0	0	0	0	0	0	0	0	0	0	0	0	0	0	0	0	0	0	0	0	0	0	0	0	0	0	0	0	0	0	0	0	0	0
snoRNA:Psi18S-841a	89.6646	-1.04875	2.1	Up	0.251672	-4.16715	3.08438e-05	0.00032	60.4	43.8	54.9	75.4	98.4	150.2	0	0	0	0	0	0	0	0	0	0	0	0	0	0	0	0	0	0	0	0	0	0	0	0	0	0	0	0	0	0	0	0	0	0	0
NimC1	99.4672	-1.09917	2.1	Up	0.441658	-2.48875	0.0128194	0.046	66	46.5	72.1	96.7	69.6	225.8	0	0	0	0	0	0	0	0	0	0	0	0	0	0	0	0	0	0	0	0	0	0	0	0	0	0	0	0	0	0	0	0	0	0	0
CG42553	86.3488	-1.07124	2.1	Up	0.196317	-5.45668	4.85129e-08	1.13e-06	60.4	55.4	56.5	116.8	115.2	128.9	0	0	0	0	0	0	0	0	0	0	0	0	0	0	0	0	0	0	0	0	0	0	0	0	0	0	0	0	0	0	0	0	0	0	0
clos	78.5026	-1.08616	2.1	Up	0.273086	-3.97736	6.96843e-05	0.000645	60.4	53.6	47	103	159.6	82.4	0	0	0	0	0	0	0	0	0	0	0	0	0	0	0	0	0	0	0	0	0	0	0	0	0	0	0	0	0	0	0	0	0	0	0
Xrp1	3157.84	-1.05752	2.1	Up	0.125922	-8.39822	4.53292e-17	3.39e-15	2090.5	2198.5	1997.7	4159.4	5085.2	3848.1	0	0	0	0	0	0	0	0	0	0	0	0	0	0	0	0	0	0	0	0	0	0	0	0	0	0	0	0	0	0	0	0	0	0	0
SmE	23.1974	-1.09453	2.1	Up	0.357752	-3.05947	0.00221728	0.011	11.2	16.1	20.4	22.6	31.2	44.6	0	0	0	0	0	0	0	0	0	0	0	0	0	0	0	0	0	0	0	0	0	0	0	0	0	0	0	0	0	0	0	0	0	0	0
CG43085	14.189	-1.1016	2.1	Up	0.432733	-2.54568	0.0109066	0.04	10.1	10.7	11	27.6	20.4	20.4	0	0	0	0	0	0	0	0	0	0	0	0	0	0	0	0	0	0	0	0	0	0	0	0	0	0	0	0	0	0	0	0	0	0	0
asRNA:CR43480	213.845	-1.04356	2.1	Up	0.214793	-4.85843	1.18317e-06	1.86e-05	161	163.5	131.7	311.5	372	262.6	0	0	0	0	0	0	0	0	0	0	0	0	0	0	0	0	0	0	0	0	0	0	0	0	0	0	0	0	0	0	0	0	0	0	0
DNApol-epsilon255	59.228	-1.09659	2.1	Up	0.280147	-3.91433	9.06571e-05	0.000813	36.9	48.3	32.9	81.6	115.2	61.1	0	0	0	0	0	0	0	0	0	0	0	0	0	0	0	0	0	0	0	0	0	0	0	0	0	0	0	0	0	0	0	0	0	0	0
Cdc5	125.41	-1.05984	2.1	Up	0.177586	-5.96805	2.40102e-09	7.37e-08	83.8	74.2	116	172.1	186	199.6	0	0	0	0	0	0	0	0	0	0	0	0	0	0	0	0	0	0	0	0	0	0	0	0	0	0	0	0	0	0	0	0	0	0	0
lncRNA:CR46110	22.7874	-1.10328	2.1	Up	0.389736	-2.83083	0.0046428	0.02	13.4	13.4	12.5	40.2	27.6	18.4	0	0	0	0	0	0	0	0	0	0	0	0	0	0	0	0	0	0	0	0	0	0	0	0	0	0	0	0	0	0	0	0	0	0	0
lncRNA:CR46268	30.9614	-1.06839	2.1	Up	0.309628	-3.45055	0.00055944	0.00371	23.5	27.7	23.5	46.5	44.4	65.9	0	0	0	0	0	0	0	0	0	0	0	0	0	0	0	0	0	0	0	0	0	0	0	0	0	0	0	0	0	0	0	0	0	0	0
Ddc	513.917	1.00399	2	Down	0.143267	7.00786	2.41992e-12	1.17e-10	756.8	649.7	599	356.7	368.4	279.1	0	0	0	0	0	0	0	0	0	0	0	0	0	0	0	0	0	0	0	0	0	0	0	0	0	0	0	0	0	0	0	0	0	0	0
ems	27.9653	0.970425	2	Down	0.320888	3.02419	0.00249299	0.013	42.5	29.5	37.6	20.1	19.2	16.5	0	0	0	0	0	0	0	0	0	0	0	0	0	0	0	0	0	0	0	0	0	0	0	0	0	0	0	0	0	0	0	0	0	0	0
hb	54.2089	0.995833	2	Down	0.322894	3.08408	0.00204179	0.011	81.6	74.2	72.1	37.7	58.8	19.4	0	0	0	0	0	0	0	0	0	0	0	0	0	0	0	0	0	0	0	0	0	0	0	0	0	0	0	0	0	0	0	0	0	0	0
Mdr65	531.268	1.00937	2	Down	0.160915	6.27266	3.54921e-10	1.24e-08	762.4	656	788.7	434.5	339.6	322.7	0	0	0	0	0	0	0	0	0	0	0	0	0	0	0	0	0	0	0	0	0	0	0	0	0	0	0	0	0	0	0	0	0	0	0
GluRIIA	65.6581	1.00359	2	Down	0.252889	3.96848	7.2333e-05	0.000666	91.7	81.3	65.9	41.4	44.4	34.9	0	0	0	0	0	0	0	0	0	0	0	0	0	0	0	0	0	0	0	0	0	0	0	0	0	0	0	0	0	0	0	0	0	0	0
TkR99D	77.9914	0.997227	2	Down	0.255871	3.89739	9.72363e-05	0.000865	126.3	109.9	122.3	51.5	78	50.4	0	0	0	0	0	0	0	0	0	0	0	0	0	0	0	0	0	0	0	0	0	0	0	0	0	0	0	0	0	0	0	0	0	0	0
Eip78C	377.705	0.995636	2	Down	0.285161	3.49149	0.000480334	0.00327	470.6	422.7	541	321.5	294	105.6	0	0	0	0	0	0	0	0	0	0	0	0	0	0	0	0	0	0	0	0	0	0	0	0	0	0	0	0	0	0	0	0	0	0	0
Shal	651.258	0.9713	2	Down	0.202061	4.80698	1.53231e-06	2.32e-05	801.5	907.1	791.9	497.3	513.6	268.4	0	0	0	0	0	0	0	0	0	0	0	0	0	0	0	0	0	0	0	0	0	0	0	0	0	0	0	0	0	0	0	0	0	0	0
Con	641.191	1.01562	2	Down	0.218309	4.65221	3.284e-06	4.61e-05	872	891	768.4	535	468	252.9	0	0	0	0	0	0	0	0	0	0	0	0	0	0	0	0	0	0	0	0	0	0	0	0	0	0	0	0	0	0	0	0	0	0	0
Nmdar1	197.123	0.990368	2	Down	0.292412	3.38689	0.000706888	0.00448	232.5	235.9	239.9	118.1	181.2	59.1	0	0	0	0	0	0	0	0	0	0	0	0	0	0	0	0	0	0	0	0	0	0	0	0	0	0	0	0	0	0	0	0	0	0	0
heph	2496.88	0.983131	2	Down	0.243792	4.03266	5.515e-05	0.000527	3435.3	3319.2	3390.2	1886.3	2265.4	982.6	0	0	0	0	0	0	0	0	0	0	0	0	0	0	0	0	0	0	0	0	0	0	0	0	0	0	0	0	0	0	0	0	0	0	0
l(2)efl	110.46	0.967341	2	Down	0.313941	3.08128	0.00206112	0.011	100.6	149.2	119.2	69.1	88.8	32.9	0	0	0	0	0	0	0	0	0	0	0	0	0	0	0	0	0	0	0	0	0	0	0	0	0	0	0	0	0	0	0	0	0	0	0
EbpIII	2642.88	0.999366	2	Down	0.185282	5.39375	6.9e-08	1.54e-06	2971.4	2890.2	3208.3	1559.8	1208.3	1766.6	0	0	0	0	0	0	0	0	0	0	0	0	0	0	0	0	0	0	0	0	0	0	0	0	0	0	0	0	0	0	0	0	0	0	0
igl	2178.18	0.975603	2	Down	0.180229	5.41312	6.19344e-08	1.4e-06	2735.5	2690	2847.6	1866.2	1307.9	1035.9	0	0	0	0	0	0	0	0	0	0	0	0	0	0	0	0	0	0	0	0	0	0	0	0	0	0	0	0	0	0	0	0	0	0	0
Rpn10	553.598	1.02233	2	Down	0.290388	3.52055	0.000430653	0.00298	759.1	544.3	735.4	435.8	352.8	216.1	0	0	0	0	0	0	0	0	0	0	0	0	0	0	0	0	0	0	0	0	0	0	0	0	0	0	0	0	0	0	0	0	0	0	0
alpha-Est10	108.637	1.0327	2	Down	0.235542	4.38435	1.16331e-05	0.00014	147.6	134.1	153.7	71.6	63.6	76.6	0	0	0	0	0	0	0	0	0	0	0	0	0	0	0	0	0	0	0	0	0	0	0	0	0	0	0	0	0	0	0	0	0	0	0
ko	320.136	1.03143	2	Down	0.182689	5.64584	1.64373e-08	4.2e-07	423.7	428.1	392	241.1	213.6	157	0	0	0	0	0	0	0	0	0	0	0	0	0	0	0	0	0	0	0	0	0	0	0	0	0	0	0	0	0	0	0	0	0	0	0
melt	142.127	0.990971	2	Down	0.235597	4.20621	2.59683e-05	0.000278	216.9	163.5	178.8	106.7	110.4	65.9	0	0	0	0	0	0	0	0	0	0	0	0	0	0	0	0	0	0	0	0	0	0	0	0	0	0	0	0	0	0	0	0	0	0	0
Rab27	37.8831	1.02434	2	Down	0.302183	3.3898	0.000699445	0.00444	57	38.4	54.9	31.4	26.4	16.5	0	0	0	0	0	0	0	0	0	0	0	0	0	0	0	0	0	0	0	0	0	0	0	0	0	0	0	0	0	0	0	0	0	0	0
CG17834	67.9909	1.01125	2	Down	0.259961	3.89001	0.00010024	0.000889	105.1	111.7	72.1	60.3	49.2	36.8	0	0	0	0	0	0	0	0	0	0	0	0	0	0	0	0	0	0	0	0	0	0	0	0	0	0	0	0	0	0	0	0	0	0	0
Rpn7	426.68	0.978787	2	Down	0.307454	3.18353	0.00145493	0.00809	585.8	406.6	572.3	389.3	244.8	160.9	0	0	0	0	0	0	0	0	0	0	0	0	0	0	0	0	0	0	0	0	0	0	0	0	0	0	0	0	0	0	0	0	0	0	0
Rpn12	246.006	1.02647	2	Down	0.257988	3.97873	6.92856e-05	0.000642	344.3	228.8	360.7	175.8	157.2	125	0	0	0	0	0	0	0	0	0	0	0	0	0	0	0	0	0	0	0	0	0	0	0	0	0	0	0	0	0	0	0	0	0	0	0
Nckx30C	6701.21	1.00558	2	Down	0.341213	2.94708	0.00320788	0.015	9029.3	9768.9	8354.7	5982.9	5909.5	1633.8	0	0	0	0	0	0	0	0	0	0	0	0	0	0	0	0	0	0	0	0	0	0	0	0	0	0	0	0	0	0	0	0	0	0	0
CG15312	243.188	0.964091	2	Down	0.236342	4.07922	4.51879e-05	0.000443	329.8	336	316.8	188.4	211.2	106.6	0	0	0	0	0	0	0	0	0	0	0	0	0	0	0	0	0	0	0	0	0	0	0	0	0	0	0	0	0	0	0	0	0	0	0
sphe	20.6339	1.02598	2	Down	0.402768	2.54731	0.0108555	0.04	34.7	22.3	18.8	11.3	19.2	7.8	0	0	0	0	0	0	0	0	0	0	0	0	0	0	0	0	0	0	0	0	0	0	0	0	0	0	0	0	0	0	0	0	0	0	0
Frq1	1463.77	0.984691	2	Down	0.344774	2.85604	0.00428954	0.019	2021.2	2115.4	1908.3	1242	1438.7	376	0	0	0	0	0	0	0	0	0	0	0	0	0	0	0	0	0	0	0	0	0	0	0	0	0	0	0	0	0	0	0	0	0	0	0
CG6290	44.5277	0.964174	2	Down	0.305543	3.15561	0.0016016	0.00877	39.1	71.5	64.3	25.1	21.6	41.7	0	0	0	0	0	0	0	0	0	0	0	0	0	0	0	0	0	0	0	0	0	0	0	0	0	0	0	0	0	0	0	0	0	0	0
CG8034	651.166	1.0063	2	Down	0.202928	4.95888	7.09e-07	1.19e-05	977.1	805.2	889.1	537.5	445.2	348.9	0	0	0	0	0	0	0	0	0	0	0	0	0	0	0	0	0	0	0	0	0	0	0	0	0	0	0	0	0	0	0	0	0	0	0
bark	520.068	0.966246	2	Down	0.205979	4.69099	2.7188e-06	3.88e-05	825	721.2	570.8	403.1	406.8	277.1	0	0	0	0	0	0	0	0	0	0	0	0	0	0	0	0	0	0	0	0	0	0	0	0	0	0	0	0	0	0	0	0	0	0	0
LUBEL	1255.06	0.985401	2	Down	0.287869	3.42309	0.000619146	0.00401	1693.6	1694.4	1466.1	1042.4	1054.7	357.6	0	0	0	0	0	0	0	0	0	0	0	0	0	0	0	0	0	0	0	0	0	0	0	0	0	0	0	0	0	0	0	0	0	0	0
CG7778	225.931	0.994554	2	Down	0.257185	3.86708	0.000110148	0.000962	303	257.4	218	113	109.2	167.6	0	0	0	0	0	0	0	0	0	0	0	0	0	0	0	0	0	0	0	0	0	0	0	0	0	0	0	0	0	0	0	0	0	0	0
Dh31	143.341	0.993813	2	Down	0.17149	5.79515	6.82588e-09	1.88e-07	177.7	200.2	175.6	96.7	105.6	78.5	0	0	0	0	0	0	0	0	0	0	0	0	0	0	0	0	0	0	0	0	0	0	0	0	0	0	0	0	0	0	0	0	0	0	0
grnd	114.659	0.998629	2	Down	0.199026	5.01759	5.23248e-07	9.04e-06	161	134.1	167.8	84.1	80.4	66.9	0	0	0	0	0	0	0	0	0	0	0	0	0	0	0	0	0	0	0	0	0	0	0	0	0	0	0	0	0	0	0	0	0	0	0
Pomp	206.081	0.993847	2	Down	0.270392	3.67558	0.000237308	0.00182	298.5	181.4	287	169.5	118.8	96.9	0	0	0	0	0	0	0	0	0	0	0	0	0	0	0	0	0	0	0	0	0	0	0	0	0	0	0	0	0	0	0	0	0	0	0
Tsp42Eg	96.4338	0.973535	2	Down	0.22125	4.40016	1.08173e-05	0.000131	128.6	109.9	142.7	82.9	61.2	50.4	0	0	0	0	0	0	0	0	0	0	0	0	0	0	0	0	0	0	0	0	0	0	0	0	0	0	0	0	0	0	0	0	0	0	0
CG15080	325.152	1.00157	2	Down	0.284852	3.5161	0.000437932	0.00302	311.9	221.6	431.2	199.7	169.2	112.4	0	0	0	0	0	0	0	0	0	0	0	0	0	0	0	0	0	0	0	0	0	0	0	0	0	0	0	0	0	0	0	0	0	0	0
twz	121.155	0.99759	2	Down	0.240126	4.15444	3.26087e-05	0.000336	143.1	141.2	159.9	96.7	85.2	42.6	0	0	0	0	0	0	0	0	0	0	0	0	0	0	0	0	0	0	0	0	0	0	0	0	0	0	0	0	0	0	0	0	0	0	0
CG10359	37.5216	0.964441	2	Down	0.358732	2.68848	0.00717792	0.029	41.4	48.3	43.9	16.3	19.2	32	0	0	0	0	0	0	0	0	0	0	0	0	0	0	0	0	0	0	0	0	0	0	0	0	0	0	0	0	0	0	0	0	0	0	0
CG14989	3023.87	1.02651	2	Down	0.203873	5.03506	4.77707e-07	8.37e-06	3616.4	3768.7	3902.9	2575.8	1765.1	1203.6	0	0	0	0	0	0	0	0	0	0	0	0	0	0	0	0	0	0	0	0	0	0	0	0	0	0	0	0	0	0	0	0	0	0	0
Txl	213.19	1.00692	2	Down	0.294217	3.42239	0.000620743	0.00402	333.1	217.2	288.5	158.2	156	103.7	0	0	0	0	0	0	0	0	0	0	0	0	0	0	0	0	0	0	0	0	0	0	0	0	0	0	0	0	0	0	0	0	0	0	0
CG14109	95.7906	1.01416	2	Down	0.294306	3.44595	0.00056905	0.00376	116.3	109.9	103.5	86.7	54	25.2	0	0	0	0	0	0	0	0	0	0	0	0	0	0	0	0	0	0	0	0	0	0	0	0	0	0	0	0	0	0	0	0	0	0	0
CG8745	645.391	0.969502	2	Down	0.202799	4.78061	1.74767e-06	2.61e-05	608.1	742.7	738.6	393.1	246	426.4	0	0	0	0	0	0	0	0	0	0	0	0	0	0	0	0	0	0	0	0	0	0	0	0	0	0	0	0	0	0	0	0	0	0	0
CG16959	111.144	0.97719	2	Down	0.286637	3.40915	0.00065166	0.00419	166.6	151	174.1	130.6	74.4	46.5	0	0	0	0	0	0	0	0	0	0	0	0	0	0	0	0	0	0	0	0	0	0	0	0	0	0	0	0	0	0	0	0	0	0	0
CG13024	246.272	1.00355	2	Down	0.260683	3.84968	0.000118273	0.00102	356.6	215.4	343.4	213.5	150	94	0	0	0	0	0	0	0	0	0	0	0	0	0	0	0	0	0	0	0	0	0	0	0	0	0	0	0	0	0	0	0	0	0	0	0
MESR6	119.074	1.00099	2	Down	0.284103	3.52334	0.00042615	0.00296	188.9	135.8	178.8	105.5	94.8	52.3	0	0	0	0	0	0	0	0	0	0	0	0	0	0	0	0	0	0	0	0	0	0	0	0	0	0	0	0	0	0	0	0	0	0	0
cmpy	143.017	0.972658	2	Down	0.205151	4.74119	2.12464e-06	3.1e-05	180	170.7	183.5	106.7	105.6	62	0	0	0	0	0	0	0	0	0	0	0	0	0	0	0	0	0	0	0	0	0	0	0	0	0	0	0	0	0	0	0	0	0	0	0
olf413	758.148	0.974223	2	Down	0.200455	4.86005	1.17355e-06	1.85e-05	1057.5	1154.6	955	587.7	659.9	368.2	0	0	0	0	0	0	0	0	0	0	0	0	0	0	0	0	0	0	0	0	0	0	0	0	0	0	0	0	0	0	0	0	0	0	0
CG14459	270.661	1.02384	2	Down	0.313662	3.26416	0.00109789	0.00638	460.6	394.1	330.9	207.2	277.2	100.8	0	0	0	0	0	0	0	0	0	0	0	0	0	0	0	0	0	0	0	0	0	0	0	0	0	0	0	0	0	0	0	0	0	0	0
CG14696	88.2264	1.00198	2	Down	0.264279	3.79136	0.000149827	0.00124	127.4	113.5	125.4	71.6	56.4	55.2	0	0	0	0	0	0	0	0	0	0	0	0	0	0	0	0	0	0	0	0	0	0	0	0	0	0	0	0	0	0	0	0	0	0	0
beat-Vb	82.8457	1.02562	2	Down	0.21274	4.82099	1.42847e-06	2.19e-05	98.4	121.5	89.4	60.3	57.6	37.8	0	0	0	0	0	0	0	0	0	0	0	0	0	0	0	0	0	0	0	0	0	0	0	0	0	0	0	0	0	0	0	0	0	0	0
Mf	7302.17	1.01727	2	Down	0.236463	4.30203	1.69243e-05	0.000194	9072.9	8280.9	8288.8	5810.9	4361.7	2499.2	0	0	0	0	0	0	0	0	0	0	0	0	0	0	0	0	0	0	0	0	0	0	0	0	0	0	0	0	0	0	0	0	0	0	0
CG10407	42.7294	1.00389	2	Down	0.334203	3.00383	0.00266604	0.013	52.5	42.9	56.5	36.4	28.8	11.6	0	0	0	0	0	0	0	0	0	0	0	0	0	0	0	0	0	0	0	0	0	0	0	0	0	0	0	0	0	0	0	0	0	0	0
CG6040	1267.34	1.00235	2	Down	0.142801	7.01921	2.23124e-12	1.08e-10	1777.5	1634.6	1718.6	1002.2	877.1	685.1	0	0	0	0	0	0	0	0	0	0	0	0	0	0	0	0	0	0	0	0	0	0	0	0	0	0	0	0	0	0	0	0	0	0	0
CG12428	213.699	0.976584	2	Down	0.205534	4.75145	2.01963e-06	2.97e-05	249.3	234.1	271.3	146.9	115.2	121.1	0	0	0	0	0	0	0	0	0	0	0	0	0	0	0	0	0	0	0	0	0	0	0	0	0	0	0	0	0	0	0	0	0	0	0
snu	1115.74	1.01446	2	Down	0.113143	8.96615	3.07048e-19	2.85e-17	1399.6	1500.5	1591.6	831.4	677.9	714.2	0	0	0	0	0	0	0	0	0	0	0	0	0	0	0	0	0	0	0	0	0	0	0	0	0	0	0	0	0	0	0	0	0	0	0
Gat	895.139	1.00839	2	Down	0.23765	4.24318	2.20376e-05	0.000242	1026.2	740	1135.3	579	321.6	539.8	0	0	0	0	0	0	0	0	0	0	0	0	0	0	0	0	0	0	0	0	0	0	0	0	0	0	0	0	0	0	0	0	0	0	0
CG3713	104.056	0.975926	2	Down	0.341232	2.86001	0.00423634	0.019	128.6	83.1	98.8	84.1	55.2	20.4	0	0	0	0	0	0	0	0	0	0	0	0	0	0	0	0	0	0	0	0	0	0	0	0	0	0	0	0	0	0	0	0	0	0	0
Spn43Ad	35.8589	0.977257	2	Down	0.383877	2.54576	0.0109042	0.04	55.9	29.5	32.9	28.9	13.2	18.4	0	0	0	0	0	0	0	0	0	0	0	0	0	0	0	0	0	0	0	0	0	0	0	0	0	0	0	0	0	0	0	0	0	0	0
Ilp3	79.265	1.01788	2	Down	0.263237	3.86676	0.000110289	0.000962	67.1	56.3	84.7	46.5	27.6	28.1	0	0	0	0	0	0	0	0	0	0	0	0	0	0	0	0	0	0	0	0	0	0	0	0	0	0	0	0	0	0	0	0	0	0	0
CG31191	185.346	0.987557	2	Down	0.277375	3.56036	0.000370342	0.00264	240.4	271.7	233.6	141.9	172.8	64	0	0	0	0	0	0	0	0	0	0	0	0	0	0	0	0	0	0	0	0	0	0	0	0	0	0	0	0	0	0	0	0	0	0	0
CG31522	1572.37	0.973735	2	Down	0.15966	6.09881	1.0686e-09	3.37e-08	2293.9	1917.9	1905.2	1286	958.7	873.1	0	0	0	0	0	0	0	0	0	0	0	0	0	0	0	0	0	0	0	0	0	0	0	0	0	0	0	0	0	0	0	0	0	0	0
DIP-zeta	122.016	1.0267	2	Down	0.246349	4.16766	3.07736e-05	0.00032	154.3	144.8	175.6	99.2	88.8	46.5	0	0	0	0	0	0	0	0	0	0	0	0	0	0	0	0	0	0	0	0	0	0	0	0	0	0	0	0	0	0	0	0	0	0	0
RluA-1	411.775	0.983746	2	Down	0.199014	4.94309	7.68943e-07	1.27e-05	626	455.8	611.5	334.1	334.8	189	0	0	0	0	0	0	0	0	0	0	0	0	0	0	0	0	0	0	0	0	0	0	0	0	0	0	0	0	0	0	0	0	0	0	0
CG32772	314.421	0.963537	2	Down	0.162593	5.92606	3.10289e-09	9.27e-08	443.8	378.9	420.2	244.9	235.2	159.9	0	0	0	0	0	0	0	0	0	0	0	0	0	0	0	0	0	0	0	0	0	0	0	0	0	0	0	0	0	0	0	0	0	0	0
CG33310	37.3189	0.981239	2	Down	0.338263	2.90081	0.00372194	0.017	51.4	64.3	31.4	30.1	34.8	12.6	0	0	0	0	0	0	0	0	0	0	0	0	0	0	0	0	0	0	0	0	0	0	0	0	0	0	0	0	0	0	0	0	0	0	0
CG34056	46.9158	1.01359	2	Down	0.301411	3.36282	0.000771507	0.00481	60.4	40.2	76.8	33.9	26.4	26.2	0	0	0	0	0	0	0	0	0	0	0	0	0	0	0	0	0	0	0	0	0	0	0	0	0	0	0	0	0	0	0	0	0	0	0
CG40006	511.899	1.02496	2	Down	0.145519	7.04348	1.87497e-12	9.12e-11	775.8	670.3	600.6	394.3	310.8	304.3	0	0	0	0	0	0	0	0	0	0	0	0	0	0	0	0	0	0	0	0	0	0	0	0	0	0	0	0	0	0	0	0	0	0	0
CG34165	26.2568	1.01137	2	Down	0.405143	2.49633	0.0125484	0.045	29.1	32.2	28.2	18.8	16.8	9.7	0	0	0	0	0	0	0	0	0	0	0	0	0	0	0	0	0	0	0	0	0	0	0	0	0	0	0	0	0	0	0	0	0	0	0
Rgk2	138.412	0.968122	2	Down	0.239292	4.04577	5.21504e-05	0.000502	194.5	198.4	138	92.9	126	56.2	0	0	0	0	0	0	0	0	0	0	0	0	0	0	0	0	0	0	0	0	0	0	0	0	0	0	0	0	0	0	0	0	0	0	0
sls	12804.9	1.01174	2	Down	0.388026	2.6074	0.00912329	0.035	19800.4	18365.3	15842.2	10721.3	13381.4	2684.3	0	0	0	0	0	0	0	0	0	0	0	0	0	0	0	0	0	0	0	0	0	0	0	0	0	0	0	0	0	0	0	0	0	0	0
CG34461	77.1023	1.01994	2	Down	0.385435	2.6462	0.00814017	0.032	98.4	92	142.7	84.1	63.6	17.4	0	0	0	0	0	0	0	0	0	0	0	0	0	0	0	0	0	0	0	0	0	0	0	0	0	0	0	0	0	0	0	0	0	0	0
mmy	642.784	1.03259	2	Down	0.213808	4.8295	1.36878e-06	2.11e-05	844	623.8	975.3	484.8	286.8	420.6	0	0	0	0	0	0	0	0	0	0	0	0	0	0	0	0	0	0	0	0	0	0	0	0	0	0	0	0	0	0	0	0	0	0	0
Ect3	339.194	1.00206	2	Down	0.304497	3.29087	0.000998794	0.0059	491.9	495.1	426.5	330.3	147.6	228.7	0	0	0	0	0	0	0	0	0	0	0	0	0	0	0	0	0	0	0	0	0	0	0	0	0	0	0	0	0	0	0	0	0	0	0
dnr1	837.156	0.971049	2	Down	0.136564	7.1106	1.15537e-12	5.75e-11	1199.5	1048.3	1163.5	674.4	615.6	453.5	0	0	0	0	0	0	0	0	0	0	0	0	0	0	0	0	0	0	0	0	0	0	0	0	0	0	0	0	0	0	0	0	0	0	0
d	75.9669	0.974713	2	Down	0.318865	3.05682	0.00223701	0.011	95	60.8	75.3	56.5	43.2	19.4	0	0	0	0	0	0	0	0	0	0	0	0	0	0	0	0	0	0	0	0	0	0	0	0	0	0	0	0	0	0	0	0	0	0	0
mub	5824.4	1.01876	2	Down	0.165996	6.13724	8.39695e-10	2.69e-08	7744.9	8196	7768.2	4740.9	4176.9	2788	0	0	0	0	0	0	0	0	0	0	0	0	0	0	0	0	0	0	0	0	0	0	0	0	0	0	0	0	0	0	0	0	0	0	0
asRNA:CR43464	50.6265	1.02764	2	Down	0.337058	3.04885	0.00229718	0.012	80.5	79.5	65.9	33.9	54	24.2	0	0	0	0	0	0	0	0	0	0	0	0	0	0	0	0	0	0	0	0	0	0	0	0	0	0	0	0	0	0	0	0	0	0	0
jv	286.296	1.01726	2	Down	0.244969	4.15263	3.28683e-05	0.000338	384.6	393.2	312	189.6	242.4	109.5	0	0	0	0	0	0	0	0	0	0	0	0	0	0	0	0	0	0	0	0	0	0	0	0	0	0	0	0	0	0	0	0	0	0	0
CG44085	2196.89	0.978821	2	Down	0.299848	3.26439	0.00109701	0.00638	3022.8	2631	2380.3	1703	1762.7	613.4	0	0	0	0	0	0	0	0	0	0	0	0	0	0	0	0	0	0	0	0	0	0	0	0	0	0	0	0	0	0	0	0	0	0	0
scb	441.784	0.9869	2	Down	0.236714	4.16917	3.05714e-05	0.000318	664	446.8	556.7	347.9	284.4	210.3	0	0	0	0	0	0	0	0	0	0	0	0	0	0	0	0	0	0	0	0	0	0	0	0	0	0	0	0	0	0	0	0	0	0	0
RpLP1	1820.95	-1.02082	2	Up	0.284121	-3.59291	0.000327001	0.00237	1068.7	1446.9	1379.9	2113.6	1570.7	4217.3	0	0	0	0	0	0	0	0	0	0	0	0	0	0	0	0	0	0	0	0	0	0	0	0	0	0	0	0	0	0	0	0	0	0	0
Xpc	823.621	-0.993016	2	Up	0.140712	-7.05706	1.70066e-12	8.4e-11	600.3	612.2	544.1	1160.4	1370.3	973.9	0	0	0	0	0	0	0	0	0	0	0	0	0	0	0	0	0	0	0	0	0	0	0	0	0	0	0	0	0	0	0	0	0	0	0
eIF2beta	197.57	-1.01344	2	Up	0.283717	-3.57201	0.000354249	0.00255	121.9	120.6	158.4	211	188.4	404.1	0	0	0	0	0	0	0	0	0	0	0	0	0	0	0	0	0	0	0	0	0	0	0	0	0	0	0	0	0	0	0	0	0	0	0
Parp	595.615	-1.02375	2	Up	0.105934	-9.66403	4.28653e-22	4.91e-20	444.9	461.1	446.9	897.9	907.1	946.8	0	0	0	0	0	0	0	0	0	0	0	0	0	0	0	0	0	0	0	0	0	0	0	0	0	0	0	0	0	0	0	0	0	0	0
Taf2	79.6597	-0.964195	2	Up	0.248419	-3.88133	0.000103888	0.000916	51.4	38.4	73.7	89.2	102	118.2	0	0	0	0	0	0	0	0	0	0	0	0	0	0	0	0	0	0	0	0	0	0	0	0	0	0	0	0	0	0	0	0	0	0	0
Idgf6	1038.26	-0.96354	2	Up	0.342108	-2.81648	0.00485535	0.021	630.5	1075.1	688.4	1059.9	910.7	2698.8	0	0	0	0	0	0	0	0	0	0	0	0	0	0	0	0	0	0	0	0	0	0	0	0	0	0	0	0	0	0	0	0	0	0	0
Vang	259.82	-0.990002	2	Up	0.21722	-4.5576	5.17407e-06	6.87e-05	190	168.9	181.9	339.1	487.2	249	0	0	0	0	0	0	0	0	0	0	0	0	0	0	0	0	0	0	0	0	0	0	0	0	0	0	0	0	0	0	0	0	0	0	0
Ppox	29.8596	-1.03502	2	Up	0.325743	-3.17741	0.00148598	0.00824	15.7	24.1	17.2	31.4	37.2	49.4	0	0	0	0	0	0	0	0	0	0	0	0	0	0	0	0	0	0	0	0	0	0	0	0	0	0	0	0	0	0	0	0	0	0	0
SerRS-m	85.9003	-0.979159	2	Up	0.190716	-5.13413	2.83454e-07	5.27e-06	63.7	66.1	50.2	114.3	134.4	112.4	0	0	0	0	0	0	0	0	0	0	0	0	0	0	0	0	0	0	0	0	0	0	0	0	0	0	0	0	0	0	0	0	0	0	0
Nup154	133.285	-0.971727	2	Up	0.203804	-4.76795	1.86107e-06	2.76e-05	121.9	72.4	95.7	185.9	206.4	173.5	0	0	0	0	0	0	0	0	0	0	0	0	0	0	0	0	0	0	0	0	0	0	0	0	0	0	0	0	0	0	0	0	0	0	0
qkr58E-3	511.976	-1.00274	2	Up	0.195837	-5.12029	3.05059e-07	5.6e-06	358.8	376.2	376.3	685.7	957.5	585.3	0	0	0	0	0	0	0	0	0	0	0	0	0	0	0	0	0	0	0	0	0	0	0	0	0	0	0	0	0	0	0	0	0	0	0
CG2701	128.647	-0.977036	2	Up	0.190542	-5.12766	2.93367e-07	5.41e-06	80.5	82.2	92.5	138.1	171.6	188	0	0	0	0	0	0	0	0	0	0	0	0	0	0	0	0	0	0	0	0	0	0	0	0	0	0	0	0	0	0	0	0	0	0	0
xmas-2	70.527	-0.964479	2	Up	0.22324	-4.32037	1.55768e-05	0.000181	51.4	42	61.2	84.1	111.6	99.8	0	0	0	0	0	0	0	0	0	0	0	0	0	0	0	0	0	0	0	0	0	0	0	0	0	0	0	0	0	0	0	0	0	0	0
CG6067	198.423	-1.00795	2	Up	0.353635	-2.85027	0.0043682	0.02	143.1	168	158.4	208.5	198	535.9	0	0	0	0	0	0	0	0	0	0	0	0	0	0	0	0	0	0	0	0	0	0	0	0	0	0	0	0	0	0	0	0	0	0	0
CG2145	548.545	-1.01491	2	Up	0.366217	-2.77135	0.00558249	0.024	310.8	451.3	442.2	428.2	517.2	1485.6	0	0	0	0	0	0	0	0	0	0	0	0	0	0	0	0	0	0	0	0	0	0	0	0	0	0	0	0	0	0	0	0	0	0	0
CG10347	45.6055	-0.96937	2	Up	0.273588	-3.54318	0.000395336	0.00279	30.2	34	29.8	55.3	45.6	82.4	0	0	0	0	0	0	0	0	0	0	0	0	0	0	0	0	0	0	0	0	0	0	0	0	0	0	0	0	0	0	0	0	0	0	0
CG4949	21.2109	-0.987718	2	Up	0.358242	-2.75713	0.00583114	0.025	13.4	13.4	22	25.1	37.2	31	0	0	0	0	0	0	0	0	0	0	0	0	0	0	0	0	0	0	0	0	0	0	0	0	0	0	0	0	0	0	0	0	0	0	0
CG2794	56.7111	-0.982889	2	Up	0.261295	-3.7616	0.000168827	0.00136	38	39.3	20.4	51.5	67.2	79.5	0	0	0	0	0	0	0	0	0	0	0	0	0	0	0	0	0	0	0	0	0	0	0	0	0	0	0	0	0	0	0	0	0	0	0
daw	400.077	-1.01462	2	Up	0.25541	-3.97253	7.11125e-05	0.000657	271.7	353.9	301.1	459.6	460.8	950.6	0	0	0	0	0	0	0	0	0	0	0	0	0	0	0	0	0	0	0	0	0	0	0	0	0	0	0	0	0	0	0	0	0	0	0
CG3294	20	-1.03142	2	Up	0.36737	-2.80758	0.00499153	0.022	23.5	14.3	6.3	33.9	27.6	32	0	0	0	0	0	0	0	0	0	0	0	0	0	0	0	0	0	0	0	0	0	0	0	0	0	0	0	0	0	0	0	0	0	0	0
Cyp28d1	689.601	-1.02372	2	Up	0.243494	-4.2043	2.61895e-05	0.00028	543.3	472.8	497.1	776.1	746.3	1550.5	0	0	0	0	0	0	0	0	0	0	0	0	0	0	0	0	0	0	0	0	0	0	0	0	0	0	0	0	0	0	0	0	0	0	0
Bdp1	62.3965	-0.97765	2	Up	0.244103	-4.00506	6.20006e-05	0.000584	50.3	35.7	47	69.1	81.6	106.6	0	0	0	0	0	0	0	0	0	0	0	0	0	0	0	0	0	0	0	0	0	0	0	0	0	0	0	0	0	0	0	0	0	0	0
CG13965	18.1273	-1.01069	2	Up	0.406379	-2.48707	0.01288	0.046	15.7	10.7	11	22.6	16.8	34.9	0	0	0	0	0	0	0	0	0	0	0	0	0	0	0	0	0	0	0	0	0	0	0	0	0	0	0	0	0	0	0	0	0	0	0
CG1882	530.795	-1.03298	2	Up	0.120079	-8.60246	7.80224e-18	6.37e-16	334.3	378	362.2	738.4	631.2	827.6	0	0	0	0	0	0	0	0	0	0	0	0	0	0	0	0	0	0	0	0	0	0	0	0	0	0	0	0	0	0	0	0	0	0	0
CG15098	1176.54	-0.990234	2	Up	0.202776	-4.88338	1.0428e-06	1.66e-05	741.2	829.3	821.7	1373.9	1201.1	2173.6	0	0	0	0	0	0	0	0	0	0	0	0	0	0	0	0	0	0	0	0	0	0	0	0	0	0	0	0	0	0	0	0	0	0	0
CG11257	30.1208	-0.976824	2	Up	0.30089	-3.24645	0.00116852	0.00673	15.7	27.7	26.7	35.2	50.4	51.4	0	0	0	0	0	0	0	0	0	0	0	0	0	0	0	0	0	0	0	0	0	0	0	0	0	0	0	0	0	0	0	0	0	0	0
CG11007	64.1853	-0.994105	2	Up	0.241132	-4.12267	3.74514e-05	0.000376	41.4	36.6	51.7	74.1	72	105.6	0	0	0	0	0	0	0	0	0	0	0	0	0	0	0	0	0	0	0	0	0	0	0	0	0	0	0	0	0	0	0	0	0	0	0
CG3045	20.8745	-1.01002	2	Up	0.364061	-2.77432	0.00553177	0.024	12.3	14.3	22	27.6	37.2	30	0	0	0	0	0	0	0	0	0	0	0	0	0	0	0	0	0	0	0	0	0	0	0	0	0	0	0	0	0	0	0	0	0	0	0
CG4554	163.91	-0.993827	2	Up	0.163114	-6.09284	1.10926e-09	3.49e-08	109.6	108.1	112.9	174.6	225.6	253.9	0	0	0	0	0	0	0	0	0	0	0	0	0	0	0	0	0	0	0	0	0	0	0	0	0	0	0	0	0	0	0	0	0	0	0
Orcokinin	35.081	-0.999024	2	Up	0.384736	-2.59664	0.00941393	0.036	32.4	35.7	25.1	59	49.2	79.5	0	0	0	0	0	0	0	0	0	0	0	0	0	0	0	0	0	0	0	0	0	0	0	0	0	0	0	0	0	0	0	0	0	0	0
CG2736	438.078	-1.00553	2	Up	0.351049	-2.86437	0.00417843	0.019	214.6	437	334	428.2	426	1124.1	0	0	0	0	0	0	0	0	0	0	0	0	0	0	0	0	0	0	0	0	0	0	0	0	0	0	0	0	0	0	0	0	0	0	0
CG9380	65.0795	-0.978519	2	Up	0.276911	-3.53369	0.000409803	0.00287	38	34.9	34.5	66.6	90	56.2	0	0	0	0	0	0	0	0	0	0	0	0	0	0	0	0	0	0	0	0	0	0	0	0	0	0	0	0	0	0	0	0	0	0	0
CG2162	577.688	-0.971987	2	Up	0.109982	-8.83773	9.76832e-19	8.8e-17	443.8	445.1	385.7	850.2	811.1	848.9	0	0	0	0	0	0	0	0	0	0	0	0	0	0	0	0	0	0	0	0	0	0	0	0	0	0	0	0	0	0	0	0	0	0	0
CG15014	26.7002	-1.01752	2	Up	0.404122	-2.51785	0.0118074	0.043	22.4	9.8	22	31.4	28.8	45.5	0	0	0	0	0	0	0	0	0	0	0	0	0	0	0	0	0	0	0	0	0	0	0	0	0	0	0	0	0	0	0	0	0	0	0
CG15019	49.4159	-0.964166	2	Up	0.320282	-3.01036	0.00260936	0.013	43.6	40.2	23.5	62.8	49.2	99.8	0	0	0	0	0	0	0	0	0	0	0	0	0	0	0	0	0	0	0	0	0	0	0	0	0	0	0	0	0	0	0	0	0	0	0
CG3408	34.8923	-0.97098	2	Up	0.331421	-2.92975	0.0033924	0.016	38	17	23.5	51.5	46.8	54.3	0	0	0	0	0	0	0	0	0	0	0	0	0	0	0	0	0	0	0	0	0	0	0	0	0	0	0	0	0	0	0	0	0	0	0
Pmm2	31.4918	-1.02104	2	Up	0.32336	-3.15759	0.00159081	0.00873	19	24.1	23.5	40.2	33.6	60.1	0	0	0	0	0	0	0	0	0	0	0	0	0	0	0	0	0	0	0	0	0	0	0	0	0	0	0	0	0	0	0	0	0	0	0
CG12316	211.488	-0.974356	2	Up	0.223906	-4.35162	1.35133e-05	0.00016	154.3	144.8	169.4	251.2	410.4	256.8	0	0	0	0	0	0	0	0	0	0	0	0	0	0	0	0	0	0	0	0	0	0	0	0	0	0	0	0	0	0	0	0	0	0	0
CG9300	51.9326	-0.967577	2	Up	0.284395	-3.40223	0.000668389	0.00428	25.7	43.8	43.9	60.3	68.4	91.1	0	0	0	0	0	0	0	0	0	0	0	0	0	0	0	0	0	0	0	0	0	0	0	0	0	0	0	0	0	0	0	0	0	0	0
SLC22A	104.061	-1.01578	2	Up	0.207831	-4.88751	1.02118e-06	1.63e-05	83.8	92	97.2	159.5	242.4	150.2	0	0	0	0	0	0	0	0	0	0	0	0	0	0	0	0	0	0	0	0	0	0	0	0	0	0	0	0	0	0	0	0	0	0	0
CG12171	109.019	-0.988083	2	Up	0.247836	-3.98684	6.69587e-05	0.000624	61.5	70.6	67.4	131.9	109.2	154.1	0	0	0	0	0	0	0	0	0	0	0	0	0	0	0	0	0	0	0	0	0	0	0	0	0	0	0	0	0	0	0	0	0	0	0
CG9630	27.1573	-1.02738	2	Up	0.345655	-2.97226	0.0029562	0.014	20.1	12.5	20.4	21.3	36	46.5	0	0	0	0	0	0	0	0	0	0	0	0	0	0	0	0	0	0	0	0	0	0	0	0	0	0	0	0	0	0	0	0	0	0	0
Nepl12	44.2793	-1.02888	2	Up	0.345736	-2.97592	0.00292113	0.014	35.8	37.5	28.2	46.5	49.2	111.4	0	0	0	0	0	0	0	0	0	0	0	0	0	0	0	0	0	0	0	0	0	0	0	0	0	0	0	0	0	0	0	0	0	0	0
Teh1	398.219	-1.01219	2	Up	0.321968	-3.14377	0.00166785	0.00906	271.7	278.8	297.9	551.3	849.5	311.1	0	0	0	0	0	0	0	0	0	0	0	0	0	0	0	0	0	0	0	0	0	0	0	0	0	0	0	0	0	0	0	0	0	0	0
IFT54	28.581	-0.994281	2	Up	0.358973	-2.76979	0.00560927	0.024	27.9	17.9	7.8	35.2	49.2	27.1	0	0	0	0	0	0	0	0	0	0	0	0	0	0	0	0	0	0	0	0	0	0	0	0	0	0	0	0	0	0	0	0	0	0	0
CG14883	112.043	-1.01662	2	Up	0.189182	-5.37378	7.71039e-08	1.69e-06	73.8	67	111.3	173.3	152.4	171.5	0	0	0	0	0	0	0	0	0	0	0	0	0	0	0	0	0	0	0	0	0	0	0	0	0	0	0	0	0	0	0	0	0	0	0
CG8064	56.3951	-0.986215	2	Up	0.242612	-4.06498	4.8036e-05	0.000467	44.7	31.3	34.5	65.3	68.4	83.3	0	0	0	0	0	0	0	0	0	0	0	0	0	0	0	0	0	0	0	0	0	0	0	0	0	0	0	0	0	0	0	0	0	0	0
Nup58	38.62	-0.981068	2	Up	0.271537	-3.61302	0.000302652	0.00222	20.1	28.6	29.8	56.5	43.2	54.3	0	0	0	0	0	0	0	0	0	0	0	0	0	0	0	0	0	0	0	0	0	0	0	0	0	0	0	0	0	0	0	0	0	0	0
Nmnat	166.992	-1.02051	2	Up	0.158266	-6.44806	1.13291e-10	4.34e-09	108.4	120.6	95.7	183.4	250.8	230.6	0	0	0	0	0	0	0	0	0	0	0	0	0	0	0	0	0	0	0	0	0	0	0	0	0	0	0	0	0	0	0	0	0	0	0
RpL27	1558.07	-0.966273	2	Up	0.250699	-3.85432	0.000116054	0.001	936.8	1212.7	1185.5	1819.7	1419.5	3273.5	0	0	0	0	0	0	0	0	0	0	0	0	0	0	0	0	0	0	0	0	0	0	0	0	0	0	0	0	0	0	0	0	0	0	0
CG5913	53.2677	-1.01752	2	Up	0.239291	-4.25222	2.11666e-05	0.000235	32.4	41.1	32.9	60.3	74.4	82.4	0	0	0	0	0	0	0	0	0	0	0	0	0	0	0	0	0	0	0	0	0	0	0	0	0	0	0	0	0	0	0	0	0	0	0
Nep7	45.3344	-1.00232	2	Up	0.381974	-2.62405	0.00868917	0.034	27.9	31.3	34.5	41.4	36	107.6	0	0	0	0	0	0	0	0	0	0	0	0	0	0	0	0	0	0	0	0	0	0	0	0	0	0	0	0	0	0	0	0	0	0	0
Obp99c	752.716	-0.964002	2	Up	0.317045	-3.04058	0.0023612	0.012	444.9	553.2	663.3	857.8	663.5	1715.2	0	0	0	0	0	0	0	0	0	0	0	0	0	0	0	0	0	0	0	0	0	0	0	0	0	0	0	0	0	0	0	0	0	0	0
c11.1	886.676	-0.983524	2	Up	0.10641	-9.24278	2.40168e-20	2.39e-18	623.8	637.2	624.1	1162.9	1378.7	1188.1	0	0	0	0	0	0	0	0	0	0	0	0	0	0	0	0	0	0	0	0	0	0	0	0	0	0	0	0	0	0	0	0	0	0	0
eIF2D	60.2599	-1.03403	2	Up	0.222378	-4.64987	3.3214e-06	4.65e-05	36.9	42	36.1	76.6	80.4	80.4	0	0	0	0	0	0	0	0	0	0	0	0	0	0	0	0	0	0	0	0	0	0	0	0	0	0	0	0	0	0	0	0	0	0	0
snRNA:U12	38.8178	-1.03047	2	Up	0.303719	-3.39283	0.000691739	0.0044	24.6	25.9	31.4	40.2	45.6	77.5	0	0	0	0	0	0	0	0	0	0	0	0	0	0	0	0	0	0	0	0	0	0	0	0	0	0	0	0	0	0	0	0	0	0	0
Apl	30.8079	-1.02608	2	Up	0.307865	-3.3329	0.000859462	0.00524	22.4	21.4	22	38.9	48	46.5	0	0	0	0	0	0	0	0	0	0	0	0	0	0	0	0	0	0	0	0	0	0	0	0	0	0	0	0	0	0	0	0	0	0	0
CG30033	31.3949	-1.01323	2	Up	0.35643	-2.84272	0.00447303	0.02	19	26.8	17.2	37.7	28.8	62	0	0	0	0	0	0	0	0	0	0	0	0	0	0	0	0	0	0	0	0	0	0	0	0	0	0	0	0	0	0	0	0	0	0	0
CG31510	463.711	-0.996361	2	Up	0.238565	-4.17647	2.96067e-05	0.00031	353.3	367.3	299.5	655.6	915.5	469	0	0	0	0	0	0	0	0	0	0	0	0	0	0	0	0	0	0	0	0	0	0	0	0	0	0	0	0	0	0	0	0	0	0	0
CG31633	82.7477	-1.00655	2	Up	0.226072	-4.45234	8.49413e-06	0.000106	60.4	50.9	70.6	110.5	121.2	127.9	0	0	0	0	0	0	0	0	0	0	0	0	0	0	0	0	0	0	0	0	0	0	0	0	0	0	0	0	0	0	0	0	0	0	0
Adi1	129.206	-1.00749	2	Up	0.366769	-2.74693	0.00601554	0.025	67.1	104.6	112.9	130.6	106.8	331.4	0	0	0	0	0	0	0	0	0	0	0	0	0	0	0	0	0	0	0	0	0	0	0	0	0	0	0	0	0	0	0	0	0	0	0
Coq8	154.295	-1.01997	2	Up	0.167022	-6.1068	1e-09	3.22e-08	106.2	108.1	116	187.1	244.8	234.5	0	0	0	0	0	0	0	0	0	0	0	0	0	0	0	0	0	0	0	0	0	0	0	0	0	0	0	0	0	0	0	0	0	0	0
snRNA:U11	587.673	-1.00335	2	Up	0.191504	-5.23934	1.61151e-07	3.19e-06	365.6	389.6	418.7	617.9	731.9	998.1	0	0	0	0	0	0	0	0	0	0	0	0	0	0	0	0	0	0	0	0	0	0	0	0	0	0	0	0	0	0	0	0	0	0	0
pan	7337	-1.02228	2	Up	0.233801	-4.37244	1.22863e-05	0.000147	5330.2	5683	4759.1	11275.2	13643	7122.5	0	0	0	0	0	0	0	0	0	0	0	0	0	0	0	0	0	0	0	0	0	0	0	0	0	0	0	0	0	0	0	0	0	0	0
CG34453	22.5793	-0.966055	2	Up	0.358964	-2.69123	0.00711886	0.029	19	15.2	14.1	46.5	26.4	23.3	0	0	0	0	0	0	0	0	0	0	0	0	0	0	0	0	0	0	0	0	0	0	0	0	0	0	0	0	0	0	0	0	0	0	0
snoRNA:Psi28S-2179	129.401	-1.02583	2	Up	0.209928	-4.88656	1.02611e-06	1.64e-05	80.5	95.6	81.5	162	132	230.6	0	0	0	0	0	0	0	0	0	0	0	0	0	0	0	0	0	0	0	0	0	0	0	0	0	0	0	0	0	0	0	0	0	0	0
SNRPG	22.5272	-1.01794	2	Up	0.363021	-2.80409	0.00504595	0.022	16.8	16.1	12.5	37.7	21.6	33.9	0	0	0	0	0	0	0	0	0	0	0	0	0	0	0	0	0	0	0	0	0	0	0	0	0	0	0	0	0	0	0	0	0	0	0
Rpb12	72.7441	-0.975145	2	Up	0.29142	-3.34618	0.000819324	0.00505	51.4	49.2	61.2	86.7	76.8	150.2	0	0	0	0	0	0	0	0	0	0	0	0	0	0	0	0	0	0	0	0	0	0	0	0	0	0	0	0	0	0	0	0	0	0	0
Dad1	60.517	-0.968327	2	Up	0.289812	-3.34122	0.000834112	0.00511	32.4	45.6	59.6	75.4	61.2	126.9	0	0	0	0	0	0	0	0	0	0	0	0	0	0	0	0	0	0	0	0	0	0	0	0	0	0	0	0	0	0	0	0	0	0	0
SC35	158.954	-1.02909	2	Up	0.207664	-4.95553	7.21328e-07	1.2e-05	129.7	102.8	111.3	218.5	304.8	179.3	0	0	0	0	0	0	0	0	0	0	0	0	0	0	0	0	0	0	0	0	0	0	0	0	0	0	0	0	0	0	0	0	0	0	0
lncRNA:CR44360	22.0865	-1.01131	2	Up	0.389189	-2.59851	0.00936298	0.036	17.9	17	17.2	38.9	39.6	27.1	0	0	0	0	0	0	0	0	0	0	0	0	0	0	0	0	0	0	0	0	0	0	0	0	0	0	0	0	0	0	0	0	0	0	0
FeCH	93.0612	-0.988446	2	Up	0.206419	-4.78854	1.68e-06	2.52e-05	66	67.9	61.2	119.3	118.8	149.2	0	0	0	0	0	0	0	0	0	0	0	0	0	0	0	0	0	0	0	0	0	0	0	0	0	0	0	0	0	0	0	0	0	0	0
lncRNA:CR45267	23.198	-0.996047	2	Up	0.331963	-3.00048	0.00269557	0.013	19	21.4	17.2	35.2	46.8	34.9	0	0	0	0	0	0	0	0	0	0	0	0	0	0	0	0	0	0	0	0	0	0	0	0	0	0	0	0	0	0	0	0	0	0	0
betaGlu	34.6875	-0.970869	2	Up	0.288272	-3.36789	0.000757445	0.00474	29.1	25.9	23.5	41.4	57.6	55.2	0	0	0	0	0	0	0	0	0	0	0	0	0	0	0	0	0	0	0	0	0	0	0	0	0	0	0	0	0	0	0	0	0	0	0
l(2)05287	106.286	-0.975558	2	Up	0.19537	-4.99339	5.93285e-07	1.01e-05	79.4	58.1	75.3	138.1	139.2	136.6	0	0	0	0	0	0	0	0	0	0	0	0	0	0	0	0	0	0	0	0	0	0	0	0	0	0	0	0	0	0	0	0	0	0	0
Act79B	197.283	0.941462	1.9	Down	0.272421	3.45591	0.000548433	0.00365	187.8	278.8	169.4	148.2	124.8	62	0	0	0	0	0	0	0	0	0	0	0	0	0	0	0	0	0	0	0	0	0	0	0	0	0	0	0	0	0	0	0	0	0	0	0
Dll	119.701	0.901833	1.9	Down	0.172062	5.24133	1.59423e-07	3.16e-06	177.7	169.8	153.7	100.5	98.4	72.7	0	0	0	0	0	0	0	0	0	0	0	0	0	0	0	0	0	0	0	0	0	0	0	0	0	0	0	0	0	0	0	0	0	0	0
Rpn8	460.632	0.894224	1.9	Down	0.281702	3.17437	0.00150164	0.00832	658.4	462	592.7	408.2	291.6	222.9	0	0	0	0	0	0	0	0	0	0	0	0	0	0	0	0	0	0	0	0	0	0	0	0	0	0	0	0	0	0	0	0	0	0	0
bt	18768.7	0.926261	1.9	Down	0.34627	2.67497	0.0074737	0.03	25306.1	23320.8	20068.2	14875.7	16725.5	4549.7	0	0	0	0	0	0	0	0	0	0	0	0	0	0	0	0	0	0	0	0	0	0	0	0	0	0	0	0	0	0	0	0	0	0	0
Cyp6a8	82.265	0.917584	1.9	Down	0.295303	3.10726	0.00188827	0.01	101.7	163.5	149	108	56.4	56.2	0	0	0	0	0	0	0	0	0	0	0	0	0	0	0	0	0	0	0	0	0	0	0	0	0	0	0	0	0	0	0	0	0	0	0
Gycalpha99B	386.629	0.919763	1.9	Down	0.165199	5.56761	2.58252e-08	6.3e-07	476.2	500.5	434.4	315.2	249.6	186.1	0	0	0	0	0	0	0	0	0	0	0	0	0	0	0	0	0	0	0	0	0	0	0	0	0	0	0	0	0	0	0	0	0	0	0
Cyp4d8	60.2612	0.923257	1.9	Down	0.327011	2.82332	0.00475286	0.021	85	61.7	56.5	35.2	22.8	48.5	0	0	0	0	0	0	0	0	0	0	0	0	0	0	0	0	0	0	0	0	0	0	0	0	0	0	0	0	0	0	0	0	0	0	0
Rpt2	550.232	0.90194	1.9	Down	0.282115	3.19706	0.00138837	0.00778	749	502.3	710.3	442.1	361.2	247.1	0	0	0	0	0	0	0	0	0	0	0	0	0	0	0	0	0	0	0	0	0	0	0	0	0	0	0	0	0	0	0	0	0	0	0
jumu	54.7866	0.938652	1.9	Down	0.253137	3.70808	0.000208834	0.00164	64.8	65.2	61.2	36.4	40.8	24.2	0	0	0	0	0	0	0	0	0	0	0	0	0	0	0	0	0	0	0	0	0	0	0	0	0	0	0	0	0	0	0	0	0	0	0
mspo	256.35	0.889341	1.9	Down	0.164341	5.41156	6.24765e-08	1.41e-06	316.4	344.1	296.4	197.2	193.2	130.8	0	0	0	0	0	0	0	0	0	0	0	0	0	0	0	0	0	0	0	0	0	0	0	0	0	0	0	0	0	0	0	0	0	0	0
pio	970.191	0.936904	1.9	Down	0.116667	8.0306	9.69984e-16	6.32e-14	1297.9	1231.5	1267	728.4	661.1	596	0	0	0	0	0	0	0	0	0	0	0	0	0	0	0	0	0	0	0	0	0	0	0	0	0	0	0	0	0	0	0	0	0	0	0
Prosalpha7	323.555	0.888824	1.9	Down	0.250764	3.54446	0.000393413	0.00277	442.7	303.9	421.8	273.8	174	183.2	0	0	0	0	0	0	0	0	0	0	0	0	0	0	0	0	0	0	0	0	0	0	0	0	0	0	0	0	0	0	0	0	0	0	0
brk	144.328	0.89585	1.9	Down	0.206955	4.32871	1.49984e-05	0.000174	202.3	185.9	166.2	108	98.4	93	0	0	0	0	0	0	0	0	0	0	0	0	0	0	0	0	0	0	0	0	0	0	0	0	0	0	0	0	0	0	0	0	0	0	0
Mipp1	483.209	0.961946	1.9	Down	0.144685	6.64855	2.95988e-11	1.22e-09	601.4	543.4	605.3	336.6	268.8	292.7	0	0	0	0	0	0	0	0	0	0	0	0	0	0	0	0	0	0	0	0	0	0	0	0	0	0	0	0	0	0	0	0	0	0	0
clumsy	72.4141	0.945997	1.9	Down	0.239628	3.94777	7.88827e-05	0.00072	120.7	88.5	87.8	55.3	67.2	33.9	0	0	0	0	0	0	0	0	0	0	0	0	0	0	0	0	0	0	0	0	0	0	0	0	0	0	0	0	0	0	0	0	0	0	0
Rgl	682.919	0.903412	1.9	Down	0.216703	4.1689	3.06073e-05	0.000318	1037.4	1019.7	773.1	571.4	571.2	374.1	0	0	0	0	0	0	0	0	0	0	0	0	0	0	0	0	0	0	0	0	0	0	0	0	0	0	0	0	0	0	0	0	0	0	0
GABA-B-R2	502.891	0.905572	1.9	Down	0.213244	4.24664	2.17003e-05	0.000239	658.4	638.1	570.8	400.6	404.4	195.7	0	0	0	0	0	0	0	0	0	0	0	0	0	0	0	0	0	0	0	0	0	0	0	0	0	0	0	0	0	0	0	0	0	0	0
GV1	602.328	0.901861	1.9	Down	0.14004	6.44001	1.19464e-10	4.55e-09	733.3	767.7	922	438.3	373.2	480.6	0	0	0	0	0	0	0	0	0	0	0	0	0	0	0	0	0	0	0	0	0	0	0	0	0	0	0	0	0	0	0	0	0	0	0
phtf	516.958	0.917432	1.9	Down	0.16854	5.44341	5.22699e-08	1.21e-06	752.4	692.6	630.4	450.9	361.2	290.7	0	0	0	0	0	0	0	0	0	0	0	0	0	0	0	0	0	0	0	0	0	0	0	0	0	0	0	0	0	0	0	0	0	0	0
Rpt5	443.995	0.943985	1.9	Down	0.282098	3.3463	0.000818973	0.00505	631.6	446.8	630.4	424.5	264	200.6	0	0	0	0	0	0	0	0	0	0	0	0	0	0	0	0	0	0	0	0	0	0	0	0	0	0	0	0	0	0	0	0	0	0	0
Rpt4	503.602	0.907686	1.9	Down	0.253543	3.58	0.000343594	0.00248	745.6	513.9	679	393.1	340.8	299.4	0	0	0	0	0	0	0	0	0	0	0	0	0	0	0	0	0	0	0	0	0	0	0	0	0	0	0	0	0	0	0	0	0	0	0
Rpt1	658.123	0.899623	1.9	Down	0.237625	3.78589	0.000153157	0.00126	897.7	631.8	876.6	509.9	438	342.1	0	0	0	0	0	0	0	0	0	0	0	0	0	0	0	0	0	0	0	0	0	0	0	0	0	0	0	0	0	0	0	0	0	0	0
Rpn6	1002.63	0.962154	1.9	Down	0.290004	3.31772	0.000907549	0.00545	1325.8	1003.6	1257.6	832.6	598.8	410.9	0	0	0	0	0	0	0	0	0	0	0	0	0	0	0	0	0	0	0	0	0	0	0	0	0	0	0	0	0	0	0	0	0	0	0
CG16721	522.283	0.89899	1.9	Down	0.171491	5.24219	1.5868e-07	3.16e-06	657.3	529.1	641.3	389.3	314.4	277.1	0	0	0	0	0	0	0	0	0	0	0	0	0	0	0	0	0	0	0	0	0	0	0	0	0	0	0	0	0	0	0	0	0	0	0
CG1440	587.702	0.941835	1.9	Down	0.267106	3.52606	0.000421784	0.00294	906.6	582.7	928.3	545	421.2	292.7	0	0	0	0	0	0	0	0	0	0	0	0	0	0	0	0	0	0	0	0	0	0	0	0	0	0	0	0	0	0	0	0	0	0	0
prtp	535.355	0.890821	1.9	Down	0.221838	4.01563	5.92874e-05	0.000561	788.1	484.4	779.3	422	315.6	367.3	0	0	0	0	0	0	0	0	0	0	0	0	0	0	0	0	0	0	0	0	0	0	0	0	0	0	0	0	0	0	0	0	0	0	0
CG2556	35.5122	0.905767	1.9	Down	0.303097	2.98837	0.00280468	0.014	50.3	52.7	43.9	25.1	28.8	25.2	0	0	0	0	0	0	0	0	0	0	0	0	0	0	0	0	0	0	0	0	0	0	0	0	0	0	0	0	0	0	0	0	0	0	0
CG5613	30.1019	0.919879	1.9	Down	0.311419	2.95383	0.00313857	0.015	38	32.2	39.2	18.8	15.6	22.3	0	0	0	0	0	0	0	0	0	0	0	0	0	0	0	0	0	0	0	0	0	0	0	0	0	0	0	0	0	0	0	0	0	0	0
wgn	349.584	0.943302	1.9	Down	0.162671	5.79884	6.67765e-09	1.85e-07	452.8	447.7	420.2	272.5	205.2	211.3	0	0	0	0	0	0	0	0	0	0	0	0	0	0	0	0	0	0	0	0	0	0	0	0	0	0	0	0	0	0	0	0	0	0	0
CG14207	742.122	0.903958	1.9	Down	0.141327	6.39624	1.59252e-10	5.91e-09	912.2	1067.1	821.7	600.3	453.6	448.7	0	0	0	0	0	0	0	0	0	0	0	0	0	0	0	0	0	0	0	0	0	0	0	0	0	0	0	0	0	0	0	0	0	0	0
CG15445	270.48	0.918071	1.9	Down	0.292501	3.13869	0.00169702	0.00919	390.1	230.6	426.5	238.6	200.4	115.3	0	0	0	0	0	0	0	0	0	0	0	0	0	0	0	0	0	0	0	0	0	0	0	0	0	0	0	0	0	0	0	0	0	0	0
IA-2	16969.1	0.892448	1.9	Down	0.186955	4.77359	1.80974e-06	2.69e-05	21092.7	23591.6	20706.4	14254.1	12990.2	7985.9	0	0	0	0	0	0	0	0	0	0	0	0	0	0	0	0	0	0	0	0	0	0	0	0	0	0	0	0	0	0	0	0	0	0	0
Clect27	1236.7	0.951112	1.9	Down	0.197252	4.82182	1.42257e-06	2.18e-05	1527.1	1250.3	1596.3	914.3	663.5	684.1	0	0	0	0	0	0	0	0	0	0	0	0	0	0	0	0	0	0	0	0	0	0	0	0	0	0	0	0	0	0	0	0	0	0	0
Ugt301D1	351.385	0.926603	1.9	Down	0.26969	3.43581	0.000590779	0.00386	299.6	269.9	254	145.7	87.6	198.7	0	0	0	0	0	0	0	0	0	0	0	0	0	0	0	0	0	0	0	0	0	0	0	0	0	0	0	0	0	0	0	0	0	0	0
Ugt36D1	124.78	0.931196	1.9	Down	0.25346	3.67394	0.000238835	0.00183	153.2	166.2	114.5	115.5	61.2	54.3	0	0	0	0	0	0	0	0	0	0	0	0	0	0	0	0	0	0	0	0	0	0	0	0	0	0	0	0	0	0	0	0	0	0	0
Ir47a	51.1668	0.907491	1.9	Down	0.356695	2.54416	0.010954	0.041	77.1	67.9	64.3	50.2	45.6	17.4	0	0	0	0	0	0	0	0	0	0	0	0	0	0	0	0	0	0	0	0	0	0	0	0	0	0	0	0	0	0	0	0	0	0	0
CG12344	102.765	0.925648	1.9	Down	0.181741	5.09322	3.52e-07	6.37e-06	126.3	159.1	127	74.1	62.4	81.4	0	0	0	0	0	0	0	0	0	0	0	0	0	0	0	0	0	0	0	0	0	0	0	0	0	0	0	0	0	0	0	0	0	0	0
Syngr	1394.5	0.89605	1.9	Down	0.183072	4.89453	9.8542e-07	1.58e-05	1698.1	1885.7	1704.5	1243.3	962.3	640.5	0	0	0	0	0	0	0	0	0	0	0	0	0	0	0	0	0	0	0	0	0	0	0	0	0	0	0	0	0	0	0	0	0	0	0
CG6426	333.813	0.924115	1.9	Down	0.308245	2.99799	0.00271771	0.013	518.7	414.7	431.2	237.4	156	324.6	0	0	0	0	0	0	0	0	0	0	0	0	0	0	0	0	0	0	0	0	0	0	0	0	0	0	0	0	0	0	0	0	0	0	0
MFS15	79.8947	0.899875	1.9	Down	0.203759	4.41636	1.00376e-05	0.000123	111.8	87.6	112.9	66.6	43.2	56.2	0	0	0	0	0	0	0	0	0	0	0	0	0	0	0	0	0	0	0	0	0	0	0	0	0	0	0	0	0	0	0	0	0	0	0
CG9394	557.737	0.928288	1.9	Down	0.231409	4.01146	6.03436e-05	0.00057	578	609.5	652.3	321.5	213.6	429.3	0	0	0	0	0	0	0	0	0	0	0	0	0	0	0	0	0	0	0	0	0	0	0	0	0	0	0	0	0	0	0	0	0	0	0
CG10384	319.932	0.921504	1.9	Down	0.246311	3.74121	0.000183135	0.00146	425.9	418.2	418.7	263.7	273.6	131.8	0	0	0	0	0	0	0	0	0	0	0	0	0	0	0	0	0	0	0	0	0	0	0	0	0	0	0	0	0	0	0	0	0	0	0
CG3907	453.609	0.890673	1.9	Down	0.164206	5.42413	5.82376e-08	1.34e-06	561.2	524.6	531.6	373	256.8	245.2	0	0	0	0	0	0	0	0	0	0	0	0	0	0	0	0	0	0	0	0	0	0	0	0	0	0	0	0	0	0	0	0	0	0	0
CG10339	24.6916	0.903136	1.9	Down	0.334506	2.69991	0.00693587	0.028	29.1	34.9	34.5	17.6	12	22.3	0	0	0	0	0	0	0	0	0	0	0	0	0	0	0	0	0	0	0	0	0	0	0	0	0	0	0	0	0	0	0	0	0	0	0
Fcp1	126.199	0.933836	1.9	Down	0.169706	5.50267	3.74081e-08	8.85e-07	183.3	177	147.4	89.2	82.8	95	0	0	0	0	0	0	0	0	0	0	0	0	0	0	0	0	0	0	0	0	0	0	0	0	0	0	0	0	0	0	0	0	0	0	0
CG6765	239.104	0.952054	1.9	Down	0.14616	6.51377	7.329e-11	2.85e-09	307.4	330.7	321.5	195.9	175.2	128.9	0	0	0	0	0	0	0	0	0	0	0	0	0	0	0	0	0	0	0	0	0	0	0	0	0	0	0	0	0	0	0	0	0	0	0
CG8177	1543.89	0.948487	1.9	Down	0.237464	3.99424	6.49012e-05	0.000609	1961.9	2180.6	1751.5	1168	1310.3	579.5	0	0	0	0	0	0	0	0	0	0	0	0	0	0	0	0	0	0	0	0	0	0	0	0	0	0	0	0	0	0	0	0	0	0	0
CrzR	103.18	0.900965	1.9	Down	0.200767	4.48762	7.20242e-06	9.15e-05	126.3	138.5	106.6	66.6	68.4	65.9	0	0	0	0	0	0	0	0	0	0	0	0	0	0	0	0	0	0	0	0	0	0	0	0	0	0	0	0	0	0	0	0	0	0	0
CG10663	22.6119	0.928098	1.9	Down	0.343773	2.69974	0.00693938	0.028	25.7	31.3	31.4	11.3	22.8	12.6	0	0	0	0	0	0	0	0	0	0	0	0	0	0	0	0	0	0	0	0	0	0	0	0	0	0	0	0	0	0	0	0	0	0	0
CG13071	104.962	0.906313	1.9	Down	0.232867	3.89198	9.94281e-05	0.000883	102.8	96.5	111.3	55.3	58.8	51.4	0	0	0	0	0	0	0	0	0	0	0	0	0	0	0	0	0	0	0	0	0	0	0	0	0	0	0	0	0	0	0	0	0	0	0
CG9399	488.924	0.891029	1.9	Down	0.219963	4.05081	5.10405e-05	0.000493	628.3	631.8	526.9	344.1	237.6	381.8	0	0	0	0	0	0	0	0	0	0	0	0	0	0	0	0	0	0	0	0	0	0	0	0	0	0	0	0	0	0	0	0	0	0	0
CG5214	769.336	0.889951	1.9	Down	0.153484	5.79834	6.69756e-09	1.85e-07	844	931.2	939.3	612.9	430.8	423.5	0	0	0	0	0	0	0	0	0	0	0	0	0	0	0	0	0	0	0	0	0	0	0	0	0	0	0	0	0	0	0	0	0	0	0
CG17929	28.9246	0.916278	1.9	Down	0.372087	2.46253	0.0137959	0.049	51.4	31.3	45.5	20.1	32.4	15.5	0	0	0	0	0	0	0	0	0	0	0	0	0	0	0	0	0	0	0	0	0	0	0	0	0	0	0	0	0	0	0	0	0	0	0
CG12321	86.0294	0.89749	1.9	Down	0.288364	3.11236	0.00185601	0.01	130.8	84.9	123.9	81.6	49.2	51.4	0	0	0	0	0	0	0	0	0	0	0	0	0	0	0	0	0	0	0	0	0	0	0	0	0	0	0	0	0	0	0	0	0	0	0
hdly	212.531	0.901336	1.9	Down	0.165326	5.45187	4.98424e-08	1.15e-06	296.2	222.5	272.8	152	116.4	153.1	0	0	0	0	0	0	0	0	0	0	0	0	0	0	0	0	0	0	0	0	0	0	0	0	0	0	0	0	0	0	0	0	0	0	0
CG6972	50.2746	0.889856	1.9	Down	0.340353	2.61451	0.00893548	0.035	74.9	46.5	65.9	38.9	44.4	18.4	0	0	0	0	0	0	0	0	0	0	0	0	0	0	0	0	0	0	0	0	0	0	0	0	0	0	0	0	0	0	0	0	0	0	0
CG6733	55.7144	0.918606	1.9	Down	0.36578	2.51136	0.0120266	0.044	89.4	89.4	70.6	47.7	63.6	22.3	0	0	0	0	0	0	0	0	0	0	0	0	0	0	0	0	0	0	0	0	0	0	0	0	0	0	0	0	0	0	0	0	0	0	0
CG10175	134.522	0.925535	1.9	Down	0.230235	4.01995	5.82097e-05	0.000552	209	190.4	136.4	100.5	86.4	96.9	0	0	0	0	0	0	0	0	0	0	0	0	0	0	0	0	0	0	0	0	0	0	0	0	0	0	0	0	0	0	0	0	0	0	0
Kal1	227.586	0.945372	1.9	Down	0.178194	5.30529	1.12496e-07	2.32e-06	292.9	286	312	184.6	175.2	105.6	0	0	0	0	0	0	0	0	0	0	0	0	0	0	0	0	0	0	0	0	0	0	0	0	0	0	0	0	0	0	0	0	0	0	0
CG2010	105.12	0.9324	1.9	Down	0.217089	4.29502	1.74681e-05	0.000199	117.4	117.1	100.4	62.8	69.6	45.5	0	0	0	0	0	0	0	0	0	0	0	0	0	0	0	0	0	0	0	0	0	0	0	0	0	0	0	0	0	0	0	0	0	0	0
CG15522	74.0396	0.898627	1.9	Down	0.215427	4.17138	3.02764e-05	0.000315	82.7	105.5	100.4	61.5	57.6	37.8	0	0	0	0	0	0	0	0	0	0	0	0	0	0	0	0	0	0	0	0	0	0	0	0	0	0	0	0	0	0	0	0	0	0	0
CG11317	145.153	0.948698	1.9	Down	0.232855	4.07419	4.61739e-05	0.000452	215.8	201.1	172.5	113	128.4	66.9	0	0	0	0	0	0	0	0	0	0	0	0	0	0	0	0	0	0	0	0	0	0	0	0	0	0	0	0	0	0	0	0	0	0	0
Alk	1578.75	0.904017	1.9	Down	0.194538	4.64699	3.36806e-06	4.68e-05	1978.7	2173.5	1975.8	1270.9	1282.7	724.8	0	0	0	0	0	0	0	0	0	0	0	0	0	0	0	0	0	0	0	0	0	0	0	0	0	0	0	0	0	0	0	0	0	0	0
bwa	245.085	0.890111	1.9	Down	0.158771	5.60624	2.06764e-08	5.16e-07	324.2	252	293.2	182.1	151.2	136.6	0	0	0	0	0	0	0	0	0	0	0	0	0	0	0	0	0	0	0	0	0	0	0	0	0	0	0	0	0	0	0	0	0	0	0
CG6429	159.562	0.945511	1.9	Down	0.316904	2.98359	0.00284885	0.014	277.2	194.8	123.9	118.1	90	102.7	0	0	0	0	0	0	0	0	0	0	0	0	0	0	0	0	0	0	0	0	0	0	0	0	0	0	0	0	0	0	0	0	0	0	0
mthl13	99.9906	0.923771	1.9	Down	0.266134	3.47108	0.000518379	0.00349	152	155.5	122.3	81.6	103.2	44.6	0	0	0	0	0	0	0	0	0	0	0	0	0	0	0	0	0	0	0	0	0	0	0	0	0	0	0	0	0	0	0	0	0	0	0
CG30344	467.055	0.90423	1.9	Down	0.28818	3.13773	0.00170261	0.00921	581.3	442.4	715	395.6	314.4	219	0	0	0	0	0	0	0	0	0	0	0	0	0	0	0	0	0	0	0	0	0	0	0	0	0	0	0	0	0	0	0	0	0	0	0
Pgant9	423.281	0.948463	1.9	Down	0.138826	6.83202	8.37282e-12	3.7e-10	586.9	553.2	530	324	320.4	225.8	0	0	0	0	0	0	0	0	0	0	0	0	0	0	0	0	0	0	0	0	0	0	0	0	0	0	0	0	0	0	0	0	0	0	0
pb	55.2427	0.909425	1.9	Down	0.245587	3.70307	0.000213003	0.00166	87.2	73.3	64.3	37.7	52.8	31	0	0	0	0	0	0	0	0	0	0	0	0	0	0	0	0	0	0	0	0	0	0	0	0	0	0	0	0	0	0	0	0	0	0	0
lncRNA:CR31781	564.394	0.930877	1.9	Down	0.298191	3.12175	0.0017978	0.01	927.9	611.3	769.9	517.4	507.6	188	0	0	0	0	0	0	0	0	0	0	0	0	0	0	0	0	0	0	0	0	0	0	0	0	0	0	0	0	0	0	0	0	0	0	0
PVRAP	209.228	0.944003	1.9	Down	0.143426	6.58179	4.64804e-11	1.88e-09	252.6	272.6	247.8	152	140.4	113.4	0	0	0	0	0	0	0	0	0	0	0	0	0	0	0	0	0	0	0	0	0	0	0	0	0	0	0	0	0	0	0	0	0	0	0
eIF4EHP	1183.63	0.917159	1.9	Down	0.225316	4.07054	4.69052e-05	0.000458	1536	1669.4	1334.4	911.8	1006.7	489.4	0	0	0	0	0	0	0	0	0	0	0	0	0	0	0	0	0	0	0	0	0	0	0	0	0	0	0	0	0	0	0	0	0	0	0
CG33543	219.402	0.919572	1.9	Down	0.166422	5.52554	3.2848e-08	7.8e-07	306.3	342.3	301.1	170.8	212.4	123.1	0	0	0	0	0	0	0	0	0	0	0	0	0	0	0	0	0	0	0	0	0	0	0	0	0	0	0	0	0	0	0	0	0	0	0
CG33970	382.986	0.888983	1.9	Down	0.117825	7.54498	4.5237e-14	2.55e-12	479.6	530	483	293.9	236.4	277.1	0	0	0	0	0	0	0	0	0	0	0	0	0	0	0	0	0	0	0	0	0	0	0	0	0	0	0	0	0	0	0	0	0	0	0
se	736.222	0.953104	1.9	Down	0.362268	2.63093	0.00851506	0.033	949.1	723	832.6	645.5	476.4	173.5	0	0	0	0	0	0	0	0	0	0	0	0	0	0	0	0	0	0	0	0	0	0	0	0	0	0	0	0	0	0	0	0	0	0	0
Prosbeta7	495.719	0.955651	1.9	Down	0.251583	3.79855	0.000145546	0.00121	680.8	484.4	644.5	385.6	294	253.9	0	0	0	0	0	0	0	0	0	0	0	0	0	0	0	0	0	0	0	0	0	0	0	0	0	0	0	0	0	0	0	0	0	0	0
DIP-epsilon	348.719	0.953987	1.9	Down	0.146207	6.52492	6.80401e-11	2.66e-09	405.8	454.9	476.7	271.3	244.8	177.3	0	0	0	0	0	0	0	0	0	0	0	0	0	0	0	0	0	0	0	0	0	0	0	0	0	0	0	0	0	0	0	0	0	0	0
mtg	45.634	0.89829	1.9	Down	0.302713	2.96747	0.00300266	0.015	54.8	56.3	70.6	44	36	18.4	0	0	0	0	0	0	0	0	0	0	0	0	0	0	0	0	0	0	0	0	0	0	0	0	0	0	0	0	0	0	0	0	0	0	0
conv	145.816	0.952801	1.9	Down	0.306335	3.11033	0.0018688	0.01	161	134.1	238.3	123.1	97.2	55.2	0	0	0	0	0	0	0	0	0	0	0	0	0	0	0	0	0	0	0	0	0	0	0	0	0	0	0	0	0	0	0	0	0	0	0
Cpn	4822.75	0.904852	1.9	Down	0.289663	3.12381	0.00178526	0.01	7511.2	6296	6363.2	5302.3	3690.9	1782.1	0	0	0	0	0	0	0	0	0	0	0	0	0	0	0	0	0	0	0	0	0	0	0	0	0	0	0	0	0	0	0	0	0	0	0
LanB1	603.293	0.92966	1.9	Down	0.19244	4.83091	1.35911e-06	2.1e-05	724.4	704.2	768.4	465.9	320.4	367.3	0	0	0	0	0	0	0	0	0	0	0	0	0	0	0	0	0	0	0	0	0	0	0	0	0	0	0	0	0	0	0	0	0	0	0
CG42747	47.5274	0.915072	1.9	Down	0.267448	3.42149	0.000622782	0.00403	54.8	67.9	48.6	40.2	30	23.3	0	0	0	0	0	0	0	0	0	0	0	0	0	0	0	0	0	0	0	0	0	0	0	0	0	0	0	0	0	0	0	0	0	0	0
kdn	4016.36	0.939763	1.9	Down	0.193097	4.8668	1.13421e-06	1.79e-05	4078.1	4773.2	4332.6	3172.3	2027.8	1676.5	0	0	0	0	0	0	0	0	0	0	0	0	0	0	0	0	0	0	0	0	0	0	0	0	0	0	0	0	0	0	0	0	0	0	0
bru3	2305.86	0.925058	1.9	Down	0.26855	3.44464	0.000571827	0.00377	3390.6	3559.6	2962.1	1940.3	2305	977.8	0	0	0	0	0	0	0	0	0	0	0	0	0	0	0	0	0	0	0	0	0	0	0	0	0	0	0	0	0	0	0	0	0	0	0
Meltrin	1625.76	0.903059	1.9	Down	0.265945	3.39565	0.000684651	0.00436	2240.3	1526.4	2171.8	1289.8	1327.1	560.1	0	0	0	0	0	0	0	0	0	0	0	0	0	0	0	0	0	0	0	0	0	0	0	0	0	0	0	0	0	0	0	0	0	0	0
lncRNA:CR44299	46.8328	0.891959	1.9	Down	0.339666	2.62599	0.00863966	0.034	82.7	73.3	50.2	38.9	54	20.4	0	0	0	0	0	0	0	0	0	0	0	0	0	0	0	0	0	0	0	0	0	0	0	0	0	0	0	0	0	0	0	0	0	0	0
ringer	214.449	0.930195	1.9	Down	0.206355	4.50775	6.552e-06	8.38e-05	294	299.4	255.6	207.2	141.6	100.8	0	0	0	0	0	0	0	0	0	0	0	0	0	0	0	0	0	0	0	0	0	0	0	0	0	0	0	0	0	0	0	0	0	0	0
Abl	5824.13	-0.910358	1.9	Up	0.161194	-5.64758	1.62721e-08	4.18e-07	5358.1	4287.9	4511.3	9203	10140.4	7267.9	0	0	0	0	0	0	0	0	0	0	0	0	0	0	0	0	0	0	0	0	0	0	0	0	0	0	0	0	0	0	0	0	0	0	0
RpLP0	2563.66	-0.89479	1.9	Up	0.261353	-3.42368	0.000617802	0.004	1561.7	2078.7	1946	2780.5	2235.4	5368.5	0	0	0	0	0	0	0	0	0	0	0	0	0	0	0	0	0	0	0	0	0	0	0	0	0	0	0	0	0	0	0	0	0	0	0
Mtr4	129.589	-0.920067	1.9	Up	0.184371	-4.9903	6.02842e-07	1.03e-05	92.8	86.7	103.5	163.3	152.4	213.2	0	0	0	0	0	0	0	0	0	0	0	0	0	0	0	0	0	0	0	0	0	0	0	0	0	0	0	0	0	0	0	0	0	0	0
Met	419.876	-0.912051	1.9	Up	0.229273	-3.97802	6.94917e-05	0.000644	289.5	310.1	293.2	497.3	759.5	425.4	0	0	0	0	0	0	0	0	0	0	0	0	0	0	0	0	0	0	0	0	0	0	0	0	0	0	0	0	0	0	0	0	0	0	0
pn	96.886	-0.891684	1.9	Up	0.184399	-4.83561	1.32737e-06	2.06e-05	81.6	67	65.9	148.2	114	136.6	0	0	0	0	0	0	0	0	0	0	0	0	0	0	0	0	0	0	0	0	0	0	0	0	0	0	0	0	0	0	0	0	0	0	0
sta	2565.05	-0.901128	1.9	Up	0.272066	-3.31216	0.00092578	0.00555	1635.5	2149.3	1941.3	2783	2206.6	5701.9	0	0	0	0	0	0	0	0	0	0	0	0	0	0	0	0	0	0	0	0	0	0	0	0	0	0	0	0	0	0	0	0	0	0	0
Dbp73D	49.0506	-0.902306	1.9	Up	0.341077	-2.64546	0.00815799	0.032	39.1	33.1	31.4	41.4	46.8	103.7	0	0	0	0	0	0	0	0	0	0	0	0	0	0	0	0	0	0	0	0	0	0	0	0	0	0	0	0	0	0	0	0	0	0	0
RpS2	1172.34	-0.902679	1.9	Up	0.265527	-3.39958	0.000674896	0.00431	716.6	1031.3	906.3	1306.1	1072.7	2581.5	0	0	0	0	0	0	0	0	0	0	0	0	0	0	0	0	0	0	0	0	0	0	0	0	0	0	0	0	0	0	0	0	0	0	0
Su(fu)	85.203	-0.932716	1.9	Up	0.217582	-4.28673	1.8132e-05	0.000206	59.2	55.4	78.4	96.7	138	126.9	0	0	0	0	0	0	0	0	0	0	0	0	0	0	0	0	0	0	0	0	0	0	0	0	0	0	0	0	0	0	0	0	0	0	0
RpL23	1472.2	-0.955081	1.9	Up	0.334978	-2.85118	0.00435579	0.02	819.4	1085.8	1089.8	1443	1017.5	3343.2	0	0	0	0	0	0	0	0	0	0	0	0	0	0	0	0	0	0	0	0	0	0	0	0	0	0	0	0	0	0	0	0	0	0	0
Cyp18a1	168.158	-0.960619	1.9	Up	0.286809	-3.34933	0.000810064	0.00501	79.4	145.7	98.8	148.2	159.6	323.7	0	0	0	0	0	0	0	0	0	0	0	0	0	0	0	0	0	0	0	0	0	0	0	0	0	0	0	0	0	0	0	0	0	0	0
TrpRS	107.696	-0.919073	1.9	Up	0.164171	-5.59828	2.16491e-08	5.39e-07	88.3	90.3	72.1	143.2	178.8	158	0	0	0	0	0	0	0	0	0	0	0	0	0	0	0	0	0	0	0	0	0	0	0	0	0	0	0	0	0	0	0	0	0	0	0
CG13397	145.841	-0.919172	1.9	Up	0.186597	-4.92598	8.3937e-07	1.37e-05	90.6	105.5	73.7	140.7	168	206.4	0	0	0	0	0	0	0	0	0	0	0	0	0	0	0	0	0	0	0	0	0	0	0	0	0	0	0	0	0	0	0	0	0	0	0
RpS20	1413.74	-0.917501	1.9	Up	0.28065	-3.2692	0.00107851	0.00629	924.5	1255.6	1041.2	1616.3	1219.1	3248.3	0	0	0	0	0	0	0	0	0	0	0	0	0	0	0	0	0	0	0	0	0	0	0	0	0	0	0	0	0	0	0	0	0	0	0
dbe	26.9717	-0.894178	1.9	Up	0.355128	-2.5179	0.0118057	0.043	15.7	19.7	26.7	35.2	33.6	43.6	0	0	0	0	0	0	0	0	0	0	0	0	0	0	0	0	0	0	0	0	0	0	0	0	0	0	0	0	0	0	0	0	0	0	0
kraken	141.813	-0.942979	1.9	Up	0.183467	-5.13978	2.75055e-07	5.13e-06	86.1	118	97.2	173.3	172.8	234.5	0	0	0	0	0	0	0	0	0	0	0	0	0	0	0	0	0	0	0	0	0	0	0	0	0	0	0	0	0	0	0	0	0	0	0
l(2)09851	71.1879	-0.931438	1.9	Up	0.291109	-3.19962	0.00137608	0.00774	50.3	42	70.6	79.1	70.8	153.1	0	0	0	0	0	0	0	0	0	0	0	0	0	0	0	0	0	0	0	0	0	0	0	0	0	0	0	0	0	0	0	0	0	0	0
Parg	72.028	-0.934261	1.9	Up	0.262464	-3.55957	0.000371458	0.00264	69.3	42.9	47	96.7	120	88.2	0	0	0	0	0	0	0	0	0	0	0	0	0	0	0	0	0	0	0	0	0	0	0	0	0	0	0	0	0	0	0	0	0	0	0
Mur2B	421.639	-0.943658	1.9	Up	0.232792	-4.05366	5.04228e-05	0.000488	336.5	303.9	326.2	519.9	872.3	467.1	0	0	0	0	0	0	0	0	0	0	0	0	0	0	0	0	0	0	0	0	0	0	0	0	0	0	0	0	0	0	0	0	0	0	0
AlaRS	296.205	-0.900279	1.9	Up	0.203639	-4.42096	9.82634e-06	0.000121	186.7	171.6	260.3	320.2	348	474.8	0	0	0	0	0	0	0	0	0	0	0	0	0	0	0	0	0	0	0	0	0	0	0	0	0	0	0	0	0	0	0	0	0	0	0
Cand1	497.57	-0.939089	1.9	Up	0.0999816	-9.39262	5.85246e-21	6.03e-19	356.6	359.3	357.5	659.3	746.3	654.1	0	0	0	0	0	0	0	0	0	0	0	0	0	0	0	0	0	0	0	0	0	0	0	0	0	0	0	0	0	0	0	0	0	0	0
SMC2	29.3822	-0.95038	1.9	Up	0.374295	-2.53912	0.0111132	0.041	23.5	16.1	23.5	30.1	48	41.7	0	0	0	0	0	0	0	0	0	0	0	0	0	0	0	0	0	0	0	0	0	0	0	0	0	0	0	0	0	0	0	0	0	0	0
O-fut2	36.1618	-0.925218	1.9	Up	0.322056	-2.87285	0.00406783	0.019	24.6	27.7	22	33.9	43.2	64	0	0	0	0	0	0	0	0	0	0	0	0	0	0	0	0	0	0	0	0	0	0	0	0	0	0	0	0	0	0	0	0	0	0	0
CG31817	25.5586	-0.909754	1.9	Up	0.360737	-2.52193	0.0116712	0.043	14.5	25	22	31.4	55.2	30	0	0	0	0	0	0	0	0	0	0	0	0	0	0	0	0	0	0	0	0	0	0	0	0	0	0	0	0	0	0	0	0	0	0	0
NHP2	61.0528	-0.900958	1.9	Up	0.303062	-2.97285	0.00295049	0.014	40.2	40.2	53.3	59	64.8	121.1	0	0	0	0	0	0	0	0	0	0	0	0	0	0	0	0	0	0	0	0	0	0	0	0	0	0	0	0	0	0	0	0	0	0	0
CG2875	55.4549	-0.920902	1.9	Up	0.22967	-4.00967	6.08027e-05	0.000574	36.9	37.5	50.2	72.8	66	91.1	0	0	0	0	0	0	0	0	0	0	0	0	0	0	0	0	0	0	0	0	0	0	0	0	0	0	0	0	0	0	0	0	0	0	0
mRpL30	100.083	-0.887741	1.9	Up	0.236731	-3.75	0.000176835	0.00142	63.7	59	83.1	138.1	85.2	151.2	0	0	0	0	0	0	0	0	0	0	0	0	0	0	0	0	0	0	0	0	0	0	0	0	0	0	0	0	0	0	0	0	0	0	0
MCTS1	93.5785	-0.901849	1.9	Up	0.210795	-4.27832	1.88308e-05	0.000212	72.7	57.2	64.3	113	94.8	151.2	0	0	0	0	0	0	0	0	0	0	0	0	0	0	0	0	0	0	0	0	0	0	0	0	0	0	0	0	0	0	0	0	0	0	0
CG12112	34.2207	-0.95421	1.9	Up	0.305522	-3.12321	0.00178888	0.01	25.7	25	37.6	49	44.4	72.7	0	0	0	0	0	0	0	0	0	0	0	0	0	0	0	0	0	0	0	0	0	0	0	0	0	0	0	0	0	0	0	0	0	0	0
Uros1	37.1867	-0.923985	1.9	Up	0.268233	-3.44471	0.000571668	0.00377	34.7	27.7	26.7	70.3	44.4	55.2	0	0	0	0	0	0	0	0	0	0	0	0	0	0	0	0	0	0	0	0	0	0	0	0	0	0	0	0	0	0	0	0	0	0	0
Rab40	143.227	-0.922555	1.9	Up	0.184296	-5.00583	5.56225e-07	9.56e-06	92.8	129.6	111.3	190.9	241.2	203.5	0	0	0	0	0	0	0	0	0	0	0	0	0	0	0	0	0	0	0	0	0	0	0	0	0	0	0	0	0	0	0	0	0	0	0
CG5877	130.379	-0.919939	1.9	Up	0.172851	-5.32214	1.02556e-07	2.16e-06	104	81.3	103.5	188.4	201.6	153.1	0	0	0	0	0	0	0	0	0	0	0	0	0	0	0	0	0	0	0	0	0	0	0	0	0	0	0	0	0	0	0	0	0	0	0
AnxB11	340.236	-0.888058	1.9	Up	0.127038	-6.99049	2.73937e-12	1.3e-10	222.5	247.6	261.9	418.2	429.6	500	0	0	0	0	0	0	0	0	0	0	0	0	0	0	0	0	0	0	0	0	0	0	0	0	0	0	0	0	0	0	0	0	0	0	0
psh	131.928	-0.895147	1.9	Up	0.292445	-3.06091	0.00220669	0.011	76	110.8	95.7	136.9	112.8	274.2	0	0	0	0	0	0	0	0	0	0	0	0	0	0	0	0	0	0	0	0	0	0	0	0	0	0	0	0	0	0	0	0	0	0	0
Ranbp21	226.619	-0.91888	1.9	Up	0.161669	-5.68372	1.31794e-08	3.44e-07	156.5	150.1	202.3	286.3	372	294.6	0	0	0	0	0	0	0	0	0	0	0	0	0	0	0	0	0	0	0	0	0	0	0	0	0	0	0	0	0	0	0	0	0	0	0
et	41.7066	-0.947492	1.9	Up	0.354243	-2.67469	0.00747977	0.03	32.4	34	15.7	56.5	32.4	72.7	0	0	0	0	0	0	0	0	0	0	0	0	0	0	0	0	0	0	0	0	0	0	0	0	0	0	0	0	0	0	0	0	0	0	0
CG14005	32.6385	-0.945868	1.9	Up	0.347483	-2.72206	0.00648772	0.027	26.8	17	25.1	32.7	48	49.4	0	0	0	0	0	0	0	0	0	0	0	0	0	0	0	0	0	0	0	0	0	0	0	0	0	0	0	0	0	0	0	0	0	0	0
CG9147	34.1506	-0.887752	1.9	Up	0.295531	-3.00392	0.00266526	0.013	23.5	27.7	12.5	35.2	42	45.5	0	0	0	0	0	0	0	0	0	0	0	0	0	0	0	0	0	0	0	0	0	0	0	0	0	0	0	0	0	0	0	0	0	0	0
Nepl4	79.9366	-0.961701	1.9	Up	0.391208	-2.45829	0.0139602	0.049	35.8	69.7	53.3	66.6	64.8	177.3	0	0	0	0	0	0	0	0	0	0	0	0	0	0	0	0	0	0	0	0	0	0	0	0	0	0	0	0	0	0	0	0	0	0	0
CG13793	33.9184	-0.95021	1.9	Up	0.373616	-2.54328	0.0109817	0.041	24.6	21.4	22	35.2	36	59.1	0	0	0	0	0	0	0	0	0	0	0	0	0	0	0	0	0	0	0	0	0	0	0	0	0	0	0	0	0	0	0	0	0	0	0
Ostgamma	108.198	-0.955702	1.9	Up	0.269494	-3.54629	0.000390699	0.00276	72.7	70.6	87.8	119.3	105.6	218	0	0	0	0	0	0	0	0	0	0	0	0	0	0	0	0	0	0	0	0	0	0	0	0	0	0	0	0	0	0	0	0	0	0	0
Wdr82	85.4538	-0.911629	1.9	Up	0.205158	-4.44355	8.84881e-06	0.00011	55.9	67	61.2	105.5	98.4	141.5	0	0	0	0	0	0	0	0	0	0	0	0	0	0	0	0	0	0	0	0	0	0	0	0	0	0	0	0	0	0	0	0	0	0	0
CG31886	200.858	-0.961608	1.9	Up	0.162149	-5.93042	3e-09	9.05e-08	136.4	168.9	163.1	257.5	309.6	343	0	0	0	0	0	0	0	0	0	0	0	0	0	0	0	0	0	0	0	0	0	0	0	0	0	0	0	0	0	0	0	0	0	0	0
MRP	2396.72	-0.910842	1.9	Up	0.206785	-4.40478	1.0589e-05	0.000129	1770.8	1569.3	1401.9	2696.3	4048.5	2175.5	0	0	0	0	0	0	0	0	0	0	0	0	0	0	0	0	0	0	0	0	0	0	0	0	0	0	0	0	0	0	0	0	0	0	0
CG11211	259.393	-0.925648	1.9	Up	0.345262	-2.681	0.00734021	0.029	176.6	278.8	183.5	325.3	225.6	663.8	0	0	0	0	0	0	0	0	0	0	0	0	0	0	0	0	0	0	0	0	0	0	0	0	0	0	0	0	0	0	0	0	0	0	0
CG12128	54.6091	-0.953956	1.9	Up	0.282763	-3.37369	0.000741668	0.00466	44.7	35.7	23.5	49	76.8	78.5	0	0	0	0	0	0	0	0	0	0	0	0	0	0	0	0	0	0	0	0	0	0	0	0	0	0	0	0	0	0	0	0	0	0	0
Elp2	67.1897	-0.890401	1.9	Up	0.237155	-3.75451	0.000173682	0.0014	40.2	33.1	31.4	59	60	74.6	0	0	0	0	0	0	0	0	0	0	0	0	0	0	0	0	0	0	0	0	0	0	0	0	0	0	0	0	0	0	0	0	0	0	0
Prp8	898.151	-0.961263	1.9	Up	0.158963	-6.04707	1.47506e-09	4.6e-08	668.5	625.6	672.7	1126.5	1576.7	1125.1	0	0	0	0	0	0	0	0	0	0	0	0	0	0	0	0	0	0	0	0	0	0	0	0	0	0	0	0	0	0	0	0	0	0	0
Ciao1	106.56	-0.895423	1.9	Up	0.270458	-3.31076	0.000930419	0.00557	68.2	64.3	84.7	119.3	86.4	192.8	0	0	0	0	0	0	0	0	0	0	0	0	0	0	0	0	0	0	0	0	0	0	0	0	0	0	0	0	0	0	0	0	0	0	0
Lst	669.413	-0.905632	1.9	Up	0.261947	-3.45731	0.000545599	0.00364	535.5	592.5	387.3	795	588	1458.4	0	0	0	0	0	0	0	0	0	0	0	0	0	0	0	0	0	0	0	0	0	0	0	0	0	0	0	0	0	0	0	0	0	0	0
Mes4	32.4428	-0.89831	1.9	Up	0.303136	-2.96339	0.0030427	0.015	19	21.4	26.7	40.2	44.4	38.8	0	0	0	0	0	0	0	0	0	0	0	0	0	0	0	0	0	0	0	0	0	0	0	0	0	0	0	0	0	0	0	0	0	0	0
CG7509	53.6646	-0.90677	1.9	Up	0.362157	-2.5038	0.0122866	0.044	31.3	20.6	31.4	28.9	39.6	83.3	0	0	0	0	0	0	0	0	0	0	0	0	0	0	0	0	0	0	0	0	0	0	0	0	0	0	0	0	0	0	0	0	0	0	0
RpL18	1326.13	-0.925697	1.9	Up	0.256636	-3.60704	0.000309714	0.00226	806	1096.6	1033.4	1577.4	1172.3	2824.8	0	0	0	0	0	0	0	0	0	0	0	0	0	0	0	0	0	0	0	0	0	0	0	0	0	0	0	0	0	0	0	0	0	0	0
Use1	30.3118	-0.890301	1.9	Up	0.333531	-2.66932	0.00760054	0.03	19	15.2	29.8	41.4	34.8	37.8	0	0	0	0	0	0	0	0	0	0	0	0	0	0	0	0	0	0	0	0	0	0	0	0	0	0	0	0	0	0	0	0	0	0	0
RpL26	813.571	-0.946339	1.9	Up	0.250911	-3.77162	0.000162192	0.00132	513.1	627.4	619.4	943.2	724.7	1720.1	0	0	0	0	0	0	0	0	0	0	0	0	0	0	0	0	0	0	0	0	0	0	0	0	0	0	0	0	0	0	0	0	0	0	0
Lon	407.568	-0.919143	1.9	Up	0.107508	-8.54953	1.23593e-17	9.9e-16	294	292.2	280.7	517.4	532.8	589.2	0	0	0	0	0	0	0	0	0	0	0	0	0	0	0	0	0	0	0	0	0	0	0	0	0	0	0	0	0	0	0	0	0	0	0
srl	225.867	-0.943779	1.9	Up	0.174205	-5.41764	6.03918e-08	1.38e-06	186.7	126	196	283.8	361.2	322.7	0	0	0	0	0	0	0	0	0	0	0	0	0	0	0	0	0	0	0	0	0	0	0	0	0	0	0	0	0	0	0	0	0	0	0
CG1142	33.2083	-0.948531	1.9	Up	0.328344	-2.88883	0.00386673	0.018	21.2	33.1	15.7	38.9	40.8	59.1	0	0	0	0	0	0	0	0	0	0	0	0	0	0	0	0	0	0	0	0	0	0	0	0	0	0	0	0	0	0	0	0	0	0	0
DNApol-iota	112.595	-0.929138	1.9	Up	0.233434	-3.9803	6.88289e-05	0.00064	77.1	84.9	97.2	126.8	199.2	164.7	0	0	0	0	0	0	0	0	0	0	0	0	0	0	0	0	0	0	0	0	0	0	0	0	0	0	0	0	0	0	0	0	0	0	0
CG6834	232.798	-0.919054	1.9	Up	0.275351	-3.33776	0.000844574	0.00516	129.7	208.2	156.8	252.4	212.4	471	0	0	0	0	0	0	0	0	0	0	0	0	0	0	0	0	0	0	0	0	0	0	0	0	0	0	0	0	0	0	0	0	0	0	0
CG7488	49.8789	-0.926839	1.9	Up	0.271353	-3.41562	0.000636368	0.0041	42.5	24.1	36.1	72.8	57.6	62	0	0	0	0	0	0	0	0	0	0	0	0	0	0	0	0	0	0	0	0	0	0	0	0	0	0	0	0	0	0	0	0	0	0	0
Trax	26.2567	-0.912964	1.9	Up	0.334032	-2.73317	0.00627288	0.026	17.9	20.6	15.7	36.4	31.2	35.9	0	0	0	0	0	0	0	0	0	0	0	0	0	0	0	0	0	0	0	0	0	0	0	0	0	0	0	0	0	0	0	0	0	0	0
CG11447	29.222	-0.959492	1.9	Up	0.315944	-3.0369	0.00239024	0.012	22.4	16.1	26.7	45.2	37.2	40.7	0	0	0	0	0	0	0	0	0	0	0	0	0	0	0	0	0	0	0	0	0	0	0	0	0	0	0	0	0	0	0	0	0	0	0
pinta	94.8147	-0.913596	1.9	Up	0.2654	-3.44234	0.000576703	0.00379	63.7	76.9	59.6	116.8	87.6	173.5	0	0	0	0	0	0	0	0	0	0	0	0	0	0	0	0	0	0	0	0	0	0	0	0	0	0	0	0	0	0	0	0	0	0	0
CG6073	23.7188	-0.923418	1.9	Up	0.333723	-2.76702	0.00565719	0.024	22.4	15.2	15.7	37.7	25.2	37.8	0	0	0	0	0	0	0	0	0	0	0	0	0	0	0	0	0	0	0	0	0	0	0	0	0	0	0	0	0	0	0	0	0	0	0
Gclc	829.784	-0.962646	1.9	Up	0.0876425	-10.9838	4.57342e-28	7.89e-26	561.2	631.8	544.1	1124	1132.7	1143.5	0	0	0	0	0	0	0	0	0	0	0	0	0	0	0	0	0	0	0	0	0	0	0	0	0	0	0	0	0	0	0	0	0	0	0
Mccc2	112.86	-0.932856	1.9	Up	0.274287	-3.40102	0.000671348	0.00429	60.4	83.1	84.7	136.9	92.4	203.5	0	0	0	0	0	0	0	0	0	0	0	0	0	0	0	0	0	0	0	0	0	0	0	0	0	0	0	0	0	0	0	0	0	0	0
Notum	68.7203	-0.907141	1.9	Up	0.252995	-3.5856	0.000336301	0.00243	44.7	63.5	42.3	72.8	118.8	95	0	0	0	0	0	0	0	0	0	0	0	0	0	0	0	0	0	0	0	0	0	0	0	0	0	0	0	0	0	0	0	0	0	0	0
Nlg1	239.525	-0.962222	1.9	Up	0.267362	-3.59895	0.000319508	0.00233	163.2	141.2	145.8	246.1	403.2	228.7	0	0	0	0	0	0	0	0	0	0	0	0	0	0	0	0	0	0	0	0	0	0	0	0	0	0	0	0	0	0	0	0	0	0	0
CG31778	184.7	-0.916243	1.9	Up	0.324586	-2.8228	0.00476059	0.021	130.8	112.6	138	199.7	130.8	385.7	0	0	0	0	0	0	0	0	0	0	0	0	0	0	0	0	0	0	0	0	0	0	0	0	0	0	0	0	0	0	0	0	0	0	0
CG32095	37.1828	-0.953994	1.9	Up	0.271933	-3.5082	0.00045115	0.00311	33.5	25.9	22	57.8	52.8	49.4	0	0	0	0	0	0	0	0	0	0	0	0	0	0	0	0	0	0	0	0	0	0	0	0	0	0	0	0	0	0	0	0	0	0	0
CG32452	57.9653	-0.894071	1.9	Up	0.255946	-3.49321	0.000477259	0.00326	38	38.4	51.7	52.7	99.6	81.4	0	0	0	0	0	0	0	0	0	0	0	0	0	0	0	0	0	0	0	0	0	0	0	0	0	0	0	0	0	0	0	0	0	0	0
CG32523	79.4071	-0.893064	1.9	Up	0.313595	-2.84783	0.00440191	0.02	53.7	59	54.9	70.3	79.2	159.9	0	0	0	0	0	0	0	0	0	0	0	0	0	0	0	0	0	0	0	0	0	0	0	0	0	0	0	0	0	0	0	0	0	0	0
RpL41	2895	-0.943042	1.9	Up	0.332324	-2.83772	0.00454374	0.02	1623.2	2108.2	2101.2	2869.7	2003.8	6337.6	0	0	0	0	0	0	0	0	0	0	0	0	0	0	0	0	0	0	0	0	0	0	0	0	0	0	0	0	0	0	0	0	0	0	0
CG33226	52.3948	-0.896821	1.9	Up	0.246841	-3.63319	0.000279935	0.00209	51.4	39.3	42.3	77.9	99.6	70.7	0	0	0	0	0	0	0	0	0	0	0	0	0	0	0	0	0	0	0	0	0	0	0	0	0	0	0	0	0	0	0	0	0	0	0
snoRNA:Psi18S-1377c	30.4297	-0.96183	1.9	Up	0.319959	-3.0061	0.0026462	0.013	32.4	17.9	15.7	38.9	40.8	49.4	0	0	0	0	0	0	0	0	0	0	0	0	0	0	0	0	0	0	0	0	0	0	0	0	0	0	0	0	0	0	0	0	0	0	0
Orct2	35.3223	-0.909389	1.9	Up	0.311382	-2.9205	0.00349473	0.016	26.8	16.1	26.7	41.4	54	32.9	0	0	0	0	0	0	0	0	0	0	0	0	0	0	0	0	0	0	0	0	0	0	0	0	0	0	0	0	0	0	0	0	0	0	0
snoRNA:Psi28S-3436b	419.841	-0.893235	1.9	Up	0.188745	-4.7325	2.21772e-06	3.23e-05	338.7	288.7	277.5	408.2	596.4	675.4	0	0	0	0	0	0	0	0	0	0	0	0	0	0	0	0	0	0	0	0	0	0	0	0	0	0	0	0	0	0	0	0	0	0	0
ncm	214.635	-0.956346	1.9	Up	0.130634	-7.32082	2.46468e-13	1.29e-11	163.2	150.1	149	290.1	307.2	300.4	0	0	0	0	0	0	0	0	0	0	0	0	0	0	0	0	0	0	0	0	0	0	0	0	0	0	0	0	0	0	0	0	0	0	0
CG17337	229.722	-0.913052	1.9	Up	0.156612	-5.83003	5.54175e-09	1.57e-07	192.3	144.8	181.9	288.8	290.4	388.6	0	0	0	0	0	0	0	0	0	0	0	0	0	0	0	0	0	0	0	0	0	0	0	0	0	0	0	0	0	0	0	0	0	0	0
Mi-2	892.815	-0.930805	1.9	Up	0.121079	-7.68757	1.49953e-14	8.92e-13	661.8	612.2	633.5	1146.6	1417.1	1073.7	0	0	0	0	0	0	0	0	0	0	0	0	0	0	0	0	0	0	0	0	0	0	0	0	0	0	0	0	0	0	0	0	0	0	0
Nup160	87.6681	-0.8937	1.9	Up	0.199908	-4.47056	7.80147e-06	9.8e-05	67.1	56.3	81.5	105.5	135.6	131.8	0	0	0	0	0	0	0	0	0	0	0	0	0	0	0	0	0	0	0	0	0	0	0	0	0	0	0	0	0	0	0	0	0	0	0
lncRNA:CR43264	104.622	-0.954375	1.9	Up	0.279413	-3.41564	0.000636314	0.0041	57	48.3	72.1	121.8	116.4	101.8	0	0	0	0	0	0	0	0	0	0	0	0	0	0	0	0	0	0	0	0	0	0	0	0	0	0	0	0	0	0	0	0	0	0	0
Cdk7	36.2148	-0.956373	1.9	Up	0.2869	-3.33348	0.000857674	0.00523	22.4	25.9	28.2	41.4	56.4	49.4	0	0	0	0	0	0	0	0	0	0	0	0	0	0	0	0	0	0	0	0	0	0	0	0	0	0	0	0	0	0	0	0	0	0	0
lncRNA:CR43496	58.9935	-0.917771	1.9	Up	0.230061	-3.98924	6.62851e-05	0.000619	43.6	46.5	43.9	89.2	90	75.6	0	0	0	0	0	0	0	0	0	0	0	0	0	0	0	0	0	0	0	0	0	0	0	0	0	0	0	0	0	0	0	0	0	0	0
l(3)72Dn	50.594	-0.944297	1.9	Up	0.264545	-3.56951	0.000357648	0.00257	30.2	34.9	40.8	60.3	64.8	75.6	0	0	0	0	0	0	0	0	0	0	0	0	0	0	0	0	0	0	0	0	0	0	0	0	0	0	0	0	0	0	0	0	0	0	0
Oseg1	85.1438	-0.95925	1.9	Up	0.24775	-3.87184	0.000108016	0.000946	52.5	59.9	72.1	115.5	133.2	107.6	0	0	0	0	0	0	0	0	0	0	0	0	0	0	0	0	0	0	0	0	0	0	0	0	0	0	0	0	0	0	0	0	0	0	0
Top2	178.364	-0.903149	1.9	Up	0.192214	-4.69867	2.6186e-06	3.76e-05	138.6	118	159.9	212.2	262.8	295.6	0	0	0	0	0	0	0	0	0	0	0	0	0	0	0	0	0	0	0	0	0	0	0	0	0	0	0	0	0	0	0	0	0	0	0
RpL19	2218.27	-0.940149	1.9	Up	0.266263	-3.53091	0.000414135	0.0029	1413	1710.5	1789.2	2565.7	1916.3	4940.2	0	0	0	0	0	0	0	0	0	0	0	0	0	0	0	0	0	0	0	0	0	0	0	0	0	0	0	0	0	0	0	0	0	0	0
cass	817.977	-0.930455	1.9	Up	0.206903	-4.49706	6.89006e-06	8.78e-05	660.7	714.1	594.3	1088.8	1663.1	1005.9	0	0	0	0	0	0	0	0	0	0	0	0	0	0	0	0	0	0	0	0	0	0	0	0	0	0	0	0	0	0	0	0	0	0	0
Dl	293.687	0.839307	1.8	Down	0.210296	3.99108	6.57739e-05	0.000616	399.1	327.1	360.7	257.5	220.8	131.8	0	0	0	0	0	0	0	0	0	0	0	0	0	0	0	0	0	0	0	0	0	0	0	0	0	0	0	0	0	0	0	0	0	0	0
Prosbeta6	448.203	0.839142	1.8	Down	0.279965	2.99731	0.0027237	0.013	633.9	407.5	657	414.4	302.4	232.6	0	0	0	0	0	0	0	0	0	0	0	0	0	0	0	0	0	0	0	0	0	0	0	0	0	0	0	0	0	0	0	0	0	0	0
Atpalpha	28513.9	0.835149	1.8	Down	0.15868	5.2631	1.41649e-07	2.85e-06	34859.7	36122.9	34710.9	25060.8	19863.3	14324.5	0	0	0	0	0	0	0	0	0	0	0	0	0	0	0	0	0	0	0	0	0	0	0	0	0	0	0	0	0	0	0	0	0	0	0
pr	1430.49	0.852113	1.8	Down	0.226633	3.75987	0.00017	0.00137	2099.4	1749.8	2065.2	1476.9	1041.5	759.7	0	0	0	0	0	0	0	0	0	0	0	0	0	0	0	0	0	0	0	0	0	0	0	0	0	0	0	0	0	0	0	0	0	0	0
Btk29A	533.489	0.846145	1.8	Down	0.163881	5.16316	2.42811e-07	4.59e-06	826.1	707.8	647.6	458.4	393.6	364.4	0	0	0	0	0	0	0	0	0	0	0	0	0	0	0	0	0	0	0	0	0	0	0	0	0	0	0	0	0	0	0	0	0	0	0
Tm1	2199.52	0.83236	1.8	Down	0.197803	4.20803	2.57606e-05	0.000276	2678.5	2501.4	2540.3	1743.1	1687.1	909	0	0	0	0	0	0	0	0	0	0	0	0	0	0	0	0	0	0	0	0	0	0	0	0	0	0	0	0	0	0	0	0	0	0	0
T48	148.445	0.872172	1.8	Down	0.171108	5.0972	3.44719e-07	6.26e-06	196.8	186.8	185	120.6	100.8	91.1	0	0	0	0	0	0	0	0	0	0	0	0	0	0	0	0	0	0	0	0	0	0	0	0	0	0	0	0	0	0	0	0	0	0	0
GlyP	5733.77	0.872409	1.8	Down	0.202245	4.31362	1.60605e-05	0.000185	5841.1	6768.8	6462	4513.6	2965	2941.1	0	0	0	0	0	0	0	0	0	0	0	0	0	0	0	0	0	0	0	0	0	0	0	0	0	0	0	0	0	0	0	0	0	0	0
Eip63F-1	424.829	0.839404	1.8	Down	0.162944	5.15149	2.58427e-07	4.85e-06	457.2	546	541	362.9	259.2	243.2	0	0	0	0	0	0	0	0	0	0	0	0	0	0	0	0	0	0	0	0	0	0	0	0	0	0	0	0	0	0	0	0	0	0	0
Sox14	1076.29	0.878362	1.8	Down	0.285068	3.08123	0.00206145	0.011	1544.9	1071.5	1477.1	925.6	886.7	415.7	0	0	0	0	0	0	0	0	0	0	0	0	0	0	0	0	0	0	0	0	0	0	0	0	0	0	0	0	0	0	0	0	0	0	0
Crys	2342.39	0.879672	1.8	Down	0.318327	2.76342	0.00571993	0.024	2324.1	1933	2156.1	1700.4	1264.7	522.3	0	0	0	0	0	0	0	0	0	0	0	0	0	0	0	0	0	0	0	0	0	0	0	0	0	0	0	0	0	0	0	0	0	0	0
Prosbeta1	289.882	0.822793	1.8	Down	0.261413	3.14749	0.00164682	0.00896	396.9	282.4	390.5	252.4	172.8	179.3	0	0	0	0	0	0	0	0	0	0	0	0	0	0	0	0	0	0	0	0	0	0	0	0	0	0	0	0	0	0	0	0	0	0	0
nmo	1307.45	0.851023	1.8	Down	0.233349	3.647	0.000265322	0.002	1847.9	1785.6	1638.6	1155.4	1220.3	550.4	0	0	0	0	0	0	0	0	0	0	0	0	0	0	0	0	0	0	0	0	0	0	0	0	0	0	0	0	0	0	0	0	0	0	0
nrv1	1730.91	0.848452	1.8	Down	0.165637	5.12235	3.01759e-07	5.55e-06	2059.2	2076.9	2231.4	1456.8	953.9	1126	0	0	0	0	0	0	0	0	0	0	0	0	0	0	0	0	0	0	0	0	0	0	0	0	0	0	0	0	0	0	0	0	0	0	0
wun	339.369	0.826694	1.8	Down	0.118169	6.99585	2.63656e-12	1.27e-10	431.5	439.7	445.3	283.8	242.4	219	0	0	0	0	0	0	0	0	0	0	0	0	0	0	0	0	0	0	0	0	0	0	0	0	0	0	0	0	0	0	0	0	0	0	0
drongo	1664.52	0.840316	1.8	Down	0.188037	4.46888	7.86314e-06	9.85e-05	2338.7	2118	1829.9	1274.7	1238.3	1001	0	0	0	0	0	0	0	0	0	0	0	0	0	0	0	0	0	0	0	0	0	0	0	0	0	0	0	0	0	0	0	0	0	0	0
Prosbeta2	372.372	0.88289	1.8	Down	0.263038	3.35651	0.000789319	0.0049	504.2	347.6	479.8	288.8	243.6	189.9	0	0	0	0	0	0	0	0	0	0	0	0	0	0	0	0	0	0	0	0	0	0	0	0	0	0	0	0	0	0	0	0	0	0	0
prominin-like	954.925	0.830767	1.8	Down	0.18131	4.58204	4.60465e-06	6.17e-05	1248.7	1143	1224.7	782.4	806.3	447.7	0	0	0	0	0	0	0	0	0	0	0	0	0	0	0	0	0	0	0	0	0	0	0	0	0	0	0	0	0	0	0	0	0	0	0
Prosbeta3	271.941	0.831933	1.8	Down	0.267619	3.10864	0.00187948	0.01	394.6	270.8	370.1	246.1	178.8	157	0	0	0	0	0	0	0	0	0	0	0	0	0	0	0	0	0	0	0	0	0	0	0	0	0	0	0	0	0	0	0	0	0	0	0
cindr	719.633	0.815329	1.8	Down	0.0906605	8.9932	2.40128e-19	2.25e-17	1003.9	1004.5	898.5	592.8	536.4	529.1	0	0	0	0	0	0	0	0	0	0	0	0	0	0	0	0	0	0	0	0	0	0	0	0	0	0	0	0	0	0	0	0	0	0	0
Prosbeta5	490.958	0.84025	1.8	Down	0.241305	3.48211	0.000497489	0.00337	658.4	468.3	621	398.1	316.8	261.6	0	0	0	0	0	0	0	0	0	0	0	0	0	0	0	0	0	0	0	0	0	0	0	0	0	0	0	0	0	0	0	0	0	0	0
Men-b	1948.42	0.858827	1.8	Down	0.228201	3.76346	0.000167576	0.00136	2589.1	2273.5	2342.7	1758.2	1387.1	830.5	0	0	0	0	0	0	0	0	0	0	0	0	0	0	0	0	0	0	0	0	0	0	0	0	0	0	0	0	0	0	0	0	0	0	0
CG15772	59.3979	0.862068	1.8	Down	0.239973	3.59235	0.000327706	0.00238	72.7	93.8	86.2	36.4	64.8	38.8	0	0	0	0	0	0	0	0	0	0	0	0	0	0	0	0	0	0	0	0	0	0	0	0	0	0	0	0	0	0	0	0	0	0	0
CG15765	1198.64	0.854992	1.8	Down	0.202705	4.21792	2.46567e-05	0.000267	1437.6	1585.4	1347	962	940.7	517.5	0	0	0	0	0	0	0	0	0	0	0	0	0	0	0	0	0	0	0	0	0	0	0	0	0	0	0	0	0	0	0	0	0	0	0
FucT6	257.08	0.807471	1.8	Down	0.210004	3.84504	0.000120535	0.00103	329.8	285.1	332.4	226.1	141.6	173.5	0	0	0	0	0	0	0	0	0	0	0	0	0	0	0	0	0	0	0	0	0	0	0	0	0	0	0	0	0	0	0	0	0	0	0
CG4678	236.963	0.874895	1.8	Down	0.237394	3.68541	0.000228331	0.00176	306.3	270.8	291.7	173.3	213.6	89.2	0	0	0	0	0	0	0	0	0	0	0	0	0	0	0	0	0	0	0	0	0	0	0	0	0	0	0	0	0	0	0	0	0	0	0
Oscillin	66.3739	0.83099	1.8	Down	0.226672	3.66604	0.000246333	0.00188	87.2	75.1	87.8	44	37.2	57.2	0	0	0	0	0	0	0	0	0	0	0	0	0	0	0	0	0	0	0	0	0	0	0	0	0	0	0	0	0	0	0	0	0	0	0
CG13982	41.8975	0.825167	1.8	Down	0.281252	2.93391	0.00334725	0.016	51.4	41.1	61.2	36.4	27.6	22.3	0	0	0	0	0	0	0	0	0	0	0	0	0	0	0	0	0	0	0	0	0	0	0	0	0	0	0	0	0	0	0	0	0	0	0
CG7781	1333.76	0.873035	1.8	Down	0.151402	5.76632	8.10212e-09	2.21e-07	1558.4	1530	1753.1	1129	760.7	754.9	0	0	0	0	0	0	0	0	0	0	0	0	0	0	0	0	0	0	0	0	0	0	0	0	0	0	0	0	0	0	0	0	0	0	0
dpr19	216.21	0.822558	1.8	Down	0.182384	4.51003	6.48173e-06	8.32e-05	268.3	281.5	258.7	182.1	170.4	108.5	0	0	0	0	0	0	0	0	0	0	0	0	0	0	0	0	0	0	0	0	0	0	0	0	0	0	0	0	0	0	0	0	0	0	0
CG16854	65.8455	0.817675	1.8	Down	0.221403	3.69315	0.000221497	0.00172	68.2	89.4	78.4	47.7	46.8	40.7	0	0	0	0	0	0	0	0	0	0	0	0	0	0	0	0	0	0	0	0	0	0	0	0	0	0	0	0	0	0	0	0	0	0	0
nrv3	13387.8	0.876925	1.8	Down	0.167534	5.23431	1.656e-07	3.27e-06	16143.7	17239.3	17162.6	12144.2	8588.9	6794	0	0	0	0	0	0	0	0	0	0	0	0	0	0	0	0	0	0	0	0	0	0	0	0	0	0	0	0	0	0	0	0	0	0	0
Cyp49a1	131.162	0.834482	1.8	Down	0.19603	4.25691	2.07269e-05	0.000231	162.1	147.5	159.9	94.2	108	63	0	0	0	0	0	0	0	0	0	0	0	0	0	0	0	0	0	0	0	0	0	0	0	0	0	0	0	0	0	0	0	0	0	0	0
AQP	71.0677	0.812798	1.8	Down	0.301657	2.69445	0.00705058	0.029	69.3	67	90.9	66.6	38.4	25.2	0	0	0	0	0	0	0	0	0	0	0	0	0	0	0	0	0	0	0	0	0	0	0	0	0	0	0	0	0	0	0	0	0	0	0
CG10205	148.726	0.851802	1.8	Down	0.220519	3.86272	0.000112133	0.000972	163.2	151	266.6	109.3	90	118.2	0	0	0	0	0	0	0	0	0	0	0	0	0	0	0	0	0	0	0	0	0	0	0	0	0	0	0	0	0	0	0	0	0	0	0
Cyp4aa1	69.5622	0.838138	1.8	Down	0.291226	2.87796	0.00400254	0.018	100.6	77.8	69	62.8	37.2	39.7	0	0	0	0	0	0	0	0	0	0	0	0	0	0	0	0	0	0	0	0	0	0	0	0	0	0	0	0	0	0	0	0	0	0	0
CG8306	377.17	0.8089	1.8	Down	0.211029	3.83313	0.000126522	0.00108	486.3	352.1	537.8	256.2	207.6	317.8	0	0	0	0	0	0	0	0	0	0	0	0	0	0	0	0	0	0	0	0	0	0	0	0	0	0	0	0	0	0	0	0	0	0	0
CG5267	45.1376	0.86745	1.8	Down	0.279049	3.10859	0.00187983	0.01	51.4	71.5	50.2	42.7	34.8	20.4	0	0	0	0	0	0	0	0	0	0	0	0	0	0	0	0	0	0	0	0	0	0	0	0	0	0	0	0	0	0	0	0	0	0	0
CG18467	86.2581	0.809587	1.8	Down	0.193533	4.18321	2.87425e-05	0.000302	104	101	112.9	59	75.6	47.5	0	0	0	0	0	0	0	0	0	0	0	0	0	0	0	0	0	0	0	0	0	0	0	0	0	0	0	0	0	0	0	0	0	0	0
CG13937	228.475	0.835521	1.8	Down	0.156765	5.32978	9.83336e-08	2.09e-06	296.2	323.5	279.1	202.2	171.6	134.7	0	0	0	0	0	0	0	0	0	0	0	0	0	0	0	0	0	0	0	0	0	0	0	0	0	0	0	0	0	0	0	0	0	0	0
SP1173	465.136	0.874993	1.8	Down	0.121886	7.1788	7.03235e-13	3.58e-11	578	626.5	581.8	365.5	308.4	303.3	0	0	0	0	0	0	0	0	0	0	0	0	0	0	0	0	0	0	0	0	0	0	0	0	0	0	0	0	0	0	0	0	0	0	0
Cln7	134.116	0.826902	1.8	Down	0.218551	3.78357	0.000154597	0.00127	167.7	149.2	158.4	110.5	84	74.6	0	0	0	0	0	0	0	0	0	0	0	0	0	0	0	0	0	0	0	0	0	0	0	0	0	0	0	0	0	0	0	0	0	0	0
CG4080	370.203	0.859165	1.8	Down	0.167896	5.11725	3.1e-07	5.69e-06	499.7	471.9	473.6	314	284.4	201.6	0	0	0	0	0	0	0	0	0	0	0	0	0	0	0	0	0	0	0	0	0	0	0	0	0	0	0	0	0	0	0	0	0	0	0
CG6527	53.287	0.879466	1.8	Down	0.239152	3.67744	0.000235587	0.00181	83.8	88.5	65.9	46.5	54	32	0	0	0	0	0	0	0	0	0	0	0	0	0	0	0	0	0	0	0	0	0	0	0	0	0	0	0	0	0	0	0	0	0	0	0
CG14153	140.348	0.872352	1.8	Down	0.216989	4.02026	5.8133e-05	0.000552	150.9	136.7	174.1	101.7	74.4	75.6	0	0	0	0	0	0	0	0	0	0	0	0	0	0	0	0	0	0	0	0	0	0	0	0	0	0	0	0	0	0	0	0	0	0	0
CG7497	157.24	0.809297	1.8	Down	0.251803	3.21401	0.00130894	0.00742	203.5	172.5	194.4	146.9	98.4	81.4	0	0	0	0	0	0	0	0	0	0	0	0	0	0	0	0	0	0	0	0	0	0	0	0	0	0	0	0	0	0	0	0	0	0	0
AstC-R1	61.085	0.831299	1.8	Down	0.264294	3.14536	0.0016588	0.00902	81.6	62.6	69	36.4	55.2	29.1	0	0	0	0	0	0	0	0	0	0	0	0	0	0	0	0	0	0	0	0	0	0	0	0	0	0	0	0	0	0	0	0	0	0	0
Syn1	221.596	0.827438	1.8	Down	0.141582	5.84422	5.08934e-09	1.45e-07	301.8	281.5	285.4	172.1	174	145.4	0	0	0	0	0	0	0	0	0	0	0	0	0	0	0	0	0	0	0	0	0	0	0	0	0	0	0	0	0	0	0	0	0	0	0
CG1103	106.866	0.882356	1.8	Down	0.283657	3.11065	0.00186676	0.01	108.4	100.1	141.1	76.6	62.4	50.4	0	0	0	0	0	0	0	0	0	0	0	0	0	0	0	0	0	0	0	0	0	0	0	0	0	0	0	0	0	0	0	0	0	0	0
CG8861	457.836	0.872378	1.8	Down	0.156265	5.58267	2.36853e-08	5.83e-07	532.1	531.7	584.9	384.3	271.2	247.1	0	0	0	0	0	0	0	0	0	0	0	0	0	0	0	0	0	0	0	0	0	0	0	0	0	0	0	0	0	0	0	0	0	0	0
beat-Va	189.712	0.810463	1.8	Down	0.227162	3.56777	0.000360028	0.00258	229.2	257.4	250.9	155.7	174	93	0	0	0	0	0	0	0	0	0	0	0	0	0	0	0	0	0	0	0	0	0	0	0	0	0	0	0	0	0	0	0	0	0	0	0
Npc2b	470.1	0.866622	1.8	Down	0.225789	3.83819	0.000123942	0.00106	819.4	563	680.5	450.9	313.2	367.3	0	0	0	0	0	0	0	0	0	0	0	0	0	0	0	0	0	0	0	0	0	0	0	0	0	0	0	0	0	0	0	0	0	0	0
Gyc88E	117.85	0.872366	1.8	Down	0.253178	3.44566	0.000569672	0.00376	120.7	146.6	136.4	84.1	97.2	41.7	0	0	0	0	0	0	0	0	0	0	0	0	0	0	0	0	0	0	0	0	0	0	0	0	0	0	0	0	0	0	0	0	0	0	0
Fbxl7	90.2339	0.864233	1.8	Down	0.232965	3.70971	0.000207498	0.00163	118.5	107.2	119.2	76.6	70.8	43.6	0	0	0	0	0	0	0	0	0	0	0	0	0	0	0	0	0	0	0	0	0	0	0	0	0	0	0	0	0	0	0	0	0	0	0
subdued	283.133	0.865242	1.8	Down	0.164287	5.26665	1.38933e-07	2.81e-06	352.1	387	365.4	246.1	181.2	181.2	0	0	0	0	0	0	0	0	0	0	0	0	0	0	0	0	0	0	0	0	0	0	0	0	0	0	0	0	0	0	0	0	0	0	0
CG5326	210.457	0.811244	1.8	Down	0.222495	3.64612	0.000266232	0.002	229.2	195.7	283.8	136.9	120	144.4	0	0	0	0	0	0	0	0	0	0	0	0	0	0	0	0	0	0	0	0	0	0	0	0	0	0	0	0	0	0	0	0	0	0	0
CG4374	176.496	0.813758	1.8	Down	0.234668	3.46769	0.000524943	0.00353	219.1	206.4	225.8	152	151.2	69.8	0	0	0	0	0	0	0	0	0	0	0	0	0	0	0	0	0	0	0	0	0	0	0	0	0	0	0	0	0	0	0	0	0	0	0
CG17786	137.22	0.861754	1.8	Down	0.257551	3.34596	0.000819988	0.00505	182.2	149.2	177.2	113	122.4	46.5	0	0	0	0	0	0	0	0	0	0	0	0	0	0	0	0	0	0	0	0	0	0	0	0	0	0	0	0	0	0	0	0	0	0	0
CG12290	331.856	0.874921	1.8	Down	0.155834	5.61445	1.9719e-08	4.94e-07	444.9	467.4	393.6	253.7	271.2	191.9	0	0	0	0	0	0	0	0	0	0	0	0	0	0	0	0	0	0	0	0	0	0	0	0	0	0	0	0	0	0	0	0	0	0	0
CG6330	616.492	0.836637	1.8	Down	0.180133	4.64456	3.408e-06	4.73e-05	628.3	743.5	744.8	523.7	296.4	366.3	0	0	0	0	0	0	0	0	0	0	0	0	0	0	0	0	0	0	0	0	0	0	0	0	0	0	0	0	0	0	0	0	0	0	0
grass	169.641	0.846522	1.8	Down	0.251646	3.36394	0.00076839	0.0048	214.6	167.1	263.4	145.7	85.2	126	0	0	0	0	0	0	0	0	0	0	0	0	0	0	0	0	0	0	0	0	0	0	0	0	0	0	0	0	0	0	0	0	0	0	0
jus	1062.29	0.864148	1.8	Down	0.191425	4.51428	6.3533e-06	8.19e-05	1265.5	1471	1373.6	870.3	895.1	496.2	0	0	0	0	0	0	0	0	0	0	0	0	0	0	0	0	0	0	0	0	0	0	0	0	0	0	0	0	0	0	0	0	0	0	0
Cad99C	652.399	0.874658	1.8	Down	0.185711	4.70978	2.47979e-06	3.57e-05	821.7	724.8	763.7	504.9	447.6	310.1	0	0	0	0	0	0	0	0	0	0	0	0	0	0	0	0	0	0	0	0	0	0	0	0	0	0	0	0	0	0	0	0	0	0	0
PH4alphaEFB	168.949	0.8143	1.8	Down	0.171598	4.74539	2.08106e-06	3.04e-05	214.6	172.5	199.1	123.1	94.8	114.3	0	0	0	0	0	0	0	0	0	0	0	0	0	0	0	0	0	0	0	0	0	0	0	0	0	0	0	0	0	0	0	0	0	0	0
yellow-h	190.428	0.8089	1.8	Down	0.235468	3.43529	0.000591925	0.00386	169.9	143.9	255.6	124.3	91.2	106.6	0	0	0	0	0	0	0	0	0	0	0	0	0	0	0	0	0	0	0	0	0	0	0	0	0	0	0	0	0	0	0	0	0	0	0
Nhe2	612.825	0.823919	1.8	Down	0.254704	3.23481	0.00121725	0.00698	746.8	772.1	757.4	551.3	518.4	219	0	0	0	0	0	0	0	0	0	0	0	0	0	0	0	0	0	0	0	0	0	0	0	0	0	0	0	0	0	0	0	0	0	0	0
Pax	959.239	0.872824	1.8	Down	0.223324	3.90832	9.29387e-05	0.000831	1240.9	1185	909.5	732.2	637.2	455.5	0	0	0	0	0	0	0	0	0	0	0	0	0	0	0	0	0	0	0	0	0	0	0	0	0	0	0	0	0	0	0	0	0	0	0
phu	162.88	0.870099	1.8	Down	0.322352	2.69922	0.00695025	0.028	135.3	159.1	177.2	90.4	40.8	125	0	0	0	0	0	0	0	0	0	0	0	0	0	0	0	0	0	0	0	0	0	0	0	0	0	0	0	0	0	0	0	0	0	0	0
CG30172	155.726	0.853963	1.8	Down	0.189782	4.4997	6.805e-06	8.68e-05	175.5	190.4	188.2	138.1	85.2	85.3	0	0	0	0	0	0	0	0	0	0	0	0	0	0	0	0	0	0	0	0	0	0	0	0	0	0	0	0	0	0	0	0	0	0	0
CG31213	109.378	0.852113	1.8	Down	0.218457	3.9006	9.59549e-05	0.000854	154.3	144.8	133.3	103	86.4	53.3	0	0	0	0	0	0	0	0	0	0	0	0	0	0	0	0	0	0	0	0	0	0	0	0	0	0	0	0	0	0	0	0	0	0	0
CG31221	2909.78	0.87374	1.8	Down	0.184569	4.73394	2.202e-06	3.21e-05	3623.1	3957.3	3614.4	2391.2	2285.8	1436.1	0	0	0	0	0	0	0	0	0	0	0	0	0	0	0	0	0	0	0	0	0	0	0	0	0	0	0	0	0	0	0	0	0	0	0
CG32694	490.783	0.849564	1.8	Down	0.157617	5.39004	7.04412e-08	1.56e-06	632.7	491.5	705.6	374.2	354	285.9	0	0	0	0	0	0	0	0	0	0	0	0	0	0	0	0	0	0	0	0	0	0	0	0	0	0	0	0	0	0	0	0	0	0	0
CG32850	930.015	0.817619	1.8	Down	0.188424	4.33924	1.42974e-05	0.000167	925.6	1457.6	1045.9	741	715.1	494.2	0	0	0	0	0	0	0	0	0	0	0	0	0	0	0	0	0	0	0	0	0	0	0	0	0	0	0	0	0	0	0	0	0	0	0
CG32982	496.152	0.850688	1.8	Down	0.207949	4.09085	4.29788e-05	0.000424	753.5	647	550.4	393.1	440.4	252	0	0	0	0	0	0	0	0	0	0	0	0	0	0	0	0	0	0	0	0	0	0	0	0	0	0	0	0	0	0	0	0	0	0	0
Pvf3	744.225	0.855821	1.8	Down	0.195536	4.37679	1.20441e-05	0.000144	942.4	895.5	870.3	606.6	585.6	308.2	0	0	0	0	0	0	0	0	0	0	0	0	0	0	0	0	0	0	0	0	0	0	0	0	0	0	0	0	0	0	0	0	0	0	0
Epac	1355.02	0.813258	1.8	Down	0.254871	3.19086	0.00141848	0.00791	1692.5	1793.6	1685.7	1179.3	1250.3	516.5	0	0	0	0	0	0	0	0	0	0	0	0	0	0	0	0	0	0	0	0	0	0	0	0	0	0	0	0	0	0	0	0	0	0	0
Prosalpha2	406.597	0.82177	1.8	Down	0.246063	3.33968	0.000838764	0.00514	550	391.4	544.1	356.7	286.8	197.7	0	0	0	0	0	0	0	0	0	0	0	0	0	0	0	0	0	0	0	0	0	0	0	0	0	0	0	0	0	0	0	0	0	0	0
side-VIII	531.052	0.827563	1.8	Down	0.145334	5.69423	1.2393e-08	3.24e-07	716.6	706.9	674.3	395.6	463.2	326.6	0	0	0	0	0	0	0	0	0	0	0	0	0	0	0	0	0	0	0	0	0	0	0	0	0	0	0	0	0	0	0	0	0	0	0
CG42269	90.4384	0.88637	1.8	Down	0.312612	2.83537	0.00457732	0.02	93.9	81.3	89.4	72.8	46.8	25.2	0	0	0	0	0	0	0	0	0	0	0	0	0	0	0	0	0	0	0	0	0	0	0	0	0	0	0	0	0	0	0	0	0	0	0
alpha-Man-Ia	1660.84	0.838572	1.8	Down	0.169032	4.96102	7.01256e-07	1.17e-05	2226.9	2096.6	2094.9	1533.4	1169.9	889.6	0	0	0	0	0	0	0	0	0	0	0	0	0	0	0	0	0	0	0	0	0	0	0	0	0	0	0	0	0	0	0	0	0	0	0
Mlp60A	828.183	0.821303	1.8	Down	0.220117	3.73121	0.000190561	0.00151	921.2	986.6	882.8	695.7	572.4	314.9	0	0	0	0	0	0	0	0	0	0	0	0	0	0	0	0	0	0	0	0	0	0	0	0	0	0	0	0	0	0	0	0	0	0	0
DIP-beta	200.713	0.865681	1.8	Down	0.279446	3.09785	0.00194931	0.01	238.1	284.2	241.5	185.9	158.4	77.5	0	0	0	0	0	0	0	0	0	0	0	0	0	0	0	0	0	0	0	0	0	0	0	0	0	0	0	0	0	0	0	0	0	0	0
Pkcdelta	685.495	0.844971	1.8	Down	0.285088	2.96389	0.00303773	0.015	1068.7	933.9	668	570.2	650.4	269.4	0	0	0	0	0	0	0	0	0	0	0	0	0	0	0	0	0	0	0	0	0	0	0	0	0	0	0	0	0	0	0	0	0	0	0
Rbp6	4968.61	0.823728	1.8	Down	0.213217	3.86333	0.000111851	0.00097	7049.5	6927.9	6429.1	4467.1	4665.2	2400.3	0	0	0	0	0	0	0	0	0	0	0	0	0	0	0	0	0	0	0	0	0	0	0	0	0	0	0	0	0	0	0	0	0	0	0
CG42878	25.8208	0.858126	1.8	Down	0.330641	2.59534	0.00944979	0.036	44.7	40.2	29.8	27.6	25.2	12.6	0	0	0	0	0	0	0	0	0	0	0	0	0	0	0	0	0	0	0	0	0	0	0	0	0	0	0	0	0	0	0	0	0	0	0
CG43066	1422.56	0.821644	1.8	Down	0.195101	4.21137	2.53826e-05	0.000273	1702.6	1924.1	1480.3	1139.1	1105.1	650.2	0	0	0	0	0	0	0	0	0	0	0	0	0	0	0	0	0	0	0	0	0	0	0	0	0	0	0	0	0	0	0	0	0	0	0
Nxf3	57.0797	0.814167	1.8	Down	0.279545	2.91247	0.00358579	0.017	76	76	81.5	47.7	54	32	0	0	0	0	0	0	0	0	0	0	0	0	0	0	0	0	0	0	0	0	0	0	0	0	0	0	0	0	0	0	0	0	0	0	0
nwk	1782.75	0.88376	1.8	Down	0.188746	4.68227	2.83713e-06	4.02e-05	2267.1	2330.7	2099.7	1381.5	1447.1	805.3	0	0	0	0	0	0	0	0	0	0	0	0	0	0	0	0	0	0	0	0	0	0	0	0	0	0	0	0	0	0	0	0	0	0	0
cd	56.3605	0.831322	1.8	Down	0.269017	3.09023	0.00200005	0.01	71.5	56.3	53.3	40.2	34.8	28.1	0	0	0	0	0	0	0	0	0	0	0	0	0	0	0	0	0	0	0	0	0	0	0	0	0	0	0	0	0	0	0	0	0	0	0
Atg6	99.1496	0.831367	1.8	Down	0.218664	3.80203	0.000143515	0.0012	143.1	124.2	112.9	96.7	70.8	49.4	0	0	0	0	0	0	0	0	0	0	0	0	0	0	0	0	0	0	0	0	0	0	0	0	0	0	0	0	0	0	0	0	0	0	0
CaMKII	3110.33	0.833738	1.8	Down	0.153368	5.43619	5.44329e-08	1.26e-06	3921.6	4076.1	4183.6	2703.9	2398.6	1735.6	0	0	0	0	0	0	0	0	0	0	0	0	0	0	0	0	0	0	0	0	0	0	0	0	0	0	0	0	0	0	0	0	0	0	0
Zasp52	2449.13	0.85038	1.8	Down	0.175275	4.8517	1.22406e-06	1.91e-05	2932.3	3083.2	2675.1	1863.7	1879.1	1082.4	0	0	0	0	0	0	0	0	0	0	0	0	0	0	0	0	0	0	0	0	0	0	0	0	0	0	0	0	0	0	0	0	0	0	0
asRNA:CR44981	39.1453	0.834641	1.8	Down	0.254504	3.27948	0.00103999	0.0061	52.5	65.2	56.5	32.7	36	30	0	0	0	0	0	0	0	0	0	0	0	0	0	0	0	0	0	0	0	0	0	0	0	0	0	0	0	0	0	0	0	0	0	0	0
stai	1225.56	0.8714	1.8	Down	0.192258	4.53245	5.83036e-06	7.62e-05	1475.6	1384.3	1654.3	1004.7	931.1	533.9	0	0	0	0	0	0	0	0	0	0	0	0	0	0	0	0	0	0	0	0	0	0	0	0	0	0	0	0	0	0	0	0	0	0	0
rn	137.967	0.810836	1.8	Down	0.323266	2.50827	0.0121325	0.044	196.8	197.5	144.3	87.9	168	53.3	0	0	0	0	0	0	0	0	0	0	0	0	0	0	0	0	0	0	0	0	0	0	0	0	0	0	0	0	0	0	0	0	0	0	0
lncRNA:CR45808	27.8885	0.863117	1.8	Down	0.312131	2.76524	0.00568807	0.024	49.2	41.1	34.5	22.6	28.8	18.4	0	0	0	0	0	0	0	0	0	0	0	0	0	0	0	0	0	0	0	0	0	0	0	0	0	0	0	0	0	0	0	0	0	0	0
Fas1	10040.1	0.855849	1.8	Down	0.17046	5.02082	5.14517e-07	8.93e-06	13025.9	13730.6	12216.9	9042.2	7552.2	4945.1	0	0	0	0	0	0	0	0	0	0	0	0	0	0	0	0	0	0	0	0	0	0	0	0	0	0	0	0	0	0	0	0	0	0	0
AdamTS-A	432.82	0.837076	1.8	Down	0.167108	5.00918	5.46631e-07	9.41e-06	573.5	421.8	580.2	334.1	320.4	227.7	0	0	0	0	0	0	0	0	0	0	0	0	0	0	0	0	0	0	0	0	0	0	0	0	0	0	0	0	0	0	0	0	0	0	0
Adh	41.5827	-0.834425	1.8	Up	0.228952	-3.64455	0.000267863	0.00201	41.4	38.4	37.6	69.1	72	68.8	0	0	0	0	0	0	0	0	0	0	0	0	0	0	0	0	0	0	0	0	0	0	0	0	0	0	0	0	0	0	0	0	0	0	0
cl	82.3009	-0.811455	1.8	Up	0.220586	-3.67864	0.000234483	0.0018	60.4	56.3	62.7	95.4	82.8	132.8	0	0	0	0	0	0	0	0	0	0	0	0	0	0	0	0	0	0	0	0	0	0	0	0	0	0	0	0	0	0	0	0	0	0	0
RpS5a	1974.82	-0.815764	1.8	Up	0.241595	-3.37657	0.000733951	0.00463	1318	1578.3	1422.2	2097.3	1672.7	3829.7	0	0	0	0	0	0	0	0	0	0	0	0	0	0	0	0	0	0	0	0	0	0	0	0	0	0	0	0	0	0	0	0	0	0	0
Rcc1	114.361	-0.828526	1.8	Up	0.176277	-4.70013	2.6e-06	3.74e-05	64.8	87.6	83.1	133.1	134.4	150.2	0	0	0	0	0	0	0	0	0	0	0	0	0	0	0	0	0	0	0	0	0	0	0	0	0	0	0	0	0	0	0	0	0	0	0
Pgm1	840.855	-0.81108	1.8	Up	0.233478	-3.47391	0.000512941	0.00346	471.8	692.6	599	826.4	793.1	1473	0	0	0	0	0	0	0	0	0	0	0	0	0	0	0	0	0	0	0	0	0	0	0	0	0	0	0	0	0	0	0	0	0	0	0
rod	42.3505	-0.844009	1.8	Up	0.327603	-2.57632	0.00998586	0.038	29.1	39.3	34.5	52.7	82.8	50.4	0	0	0	0	0	0	0	0	0	0	0	0	0	0	0	0	0	0	0	0	0	0	0	0	0	0	0	0	0	0	0	0	0	0	0
RpII18	41.579	-0.84455	1.8	Up	0.282413	-2.99049	0.00278535	0.014	30.2	29.5	29.8	47.7	37.2	73.6	0	0	0	0	0	0	0	0	0	0	0	0	0	0	0	0	0	0	0	0	0	0	0	0	0	0	0	0	0	0	0	0	0	0	0
RpL4	3472.86	-0.841339	1.8	Up	0.219992	-3.8244	0.000131089	0.00111	2259.3	2766.9	2813.1	4106.7	3173.8	6761.1	0	0	0	0	0	0	0	0	0	0	0	0	0	0	0	0	0	0	0	0	0	0	0	0	0	0	0	0	0	0	0	0	0	0	0
mei-41	59.9515	-0.84809	1.8	Up	0.253437	-3.34635	0.000818827	0.00505	43.6	49.2	50.2	84.1	109.2	64.9	0	0	0	0	0	0	0	0	0	0	0	0	0	0	0	0	0	0	0	0	0	0	0	0	0	0	0	0	0	0	0	0	0	0	0
por	26.0027	-0.809453	1.8	Up	0.313999	-2.57789	0.00994064	0.038	21.2	22.3	22	33.9	43.2	37.8	0	0	0	0	0	0	0	0	0	0	0	0	0	0	0	0	0	0	0	0	0	0	0	0	0	0	0	0	0	0	0	0	0	0	0
Taf5	86.7693	-0.844211	1.8	Up	0.198503	-4.25289	2.11029e-05	0.000234	72.7	54.5	65.9	98	134.4	111.4	0	0	0	0	0	0	0	0	0	0	0	0	0	0	0	0	0	0	0	0	0	0	0	0	0	0	0	0	0	0	0	0	0	0	0
RpS9	209.238	-0.874479	1.8	Up	0.281252	-3.10923	0.00187574	0.01	144.2	164.4	183.5	280.1	166.8	451.6	0	0	0	0	0	0	0	0	0	0	0	0	0	0	0	0	0	0	0	0	0	0	0	0	0	0	0	0	0	0	0	0	0	0	0
Gip	120.203	-0.87811	1.8	Up	0.281914	-3.11481	0.00184063	0.01	77.1	79.5	94.1	123.1	100.8	232.6	0	0	0	0	0	0	0	0	0	0	0	0	0	0	0	0	0	0	0	0	0	0	0	0	0	0	0	0	0	0	0	0	0	0	0
RpL11	1088.66	-0.818046	1.8	Up	0.281711	-2.90385	0.00368608	0.017	716.6	850.8	895.4	1088.8	911.9	2337.3	0	0	0	0	0	0	0	0	0	0	0	0	0	0	0	0	0	0	0	0	0	0	0	0	0	0	0	0	0	0	0	0	0	0	0
Ost48	88.2095	-0.849342	1.8	Up	0.325618	-2.6084	0.00909671	0.035	49.2	63.5	87.8	109.3	75.6	171.5	0	0	0	0	0	0	0	0	0	0	0	0	0	0	0	0	0	0	0	0	0	0	0	0	0	0	0	0	0	0	0	0	0	0	0
Psi	779.142	-0.838292	1.8	Up	0.290432	-2.88636	0.00389727	0.018	700.9	598.8	570.8	924.3	1678.7	743.3	0	0	0	0	0	0	0	0	0	0	0	0	0	0	0	0	0	0	0	0	0	0	0	0	0	0	0	0	0	0	0	0	0	0	0
Ork1	138.337	-0.884391	1.8	Up	0.235565	-3.75435	0.000173795	0.0014	81.6	130.5	89.4	152	151.2	255.8	0	0	0	0	0	0	0	0	0	0	0	0	0	0	0	0	0	0	0	0	0	0	0	0	0	0	0	0	0	0	0	0	0	0	0
l(2)k14505	107.392	-0.828417	1.8	Up	0.173142	-4.78462	1.71313e-06	2.57e-05	90.6	79.5	65.9	128.1	145.2	149.2	0	0	0	0	0	0	0	0	0	0	0	0	0	0	0	0	0	0	0	0	0	0	0	0	0	0	0	0	0	0	0	0	0	0	0
RpL39	718.008	-0.859166	1.8	Up	0.301496	-2.84967	0.0043764	0.02	422.6	527.3	577.1	720.9	546	1499.1	0	0	0	0	0	0	0	0	0	0	0	0	0	0	0	0	0	0	0	0	0	0	0	0	0	0	0	0	0	0	0	0	0	0	0
Es2	70.5398	-0.822314	1.8	Up	0.239764	-3.42968	0.0006043	0.00393	59.2	48.3	50.2	79.1	118.8	81.4	0	0	0	0	0	0	0	0	0	0	0	0	0	0	0	0	0	0	0	0	0	0	0	0	0	0	0	0	0	0	0	0	0	0	0
Sodh-1	273.326	-0.818567	1.8	Up	0.285695	-2.86518	0.00416778	0.019	158.7	198.4	216.4	354.2	214.8	439.9	0	0	0	0	0	0	0	0	0	0	0	0	0	0	0	0	0	0	0	0	0	0	0	0	0	0	0	0	0	0	0	0	0	0	0
RpL10	2449.37	-0.823797	1.8	Up	0.267031	-3.08503	0.00203534	0.011	1496.9	1965.2	1919.3	2509.2	2009.8	5003.2	0	0	0	0	0	0	0	0	0	0	0	0	0	0	0	0	0	0	0	0	0	0	0	0	0	0	0	0	0	0	0	0	0	0	0
PRL-1	165.705	-0.8632	1.8	Up	0.17007	-5.07556	3.86349e-07	6.95e-06	130.8	133.2	109.8	207.2	250.8	226.8	0	0	0	0	0	0	0	0	0	0	0	0	0	0	0	0	0	0	0	0	0	0	0	0	0	0	0	0	0	0	0	0	0	0	0
CG4293	64.7776	-0.820243	1.8	Up	0.256372	-3.19943	0.00137701	0.00774	62.6	33.1	58	76.6	76.8	111.4	0	0	0	0	0	0	0	0	0	0	0	0	0	0	0	0	0	0	0	0	0	0	0	0	0	0	0	0	0	0	0	0	0	0	0
snoRNA:Psi18S-1820	998.163	-0.864134	1.8	Up	0.260351	-3.31911	0.000903033	0.00544	676.3	752.5	821.7	1286	776.3	2030.2	0	0	0	0	0	0	0	0	0	0	0	0	0	0	0	0	0	0	0	0	0	0	0	0	0	0	0	0	0	0	0	0	0	0	0
Nipped-B	2454.84	-0.856885	1.8	Up	0.150389	-5.69781	1.21359e-08	3.19e-07	1878.1	1914.3	1837.8	3154.7	4112.1	2933.3	0	0	0	0	0	0	0	0	0	0	0	0	0	0	0	0	0	0	0	0	0	0	0	0	0	0	0	0	0	0	0	0	0	0	0
LeuRS-m	113.924	-0.860095	1.8	Up	0.166269	-5.17291	2.30471e-07	4.38e-06	102.8	81.3	81.5	158.2	151.2	172.5	0	0	0	0	0	0	0	0	0	0	0	0	0	0	0	0	0	0	0	0	0	0	0	0	0	0	0	0	0	0	0	0	0	0	0
temp	196.704	-0.878739	1.8	Up	0.175078	-5.01912	5.19074e-07	9e-06	125.2	158.2	141.1	247.4	235.2	298.5	0	0	0	0	0	0	0	0	0	0	0	0	0	0	0	0	0	0	0	0	0	0	0	0	0	0	0	0	0	0	0	0	0	0	0
l(1)G0020	39.0944	-0.812957	1.8	Up	0.325089	-2.50072	0.0123941	0.045	26.8	23.2	42.3	47.7	36	72.7	0	0	0	0	0	0	0	0	0	0	0	0	0	0	0	0	0	0	0	0	0	0	0	0	0	0	0	0	0	0	0	0	0	0	0
D12	54.9814	-0.815338	1.8	Up	0.264783	-3.07926	0.00207514	0.011	38	41.1	47	60.3	100.8	60.1	0	0	0	0	0	0	0	0	0	0	0	0	0	0	0	0	0	0	0	0	0	0	0	0	0	0	0	0	0	0	0	0	0	0	0
Pgant3	119.879	-0.807513	1.8	Up	0.194986	-4.14139	3.45209e-05	0.000352	112.9	83.1	84.7	138.1	196.8	157	0	0	0	0	0	0	0	0	0	0	0	0	0	0	0	0	0	0	0	0	0	0	0	0	0	0	0	0	0	0	0	0	0	0	0
CG18273	82.2718	-0.879115	1.8	Up	0.20586	-4.27046	1.95073e-05	0.000219	50.3	63.5	64.3	89.2	122.4	114.3	0	0	0	0	0	0	0	0	0	0	0	0	0	0	0	0	0	0	0	0	0	0	0	0	0	0	0	0	0	0	0	0	0	0	0
Sas10	56.2696	-0.871657	1.8	Up	0.262641	-3.31881	0.000904023	0.00545	47	29.5	45.5	51.5	78	88.2	0	0	0	0	0	0	0	0	0	0	0	0	0	0	0	0	0	0	0	0	0	0	0	0	0	0	0	0	0	0	0	0	0	0	0
SPR	182.119	-0.839191	1.8	Up	0.241261	-3.47835	0.000504507	0.00341	117.4	151	123.9	219.8	262.8	221.9	0	0	0	0	0	0	0	0	0	0	0	0	0	0	0	0	0	0	0	0	0	0	0	0	0	0	0	0	0	0	0	0	0	0	0
RpL35	673.321	-0.828883	1.8	Up	0.281884	-2.94051	0.00327672	0.016	450.5	555.9	528.4	720.9	543.6	1459.4	0	0	0	0	0	0	0	0	0	0	0	0	0	0	0	0	0	0	0	0	0	0	0	0	0	0	0	0	0	0	0	0	0	0	0
GAA1	74.3716	-0.847947	1.8	Up	0.276834	-3.06302	0.00219118	0.011	50.3	53.6	51.7	77.9	63.6	136.6	0	0	0	0	0	0	0	0	0	0	0	0	0	0	0	0	0	0	0	0	0	0	0	0	0	0	0	0	0	0	0	0	0	0	0
HP1b	83.347	-0.864254	1.8	Up	0.195619	-4.41805	9.95955e-06	0.000122	61.5	68.8	51.7	90.4	115.2	128.9	0	0	0	0	0	0	0	0	0	0	0	0	0	0	0	0	0	0	0	0	0	0	0	0	0	0	0	0	0	0	0	0	0	0	0
CG2972	39.5776	-0.826236	1.8	Up	0.306891	-2.69228	0.00709661	0.029	25.7	25	29.8	44	37.2	59.1	0	0	0	0	0	0	0	0	0	0	0	0	0	0	0	0	0	0	0	0	0	0	0	0	0	0	0	0	0	0	0	0	0	0	0
[truncated: 1,512 more rows]
[truncated: 974 more columns]
